# Supplementary material for: Systems biology analysis reveals NFAT5 as a novel biomarker and master regulator of inflammatory breast cancer
Source: J Transl Med. 2015 May 1;13:138. doi: 10.1186/s12967-015-0492-2 (PMC4438533; doi:10.1186/s12967-015-0492-2)
Supplement: Additional file 1: Table S1. — List of 566 probe sets differentially expressed between IBC samples and nIBC samples. [file 12967_2015_492_MOESM1_ESM.xlsx]

## Sheet: Selected_FC0.58_p0.05.txt
Supplementary Table 1: List of 566 probe sets differentially expressed between IBC samples and nIBC samples.
probe	Gene Symbol	Gene Title	Pathway	go biological process term	go molecular function term	go cellular component term	statistic	logFC	p.value	up-regulated in
AFFX-HUMRGE/M10098_M_at	---	---	---	---	---	---	5.55814	1.52612	8.87794e-08	IBC
AFFX-HUMRGE/M10098_5_at	LINC00273	long intergenic non-protein coding RNA 273	---	---	---	---	4.03756	1.38492	7.7579e-05	IBC
228582_x_at	MALAT1	metastasis associated lung adenocarcinoma transcript 1 (non-protein coding)	---	---	---	---	6.09776	1.24396	5.66487e-09	IBC
202917_s_at	S100A8	S100 calcium binding protein A8	---	cytokine production /// leukocyte migration involved in inflammatory response /// acute inflammatory response /// chronic inflammatory response /// autophagy /// apoptotic process /// induction of apoptosis /// activation of cysteine-type endopeptidase activity involved in apoptotic process /// chemotaxis /// inflammatory response /// response to zinc ion /// positive regulation of cell growth //…	calcium ion binding /// protein binding /// microtubule binding /// zinc ion binding /// Toll-like receptor 4 binding /// metal ion binding /// arachidonic acid binding /// RAGE receptor binding	extracellular region /// extracellular space /// cytoplasm /// cytosol /// cytoskeleton /// plasma membrane /// membrane	2.69621	1.11614	0.00762665	IBC
229490_s_at	---	---	---	---	---	---	5.62042	1.01633	6.51783e-08	IBC
227062_at	MIR612 /// NEAT1	microRNA 612 /// nuclear paraspeckle assembly transcript 1 (non-protein coding)	---	---	---	---	6.71766	0.968729	1.97559e-10	IBC
202712_s_at	CKMT1A /// CKMT1B	creatine kinase, mitochondrial 1A /// creatine kinase, mitochondrial 1B	---	creatine metabolic process /// phosphorylation /// cellular nitrogen compound metabolic process /// small molecule metabolic process	nucleotide binding /// catalytic activity /// creatine kinase activity /// ATP binding /// kinase activity /// transferase activity /// transferase activity, transferring phosphorus-containing groups	mitochondrion /// mitochondrial inner membrane /// membrane	4.62228	0.965071	6.89355e-06	IBC
230180_at	DDX17	DEAD (Asp-Glu-Ala-Asp) box helicase 17	---	transcription, DNA-dependent /// regulation of transcription, DNA-dependent /// RNA processing /// post-embryonic development /// positive regulation of intracellular estrogen receptor signaling pathway /// positive regulation of transcription from RNA polymerase II promoter /// cardiovascular system development /// regulation of skeletal muscle cell differentiation	nucleotide binding /// nucleic acid binding /// transcription coactivator activity /// RNA binding /// RNA helicase activity /// helicase activity /// protein binding /// ATP binding /// ATP-dependent helicase activity /// RNA-dependent ATPase activity /// hydrolase activity /// estrogen receptor binding	nucleus /// nucleolus	4.97477	0.95552	1.4298e-06	IBC
240971_x_at	---	---	---	---	---	---	6.66082	0.938512	2.70923e-10	IBC
220414_at	CALML5	calmodulin-like 5	---	signal transduction /// epidermis development	calcium ion binding /// metal ion binding	---	2.77791	0.927474	0.00600536	IBC
201890_at	RRM2	ribonucleotide reductase M2	---	G1/S transition of mitotic cell cycle /// regulation of transcription involved in G1/S phase of mitotic cell cycle /// mitotic cell cycle /// DNA replication /// DNA replication /// deoxyribonucleoside diphosphate metabolic process /// deoxyribonucleotide metabolic process /// deoxyribonucleotide biosynthetic process /// nucleobase-containing small molecule interconversion /// small molecule meta…	ribonucleoside-diphosphate reductase activity, thioredoxin disulfide as acceptor /// ribonucleoside-diphosphate reductase activity, thioredoxin disulfide as acceptor /// protein binding /// oxidoreductase activity /// metal ion binding /// transition metal ion binding	nucleoplasm /// cytoplasm /// cytosol /// ribonucleoside-diphosphate reductase complex	4.43942	0.925973	1.50814e-05	IBC
223839_s_at	---	---	<a target="external" href="http://www.wikipathways.org/index.php/Pathway:Homo_sapiens:Fatty_Acid_Synthesis">Fatty_Acid_Synthesis</a>	---	---	membrane /// integral to membrane	5.84572	0.918472	2.09108e-08	IBC
242732_at	---	---	---	---	---	---	7.359	0.902919	5.04398e-12	IBC
219010_at	C1orf106	chromosome 1 open reading frame 106	---	---	---	---	3.52659	0.888602	0.000524736	IBC
226210_s_at	MEG3	maternally expressed 3 (non-protein coding)	---	---	---	---	3.72973	0.883968	0.000251237	IBC
209773_s_at	RRM2	ribonucleotide reductase M2	---	G1/S transition of mitotic cell cycle /// regulation of transcription involved in G1/S phase of mitotic cell cycle /// mitotic cell cycle /// DNA replication /// DNA replication /// deoxyribonucleoside diphosphate metabolic process /// deoxyribonucleotide metabolic process /// deoxyribonucleotide biosynthetic process /// nucleobase-containing small molecule interconversion /// small molecule meta…	ribonucleoside-diphosphate reductase activity, thioredoxin disulfide as acceptor /// ribonucleoside-diphosphate reductase activity, thioredoxin disulfide as acceptor /// protein binding /// oxidoreductase activity /// metal ion binding /// transition metal ion binding	nucleoplasm /// cytoplasm /// cytosol /// ribonucleoside-diphosphate reductase complex	4.22271	0.87102	3.70044e-05	IBC
238831_at	TMEM33	transmembrane protein 33	---	---	protein binding	membrane /// integral to membrane /// melanosome	5.72803	0.848307	3.80079e-08	IBC
228834_at	---	---	---	---	---	---	4.46059	0.842135	1.37908e-05	IBC
231484_at	---	---	---	---	---	---	4.70864	0.84185	4.72495e-06	IBC
208003_s_at	NFAT5	nuclear factor of activated T-cells 5, tonicity-responsive	---	cytokine production /// transcription, DNA-dependent /// regulation of transcription, DNA-dependent /// transcription from RNA polymerase II promoter /// signal transduction /// excretion /// positive regulation of gene expression /// positive regulation of transcription from RNA polymerase II promoter /// regulation of calcineurin-NFAT signaling cascade	DNA binding /// sequence-specific DNA binding transcription factor activity /// protein binding	nucleus /// cytoplasm	5.47733	0.834109	1.32109e-07	IBC
204318_s_at	GTSE1	G-2 and S-phase expressed 1	---	G2 phase of mitotic cell cycle /// tRNA metabolic process /// DNA damage response, signal transduction by p53 class mediator resulting in cell cycle arrest /// microtubule-based process /// tRNA processing /// tRNA processing /// methylation	tRNA binding /// nucleotide binding /// RNA binding /// tRNA (5-methylaminomethyl-2-thiouridylate)-methyltransferase activity /// protein binding /// ATP binding /// methyltransferase activity /// transferase activity /// sulfurtransferase activity	cytoplasm /// mitochondrion /// mitochondrion /// cytoskeleton /// microtubule /// cytoplasmic microtubule	5.08055	0.831841	8.77636e-07	IBC
225687_at	FAM83D	family with sequence similarity 83, member D	---	cell cycle /// mitosis /// cell division	---	spindle pole /// cytoplasm /// spindle /// cytoskeleton	3.93463	0.827349	0.000115819	IBC
202095_s_at	BIRC5	baculoviral IAP repeat containing 5	<a target="external" href="http://www.wikipathways.org/index.php/Pathway:Homo_sapiens:Apoptosis">Apoptosis</a>	G2/M transition of mitotic cell cycle /// M phase of mitotic cell cycle /// microtubule cytoskeleton organization /// mitotic prometaphase /// mitotic cell cycle /// cytokinesis /// transcription, DNA-dependent /// regulation of transcription, DNA-dependent /// protein phosphorylation /// proteolysis /// apoptotic process /// cell cycle /// chromosome segregation /// mitosis /// mitosis /// cell …	cysteine-type endopeptidase inhibitor activity /// receptor activity /// protein binding /// microtubule binding /// microtubule binding /// peptidase activity /// zinc ion binding /// zinc ion binding /// Ran GTPase binding /// tubulin binding /// enzyme binding /// peptidase inhibitor activity /// identical protein binding /// protein homodimerization activity /// protein homodimerization activ…	nuclear chromosome /// chromosome, centromeric region /// kinetochore /// condensed chromosome kinetochore /// intracellular /// nucleus /// chromosome /// cytoplasm /// centriole /// spindle /// cytosol /// cytosol /// cytoskeleton /// microtubule /// spindle microtubule /// cytoplasmic microtubule /// integral to membrane /// midbody /// interphase microtubule organizing center /// chromosome p…	4.25454	0.809665	3.25022e-05	IBC
213002_at	MARCKS	myristoylated alanine-rich protein kinase C substrate	---	energy reserve metabolic process /// small molecule metabolic process /// regulation of insulin secretion	protein kinase C binding /// calmodulin binding /// actin filament binding	centrosome /// plasma membrane /// cell cortex /// actin cytoskeleton /// germinal vesicle	7.54189	0.807184	1.71475e-12	IBC
229327_s_at	---	---	---	---	---	---	4.69532	0.799236	5.01e-06	IBC
213577_at	SQLE	squalene epoxidase	<a target="external" href="http://www.wikipathways.org/index.php/Pathway:Homo_sapiens:Cholesterol_Biosynthesis">Cholesterol_Biosynthesis</a>	cholesterol biosynthetic process /// cellular aromatic compound metabolic process /// metabolic process /// cholesterol metabolic process /// response to organic substance /// sterol biosynthetic process /// small molecule metabolic process /// oxidation-reduction process	monooxygenase activity /// squalene monooxygenase activity /// squalene monooxygenase activity /// oxidoreductase activity /// flavin adenine dinucleotide binding	endoplasmic reticulum /// endoplasmic reticulum membrane /// membrane /// integral to membrane /// organelle membrane /// intracellular membrane-bounded organelle	5.91272	0.790265	1.48283e-08	IBC
202411_at	IFI27	interferon, alpha-inducible protein 27	---	apoptotic process /// activation of cysteine-type endopeptidase activity involved in apoptotic process /// cytokine-mediated signaling pathway /// type I interferon-mediated signaling pathway /// apoptotic signaling pathway	---	mitochondrion /// mitochondrial outer membrane /// membrane /// integral to membrane	3.50409	0.783492	0.000568246	IBC
229841_at	---	---	---	---	---	---	6.89103	0.779587	7.46729e-11	IBC
230064_at	---	---	---	---	---	---	4.9488	0.77877	1.61001e-06	IBC
1557553_at	PPP1R12B	protein phosphatase 1, regulatory subunit 12B	---	G2/M transition of mitotic cell cycle /// mitotic cell cycle /// regulation of muscle contraction /// signal transduction /// positive regulation of catalytic activity	enzyme activator activity	nucleoplasm /// cytoplasm /// plasma membrane /// actin cytoskeleton	4.74444	0.775195	4.03428e-06	IBC
224631_at	ZFP91	ZFP91 zinc finger protein	---	activation of NF-kappaB-inducing kinase activity /// protein ubiquitination /// protein K63-linked ubiquitination	nucleic acid binding /// ubiquitin-protein ligase activity /// zinc ion binding /// ligase activity /// metal ion binding	intracellular /// nucleus /// nucleolus /// intracellular membrane-bounded organelle	7.01962	0.774859	3.59609e-11	IBC
236254_at	VPS13B	vacuolar protein sorting 13 homolog B (yeast)	---	transport /// protein localization /// protein transport	---	---	6.28078	0.774445	2.14728e-09	IBC
201291_s_at	TOP2A	topoisomerase (DNA) II alpha 170kDa	---	mitotic cell cycle /// resolution of meiotic recombination intermediates /// sister chromatid segregation /// DNA metabolic process /// DNA replication /// DNA-dependent DNA replication /// DNA topological change /// DNA topological change /// DNA ligation /// DNA repair /// mitotic recombination /// response to DNA damage stimulus /// chromosome segregation /// aging /// chromosome condensation …	nucleotide binding /// magnesium ion binding /// DNA binding /// chromatin binding /// DNA topoisomerase activity /// DNA topoisomerase type II (ATP-hydrolyzing) activity /// protein kinase C binding /// protein binding /// ATP binding /// protein C-terminus binding /// DNA-dependent ATPase activity /// drug binding /// DNA binding, bending /// isomerase activity /// enzyme binding /// protein ho…	nuclear chromosome /// condensed chromosome /// synaptonemal complex /// nucleus /// nucleoplasm /// nucleoplasm /// chromosome /// nucleolus /// cytoplasm /// centriole /// nucleoid /// DNA topoisomerase complex (ATP-hydrolyzing) /// viral integration complex /// protein complex	3.5535	0.769474	0.000476821	IBC
231735_s_at	LOC100996467 /// MALAT1	metastasis-associated lung adenocarcinoma transcript 1-like /// metastasis associated lung adenocarcinoma transcript 1 (non-protein coding)	---	---	---	---	4.57984	0.768797	8.28417e-06	IBC
239911_at	ONECUT2	one cut homeobox 2	---	liver development /// regulation of cell-matrix adhesion /// epithelial cell development /// transcription, DNA-dependent /// regulation of transcription, DNA-dependent /// anatomical structure morphogenesis /// organ morphogenesis /// positive regulation of cell migration /// negative regulation of transforming growth factor beta receptor signaling pathway /// pancreas development /// endocrine …	DNA binding /// sequence-specific DNA binding transcription factor activity /// sequence-specific DNA binding	nucleus	4.18742	0.768221	4.26938e-05	IBC
216101_at	---	---	---	---	---	---	6.44359	0.762619	8.92576e-10	IBC
227223_at	RBM39	RNA binding motif protein 39	<a target="external" href="http://www.wikipathways.org/index.php/Pathway:Homo_sapiens:mRNA_processing_Reactome">mRNA_processing_Reactome</a>	transcription, DNA-dependent /// regulation of transcription, DNA-dependent /// RNA processing /// mRNA processing /// RNA splicing	nucleotide binding /// nucleic acid binding /// RNA binding /// protein binding	nucleus /// nucleoplasm /// nucleolus /// centrosome /// microtubule cytoskeleton /// nuclear speck	5.85793	0.756976	1.9645e-08	IBC
219300_s_at	CNTNAP2	contactin associated protein-like 2	---	cell adhesion /// signal transduction /// brain development /// behavior /// neuron recognition /// transmission of nerve impulse /// striatum development /// limbic system development /// thalamus development /// cerebral cortex development /// neuron projection development /// cellular protein localization /// clustering of voltage-gated potassium channels /// superior temporal gyrus developmen…	receptor binding /// protein binding /// enzyme binding	early endosome /// Golgi apparatus /// voltage-gated potassium channel complex /// cell surface /// membrane /// integral to membrane /// axon /// dendrite /// axolemma /// neuronal cell body /// perikaryon /// juxtaparanode region of axon	2.94995	0.752519	0.00356728	IBC
229115_at	DYNC1H1	dynein, cytoplasmic 1, heavy chain 1	---	G2/M transition of mitotic cell cycle /// mitotic cell cycle /// ATP catabolic process /// transport /// microtubule-based movement /// mitotic spindle organization /// cell death /// antigen processing and presentation of exogenous peptide antigen via MHC class II /// cytoplasmic mRNA processing body assembly /// stress granule assembly	nucleotide binding /// motor activity /// microtubule motor activity /// protein binding /// ATP binding /// ATPase activity /// nucleoside-triphosphatase activity /// ATPase activity, coupled	cytoplasm /// Golgi apparatus /// centrosome /// cytosol /// cytoskeleton /// cytoplasmic dynein complex /// microtubule /// dynein complex /// extracellular vesicular exosome	8.13384	0.748605	4.76794e-14	IBC
241884_at	---	---	---	---	---	---	6.23009	0.745818	2.81424e-09	IBC
220149_at	C2orf54	chromosome 2 open reading frame 54	---	---	---	---	3.87008	0.745551	0.000148314	IBC
1558048_x_at	---	---	---	---	---	---	3.51263	0.74258	0.000551343	IBC
204439_at	IFI44L	interferon-induced protein 44-like	---	immune response /// defense response to virus	---	cytoplasm	3.52528	0.739808	0.000527182	IBC
228477_at	ARGLU1	arginine and glutamate rich 1	---	transcription, DNA-dependent /// regulation of transcription, DNA-dependent	---	nucleus	7.38565	0.737359	4.31403e-12	IBC
236462_at	---	---	---	---	---	---	4.01248	0.735972	8.5596e-05	IBC
227454_at	TAOK1	TAO kinase 1	---	M phase of mitotic cell cycle /// mitotic prometaphase /// mitotic cell cycle /// positive regulation of protein phosphorylation /// DNA repair /// protein phosphorylation /// apoptotic process /// apoptotic process /// response to DNA damage stimulus /// phosphorylation /// G2 DNA damage checkpoint /// spindle checkpoint /// positive regulation of stress-activated MAPK cascade /// positive regul…	nucleotide binding /// DNA binding /// protein kinase activity /// protein serine/threonine kinase activity /// protein serine/threonine kinase activity /// protein tyrosine kinase activity /// ATP binding /// kinase activity /// transferase activity /// transferase activity, transferring phosphorus-containing groups /// protein kinase binding /// protein kinase activator activity	cytoplasm /// cytosol	6.79167	0.735575	1.30644e-10	IBC
235409_at	MGA	MGA, MAX dimerization protein	---	transcription, DNA-dependent /// regulation of transcription, DNA-dependent	DNA binding /// sequence-specific DNA binding transcription factor activity /// protein dimerization activity	nucleus /// transcription factor complex /// MLL1 complex	6.47802	0.734039	7.40048e-10	IBC
1556416_s_at	---	---	---	---	---	---	3.72719	0.731939	0.000253608	IBC
223895_s_at	EPN3	epsin 3	---	---	phospholipid binding /// lipid binding	nucleus /// cytoplasm /// clathrin-coated vesicle /// cytoplasmic vesicle /// perinuclear region of cytoplasm	4.14934	0.727558	4.97664e-05	IBC
215206_at	---	---	---	---	---	---	5.48031	0.724322	1.30197e-07	IBC
238271_x_at	---	---	---	---	---	---	5.65207	0.724146	5.56561e-08	IBC
215342_s_at	RABGAP1L	RAB GTPase activating protein 1-like	---	regulation of Rab GTPase activity /// positive regulation of Rab GTPase activity /// regulation of protein localization /// positive regulation of GTPase activity	GTPase activator activity /// Rab GTPase activator activity /// Rab GTPase binding	intracellular /// nucleus /// early endosome /// Golgi apparatus	4.82926	0.723217	2.76467e-06	IBC
219437_s_at	ANKRD11	ankyrin repeat domain 11	---	in utero embryonic development /// tissue homeostasis /// multicellular organism growth /// odontogenesis of dentin-containing tooth /// skeletal system morphogenesis /// head morphogenesis /// face morphogenesis /// bone development	protein binding	nucleus	4.96838	0.723004	1.47224e-06	IBC
232236_at	---	---	---	---	---	---	6.31579	0.722132	1.77999e-09	IBC
226211_at	MEG3	maternally expressed 3 (non-protein coding)	---	---	---	---	3.71941	0.72137	0.000261014	IBC
204942_s_at	ALDH3B2	aldehyde dehydrogenase 3 family, member B2	---	alcohol metabolic process /// ethanol catabolic process /// cellular aldehyde metabolic process /// lipid metabolic process /// metabolic process /// oxidation-reduction process	3-chloroallyl aldehyde dehydrogenase activity /// aldehyde dehydrogenase [NAD(P)+] activity /// oxidoreductase activity /// oxidoreductase activity, acting on the aldehyde or oxo group of donors, NAD or NADP as acceptor	---	2.8879	0.718899	0.0043163	IBC
215942_s_at	GTSE1	G-2 and S-phase expressed 1	---	G2 phase of mitotic cell cycle /// tRNA metabolic process /// DNA damage response, signal transduction by p53 class mediator resulting in cell cycle arrest /// microtubule-based process /// tRNA processing /// tRNA processing /// methylation	tRNA binding /// nucleotide binding /// RNA binding /// tRNA (5-methylaminomethyl-2-thiouridylate)-methyltransferase activity /// protein binding /// ATP binding /// methyltransferase activity /// transferase activity /// sulfurtransferase activity	cytoplasm /// mitochondrion /// mitochondrion /// cytoskeleton /// microtubule /// cytoplasmic microtubule	4.63234	0.715196	6.59847e-06	IBC
1557895_at	FLJ35934	FLJ35934	---	---	---	---	5.41477	0.713826	1.79229e-07	IBC
230028_at	KIAA0907	KIAA0907	---	---	---	---	6.18113	0.712307	3.64965e-09	IBC
AFFX-M27830_M_at	---	---	---	---	---	---	5.27713	0.709732	3.47705e-07	IBC
201983_s_at	EGFR	epidermal growth factor receptor	---	MAPK cascade /// activation of MAPKK activity /// cell morphogenesis /// ossification /// embryonic placenta development /// positive regulation of protein phosphorylation /// hair follicle development /// protein phosphorylation /// response to stress /// signal transduction /// signal transduction /// cell surface receptor signaling pathway /// transmembrane receptor protein tyrosine kinase sig…	nucleotide binding /// chromatin binding /// double-stranded DNA binding /// protein kinase activity /// MAP kinase kinase kinase activity /// protein tyrosine kinase activity /// protein tyrosine kinase activity /// protein tyrosine kinase activity /// transmembrane receptor protein tyrosine kinase activity /// receptor signaling protein tyrosine kinase activity /// signal transducer activity //…	Golgi membrane /// extracellular region /// extracellular space /// intracellular /// nucleus /// cytoplasm /// endosome /// endoplasmic reticulum /// endoplasmic reticulum membrane /// Golgi apparatus /// plasma membrane /// plasma membrane /// endosome membrane /// membrane /// integral to membrane /// basolateral plasma membrane /// AP-2 adaptor complex /// endocytic vesicle /// nuclear membra…	3.42409	0.705086	0.00075188	IBC
234151_at	---	---	---	---	---	---	4.67013	0.702684	5.59519e-06	IBC
201996_s_at	SPEN	spen homolog, transcriptional regulator (Drosophila)	---	negative regulation of transcription from RNA polymerase II promoter /// transcription, DNA-dependent /// regulation of transcription, DNA-dependent /// Notch signaling pathway /// virus-host interaction /// negative regulation of transcription, DNA-dependent /// positive regulation of transcription, DNA-dependent /// positive regulation of neurogenesis	nucleotide binding /// RNA polymerase II transcription factor binding /// RNA polymerase II transcription factor binding transcription factor activity involved in negative regulation of transcription /// nucleic acid binding /// DNA binding /// single-stranded DNA binding /// sequence-specific DNA binding transcription factor activity /// transcription corepressor activity /// RNA binding /// pro…	nucleus /// nucleolus /// transcriptional repressor complex	5.64302	0.701821	5.8229e-08	IBC
207828_s_at	CENPF	centromere protein F, 350/400kDa	---	G2 phase of mitotic cell cycle /// M phase of mitotic cell cycle /// M phase of mitotic cell cycle /// mitotic prometaphase /// mitotic cell cycle /// mitotic cell cycle /// DNA replication /// cell cycle /// chromosome segregation /// chromosome segregation /// mitosis /// mitotic spindle assembly checkpoint /// multicellular organismal development /// muscle organ development /// cell prolifera…	chromatin binding /// protein binding /// protein C-terminus binding /// transcription factor binding /// protein homodimerization activity /// dynein binding	chromosome, centromeric region /// kinetochore /// condensed chromosome kinetochore /// chromatin /// spindle pole /// condensed chromosome outer kinetochore /// condensed chromosome outer kinetochore /// nucleus /// nuclear envelope /// chromosome /// cytoplasm /// spindle /// cytosol /// cytoskeleton /// nuclear matrix /// midbody /// pronucleus /// perinuclear region of cytoplasm	4.10259	0.701203	5.99876e-05	IBC
1553436_at	MUC19	mucin 19, oligomeric	---	O-glycan processing /// post-translational protein modification /// cellular protein metabolic process	---	extracellular region /// Golgi lumen	2.50621	0.700196	0.013021	IBC
232311_at	B2M	beta-2-microglobulin	---	positive regulation of T cell mediated cytotoxicity /// response to molecule of bacterial origin /// antigen processing and presentation of peptide antigen via MHC class I /// antigen processing and presentation of exogenous peptide antigen via MHC class I, TAP-dependent /// antigen processing and presentation of exogenous peptide antigen via MHC class I, TAP-independent /// antigen processing an…	protein binding	Golgi membrane /// extracellular region /// extracellular space /// endoplasmic reticulum lumen /// plasma membrane /// external side of plasma membrane /// ER to Golgi transport vesicle membrane /// phagocytic vesicle membrane /// early endosome membrane /// early endosome lumen /// MHC class I protein complex	6.299	0.699655	1.94767e-09	IBC
202082_s_at	SEC14L1	SEC14-like 1 (S. cerevisiae)	---	transport	---	Golgi apparatus /// membrane /// integral to membrane	6.79234	0.69698	1.30151e-10	IBC
235266_at	ATAD2	ATPase family, AAA domain containing 2	---	ATP catabolic process /// transcription, DNA-dependent /// regulation of transcription, DNA-dependent	nucleotide binding /// protein binding /// ATP binding /// hydrolase activity /// ATPase activity /// nucleoside-triphosphatase activity	nucleus /// nucleolus	5.16771	0.696924	5.83908e-07	IBC
235643_at	SAMD9L	sterile alpha motif domain containing 9-like	---	---	protein binding	---	4.70613	0.695409	4.77746e-06	IBC
212022_s_at	MKI67	antigen identified by monoclonal antibody Ki-67	---	DNA metabolic process /// cell cycle /// meiosis /// cell proliferation /// organ regeneration /// cellular response to heat	nucleotide binding /// protein binding /// ATP binding /// protein C-terminus binding	chromosome, centromeric region /// condensed chromosome /// intracellular /// nucleus /// chromosome /// nucleolus /// cytoplasm /// nuclear part	4.47374	0.69515	1.30438e-05	IBC
223217_s_at	NFKBIZ	nuclear factor of kappa light polypeptide gene enhancer in B-cells inhibitor, zeta	---	transcription, DNA-dependent /// regulation of transcription, DNA-dependent /// inflammatory response	protein binding	nucleus	3.27967	0.692128	0.0012309	IBC
235730_at	---	---	---	---	---	---	6.53576	0.687194	5.39773e-10	IBC
228010_at	PPP2R2C	protein phosphatase 2, regulatory subunit B, gamma	<a target="external" href="http://www.wikipathways.org/index.php/Pathway:Homo_sapiens:Glycogen_Metabolism">Glycogen_Metabolism</a>	signal transduction	protein binding /// protein phosphatase type 2A regulator activity	protein phosphatase type 2A complex	2.6299	0.686369	0.00922266	IBC
201340_s_at	ENC1	ectodermal-neural cortex 1 (with BTB domain)	---	multicellular organismal development /// nervous system development /// proteasomal ubiquitin-independent protein catabolic process /// protein ubiquitination /// negative regulation of translation	actin binding /// protein binding	nucleus /// cytoplasm /// cytoskeleton /// nuclear matrix /// Cul3-RING ubiquitin ligase complex	4.8287	0.685254	2.77166e-06	IBC
228520_s_at	APLP2	amyloid beta (A4) precursor-like protein 2	---	suckling behavior /// cellular copper ion homeostasis /// regulation of epidermal growth factor-activated receptor activity /// G-protein coupled receptor signaling pathway /// mating behavior /// locomotory behavior /// cholesterol metabolic process /// embryo development /// extracellular matrix organization /// forebrain development /// midbrain development /// regulation of protein binding //…	DNA binding /// serine-type endopeptidase inhibitor activity /// protein binding /// heparin binding /// identical protein binding /// transition metal ion binding	nucleus /// plasma membrane /// integral to membrane	6.06972	0.685232	6.5622e-09	IBC
232541_at	---	---	---	---	---	---	2.86556	0.685121	0.00461945	IBC
242350_s_at	ST8SIA6-AS1	ST8SIA6 antisense RNA 1	---	---	---	---	2.24203	0.682407	0.0260861	IBC
233819_s_at	LTN1	listerin E3 ubiquitin protein ligase 1	---	protein ubiquitination /// protein autoubiquitination	ubiquitin-protein ligase activity /// binding /// protein binding /// zinc ion binding /// ligase activity /// metal ion binding	---	4.83834	0.682022	2.65428e-06	IBC
205483_s_at	ISG15	ISG15 ubiquitin-like modifier	---	cell-cell signaling /// virus-host interaction /// cytokine-mediated signaling pathway /// modification-dependent protein catabolic process /// negative regulation of protein ubiquitination /// ISG15-protein conjugation /// ISG15-protein conjugation /// negative regulation of type I interferon production /// regulation of interferon-gamma production /// response to type I interferon /// defense r…	protein binding /// protein tag	extracellular region /// extracellular space /// cytoplasm /// cytosol	3.27448	0.681645	0.00125255	IBC
214182_at	---	---	---	---	---	---	6.09135	0.681456	5.85869e-09	IBC
1555772_a_at	CDC25A	cell division cycle 25A	<a target="external" href="http://www.wikipathways.org/index.php/Pathway:Homo_sapiens:Cell_cycle_KEGG">Cell_cycle_KEGG</a> /// <a target="external" href="http://www.wikipathways.org/index.php/Pathway:Homo_sapiens:G1_to_S_cell_cycle_Reactome">G1_to_S_cell_cycle_Reactome</a>	cell cycle checkpoint /// regulation of cyclin-dependent protein serine/threonine kinase activity /// G1/S transition of mitotic cell cycle /// S phase of mitotic cell cycle /// G2/M transition of mitotic cell cycle /// M phase of mitotic cell cycle /// mitotic cell cycle /// DNA replication /// protein dephosphorylation /// cell cycle /// mitosis /// cell proliferation /// response to radiation …	phosphoprotein phosphatase activity /// protein tyrosine phosphatase activity /// protein binding /// hydrolase activity /// protein kinase binding	intracellular /// nucleus /// nucleoplasm /// cytoplasm /// cytosol	4.70549	0.681329	4.79101e-06	IBC
243495_s_at	ZNF652	zinc finger protein 652	---	transcription, DNA-dependent /// regulation of transcription, DNA-dependent	DNA binding /// protein binding /// zinc ion binding	nucleus	3.49174	0.680917	0.000593532	IBC
243648_at	ZBED6	zinc finger, BED-type containing 6	---	negative regulation of transcription from RNA polymerase II promoter /// transcription, DNA-dependent /// regulation of transcription, DNA-dependent /// negative regulation of transcription, DNA-dependent	nucleic acid binding /// DNA binding /// metal ion binding /// protein dimerization activity	nucleus /// nucleolus	4.48495	0.680359	1.24371e-05	IBC
227740_at	UHMK1	U2AF homology motif (UHM) kinase 1	---	protein phosphorylation /// cell cycle arrest /// phosphorylation /// peptidyl-serine phosphorylation /// peptidyl-serine phosphorylation /// neuron projection development /// positive regulation of translational initiation /// protein autophosphorylation /// regulation of protein export from nucleus	nucleotide binding /// nucleic acid binding /// RNA binding /// protein kinase activity /// protein serine/threonine kinase activity /// protein tyrosine kinase activity /// protein binding /// ATP binding /// kinase activity /// transferase activity /// transferase activity, transferring phosphorus-containing groups /// enzyme binding /// ribonucleoprotein complex binding	nucleus /// cytoplasm /// axon /// dendrite cytoplasm /// neuronal ribonucleoprotein granule	5.62699	0.680107	6.30787e-08	IBC
230333_at	---	---	---	---	---	---	4.15273	0.679337	4.9095e-05	IBC
218039_at	NUSAP1	nucleolar and spindle associated protein 1	---	mitotic sister chromatid segregation /// microtubule cytoskeleton organization /// mitotic cytokinesis /// cell cycle /// mitosis /// mitotic chromosome condensation /// establishment of mitotic spindle localization /// positive regulation of mitosis /// cell division	DNA binding /// microtubule binding	nucleus /// chromosome /// nucleolus /// cytoplasm /// spindle /// cytoskeleton /// microtubule /// spindle microtubule	4.09016	0.675615	6.30252e-05	IBC
230795_at	---	---	---	---	---	---	3.69043	0.675472	0.000290415	IBC
225937_at	CUX1	cut-like homeobox 1	---	negative regulation of transcription from RNA polymerase II promoter /// retrograde transport, vesicle recycling within Golgi /// kidney development /// transcription, DNA-dependent /// regulation of transcription, DNA-dependent /// regulation of transcription from RNA polymerase II promoter /// transport /// intra-Golgi vesicle-mediated transport /// multicellular organismal development /// lung…	DNA binding /// chromatin binding /// sequence-specific DNA binding transcription factor activity /// protein binding, bridging /// sequence-specific DNA binding	Golgi membrane /// nucleus /// nucleolus /// cytoplasm /// Golgi apparatus /// cytosol /// membrane /// integral to membrane /// integral to Golgi membrane	6.4565	0.673264	8.32062e-10	IBC
230820_at	---	---	---	---	---	---	6.59435	0.673155	3.91188e-10	IBC
228443_s_at	SETD8	SET domain containing (lysine methyltransferase) 8	---	negative regulation of transcription from RNA polymerase II promoter /// transcription, DNA-dependent /// mitosis /// peptidyl-lysine monomethylation /// histone lysine methylation /// regulation of DNA damage response, signal transduction by p53 class mediator /// negative regulation of transcription, DNA-dependent /// cell division	p53 binding /// transcription corepressor activity /// protein binding /// protein-lysine N-methyltransferase activity /// histone-lysine N-methyltransferase activity	nucleus /// chromosome	7.87384	0.672455	2.33771e-13	IBC
233302_at	---	---	---	---	---	---	3.53506	0.672176	0.000509186	IBC
203145_at	SPAG5	sperm associated antigen 5	---	mitotic sister chromatid segregation /// mitotic anaphase /// cell cycle /// spindle organization /// spindle organization /// chromosome segregation /// mitosis /// phosphatidylinositol-mediated signaling /// cell division /// regulation of attachment of spindle microtubules to kinetochore	protein binding /// transferase activity, transferring phosphorus-containing groups	chromosome, centromeric region /// kinetochore /// condensed chromosome kinetochore /// spindle pole /// nucleus /// chromosome /// nucleolus /// cytoplasm /// spindle /// cytoskeleton /// microtubule /// spindle microtubule /// microtubule plus end /// mitotic spindle	4.57922	0.672083	8.30621e-06	IBC
228273_at	PRR11	proline rich 11	---	---	---	cytoplasm	3.48864	0.67096	0.000600051	IBC
208079_s_at	AURKA	aurora kinase A	---	mitotic cell cycle /// protein phosphorylation /// cell cycle /// spindle organization /// mitosis /// phosphorylation /// cell projection organization /// anaphase-promoting complex-dependent proteasomal ubiquitin-dependent protein catabolic process /// regulation of protein stability /// positive regulation of mitosis /// regulation of centrosome cycle /// protein autophosphorylation /// phosph…	nucleotide binding /// protein kinase activity /// protein serine/threonine kinase activity /// protein serine/threonine/tyrosine kinase activity /// protein tyrosine kinase activity /// protein binding /// ATP binding /// kinase activity /// transferase activity /// transferase activity, transferring phosphorus-containing groups /// protein kinase binding /// ubiquitin protein ligase binding	spindle pole /// nucleus /// cytoplasm /// centrosome /// centrosome /// microtubule organizing center /// spindle /// cytosol /// cytoskeleton /// microtubule /// spindle microtubule /// midbody /// spindle pole centrosome /// perinuclear region of cytoplasm	3.66558	0.670819	0.000318101	IBC
1556203_a_at	SRGAP2	SLIT-ROBO Rho GTPase activating protein 2	---	lamellipodium assembly involved in ameboidal cell migration /// small GTPase mediated signal transduction /// axon guidance /// cell proliferation /// extension of a leading process involved in cell motility in cerebral cortex radial glia guided migration /// positive regulation of Rac GTPase activity /// positive regulation of Rac GTPase activity /// substrate adhesion-dependent cell spreading /…	protein binding /// Rac GTPase activator activity /// Rac GTPase activator activity /// protein homodimerization activity /// Rac GTPase binding	nucleus /// cytosol /// cytosol /// plasma membrane /// postsynaptic density /// lamellipodium /// cell junction /// dendritic spine head /// postsynaptic membrane /// phagocytic vesicle	5.62256	0.667528	6.44858e-08	IBC
203535_at	S100A9	S100 calcium binding protein A9	---	cytokine production /// leukocyte migration involved in inflammatory response /// chronic inflammatory response /// autophagy /// apoptotic process /// induction of apoptosis /// activation of cysteine-type endopeptidase activity involved in apoptotic process /// chemotaxis /// inflammatory response /// signal transduction /// cell-cell signaling /// response to zinc ion /// positive regulation o…	signal transducer activity /// calcium ion binding /// protein binding /// microtubule binding /// zinc ion binding /// antioxidant activity /// Toll-like receptor 4 binding /// metal ion binding /// arachidonic acid binding /// RAGE receptor binding	extracellular region /// extracellular space /// nucleus /// nucleolus /// cytoplasm /// cytosol /// cytoskeleton /// plasma membrane /// membrane	2.57457	0.666602	0.0107778	IBC
204750_s_at	DSC2	desmocollin 2	---	cell adhesion /// homophilic cell adhesion /// regulation of ventricular cardiac muscle cell action potential /// bundle of His cell to Purkinje myocyte communication /// regulation of heart rate by cardiac conduction	calcium ion binding /// metal ion binding	plasma membrane /// cell-cell adherens junction /// membrane /// integral to membrane /// cell junction /// desmosome	3.51072	0.666235	0.000555082	IBC
242325_at	YWHAH	tyrosine 3-monooxygenase/tryptophan 5-monooxygenase activation protein, eta polypeptide	---	regulation of sodium ion transport /// glucocorticoid catabolic process /// intracellular protein transport /// apoptotic process /// cellular membrane organization /// glucocorticoid receptor signaling pathway /// regulation of neuron differentiation /// positive regulation of transcription, DNA-dependent /// regulation of synaptic plasticity /// negative regulation of dendrite morphogenesis ///…	actin binding /// insulin-like growth factor receptor binding /// protein binding /// sodium channel regulator activity /// enzyme binding /// protein domain specific binding /// glucocorticoid receptor binding /// ion channel binding	cytoplasm /// cytosol /// intercalated disc /// cytoplasmic vesicle membrane	6.27063	0.665379	2.26699e-09	IBC
235709_at	GAS2L3	growth arrest-specific 2 like 3	---	microtubule cytoskeleton organization /// cell cycle arrest /// actin cytoskeleton organization	actin binding /// protein binding /// microtubule binding	cytoplasm /// cytoskeleton /// microtubule /// actin cytoskeleton /// microtubule cytoskeleton	6.41829	0.663653	1.02394e-09	IBC
210052_s_at	TPX2	TPX2, microtubule-associated, homolog (Xenopus laevis)	---	apoptotic process /// cell cycle /// mitosis /// cell proliferation /// activation of protein kinase activity /// cell division /// regulation of mitotic spindle organization	protein binding /// ATP binding /// GTP binding /// protein kinase binding	spindle pole /// nucleus /// nucleolus /// cytoplasm /// spindle /// cytoskeleton /// microtubule /// microtubule cytoskeleton	3.53862	0.663151	0.00050278	IBC
242665_at	FMNL2	formin-like 2	---	cytoskeleton organization /// cellular component organization /// regulation of cell morphogenesis /// actin cytoskeleton organization /// cortical actin cytoskeleton organization	actin binding /// binding /// Rho GTPase binding	cytoplasm	4.71463	0.662304	4.60202e-06	IBC
231597_x_at	---	---	---	---	---	---	3.64972	0.660148	0.000337053	IBC
224567_x_at	MALAT1	metastasis associated lung adenocarcinoma transcript 1 (non-protein coding)	---	G2/M transition of mitotic cell cycle /// mitotic cell cycle /// neuron migration /// skeletal muscle contraction /// ATP catabolic process /// protein folding /// mitochondrial transport /// response to stress /// response to unfolded protein /// signal transduction /// axon guidance /// response to heat /// response to salt stress /// positive regulation of lamellipodium assembly /// cardiac mu…	nucleotide binding /// nucleotide binding /// UTP binding /// CTP binding /// mRNA binding /// protein binding /// ATP binding /// ATP binding /// GTP binding /// ATPase activity /// sulfonylurea receptor binding /// protein kinase binding /// protein phosphatase binding /// nitric-oxide synthase regulator activity /// TPR domain binding /// TPR domain binding /// dATP binding /// identical prote…	extracellular region /// intracellular /// cytoplasm /// cytosol /// cytosol /// cytosol /// plasma membrane /// cell surface /// basolateral plasma membrane /// apical plasma membrane /// extracellular matrix /// brush border membrane /// melanosome /// neuron projection /// neuronal cell body /// protein complex /// perinuclear region of cytoplasm /// endocytic vesicle lumen	4.1262	0.657816	5.45971e-05	IBC
231235_at	NKTR	natural killer-tumor recognition sequence	---	protein peptidyl-prolyl isomerization /// protein folding	peptidyl-prolyl cis-trans isomerase activity /// cyclosporin A binding /// isomerase activity /// peptide binding	membrane	5.12265	0.657481	7.21278e-07	IBC
230703_at	---	---	---	---	---	---	5.98909	0.657046	9.99131e-09	IBC
211074_at	---	---	---	---	---	---	6.40849	0.656823	1.07979e-09	IBC
222039_at	KIF18B	kinesin family member 18B	---	mitotic cell cycle /// microtubule-based movement /// cell cycle /// mitosis /// cell division /// regulation of cell division	nucleotide binding /// microtubule motor activity /// ATP binding /// microtubule binding	nucleus /// nucleolus /// cytoplasm /// cytoskeleton /// kinesin complex /// microtubule /// microtubule associated complex /// plasma membrane	4.40558	0.655751	1.73887e-05	IBC
220940_at	ANKRD36B	ankyrin repeat domain 36B	---	---	---	---	5.38556	0.653848	2.06494e-07	IBC
224771_at	NAV1	neuron navigator 1	---	microtubule bundle formation /// neuron migration /// multicellular organismal development /// nervous system development /// cell differentiation	nucleotide binding /// nucleoside-triphosphatase activity	cytoplasm /// cytoskeleton /// microtubule /// microtubule cytoskeleton	4.61208	0.653544	7.20554e-06	IBC
238317_x_at	---	---	---	---	---	---	4.53296	0.653164	1.0134e-05	IBC
209945_s_at	GSK3B	glycogen synthase kinase 3 beta	<a target="external" href="http://www.wikipathways.org/index.php/Pathway:Homo_sapiens:Cell_cycle_KEGG">Cell_cycle_KEGG</a> /// <a target="external" href="http://www.wikipathways.org/index.php/Pathway:Homo_sapiens:Glycogen_Metabolism">Glycogen_Metabolism</a> /// <a target="external" href="http://www.wikipathways.org/index.php/Pathway:Homo_sapiens:Wnt_signaling">Wnt_signaling</a>	re-entry into mitotic cell cycle /// epithelial to mesenchymal transition /// positive regulation of cell-matrix adhesion /// carbohydrate metabolic process /// glycogen metabolic process /// regulation of gene expression by genetic imprinting /// protein phosphorylation /// protein export from nucleus /// response to stress /// ER overload response /// establishment or maintenance of cell polari…	nucleotide binding /// RNA polymerase II transcription factor binding /// p53 binding /// protein kinase activity /// protein serine/threonine kinase activity /// protein serine/threonine kinase activity /// protein tyrosine kinase activity /// integrin binding /// protein binding /// ATP binding /// beta-catenin binding /// kinase activity /// kinase activity /// transferase activity /// transfe…	nucleus /// nucleolus /// cytoplasm /// centrosome /// cytosol /// plasma membrane /// membrane /// growth cone /// ribonucleoprotein complex /// beta-catenin destruction complex /// beta-catenin destruction complex /// neuronal cell body /// dendritic spine /// dendritic shaft /// membrane-bounded organelle /// protein complex /// membrane raft /// perinuclear region of cytoplasm	6.56748	0.652913	4.53529e-10	IBC
213796_at	SPRR1A	small proline-rich protein 1A	---	epidermis development /// peptide cross-linking /// keratinocyte differentiation /// keratinization	structural molecule activity /// protein binding /// protein binding, bridging	cornified envelope /// cytoplasm	3.94443	0.652617	0.000111522	IBC
218009_s_at	PRC1	protein regulator of cytokinesis 1	---	mitotic spindle elongation /// microtubule cytoskeleton organization /// cytokinesis /// cell cycle /// cell division	protein binding /// microtubule binding /// protein kinase binding /// identical protein binding	spindle pole /// nucleus /// nucleolus /// cytoplasm /// spindle /// cytoskeleton /// microtubule /// spindle microtubule /// plasma membrane /// microtubule cytoskeleton	3.94736	0.652095	0.000110266	IBC
239022_at	---	---	---	---	---	---	5.10705	0.65132	7.7579e-07	IBC
214052_x_at	PRRC2C	proline-rich coiled-coil 2C	---	---	protein C-terminus binding	---	5.14179	0.650924	6.5947e-07	IBC
229982_at	QSER1	glutamine and serine rich 1	---	---	---	---	5.00584	0.650355	1.23978e-06	IBC
236985_at	---	---	---	---	---	---	4.981	0.649783	1.38953e-06	IBC
237310_at	---	---	---	---	---	---	6.4408	0.649555	9.06242e-10	IBC
235476_at	TRIM59	tripartite motif containing 59	---	protein ubiquitination /// negative regulation of I-kappaB kinase/NF-kappaB cascade	ubiquitin-protein ligase activity /// protein binding /// zinc ion binding /// metal ion binding	intracellular /// endoplasmic reticulum /// membrane /// integral to membrane	4.58469	0.646022	8.1124e-06	IBC
1561123_at	---	---	---	---	---	---	3.92326	0.645754	0.000121004	IBC
207746_at	POLQ	polymerase (DNA directed), theta	---	DNA replication /// DNA repair /// response to DNA damage stimulus	nucleotide binding /// nucleic acid binding /// DNA binding /// damaged DNA binding /// DNA-directed DNA polymerase activity /// helicase activity /// ATP binding /// ATP-dependent helicase activity /// transferase activity /// nucleotidyltransferase activity /// hydrolase activity /// single-stranded DNA-dependent ATPase activity	nucleoplasm	4.66563	0.644825	5.7065e-06	IBC
237673_at	---	---	---	---	---	---	5.99874	0.644549	9.50287e-09	IBC
237208_at	WDR61	WD repeat domain 61	---	transcription, DNA-dependent /// regulation of transcription, DNA-dependent /// Wnt receptor signaling pathway /// positive regulation of transcription elongation from RNA polymerase II promoter /// negative regulation of myeloid cell differentiation /// positive regulation of transcription from RNA polymerase II promoter /// positive regulation of histone H3-K4 methylation /// histone H3-K4 trim…	protein binding	nucleus /// nucleolus /// cytoplasm /// Cdc73/Paf1 complex /// transcriptionally active chromatin /// Ski complex	5.39411	0.644075	1.9812e-07	IBC
242126_at	---	---	---	---	---	---	4.39522	0.643434	1.81601e-05	IBC
214041_x_at	RPL37A	ribosomal protein L37a	---	nuclear-transcribed mRNA catabolic process, nonsense-mediated decay /// translation /// translation /// translational initiation /// translational elongation /// translational termination /// SRP-dependent cotranslational protein targeting to membrane /// gene expression /// viral reproduction /// RNA metabolic process /// mRNA metabolic process /// viral infectious cycle /// viral transcription …	structural constituent of ribosome /// metal ion binding	cytosol /// cytosolic large ribosomal subunit	4.82796	0.641894	2.78084e-06	IBC
1556054_at	---	---	---	---	---	---	3.90366	0.641397	0.000130462	IBC
211138_s_at	KMO	kynurenine 3-monooxygenase (kynurenine 3-hydroxylase)	---	tryptophan catabolic process /// metabolic process /// NAD biosynthetic process /// response to salt stress /// pyridine nucleotide biosynthetic process /// tryptophan catabolic process to kynurenine /// NAD metabolic process /// quinolinate biosynthetic process /// de novo NAD biosynthetic process from tryptophan /// cellular nitrogen compound metabolic process /// anthranilate metabolic process…	monooxygenase activity /// kynurenine 3-monooxygenase activity /// NAD(P)H oxidase activity /// oxidoreductase activity /// flavin adenine dinucleotide binding	mitochondrion /// mitochondrial outer membrane /// mitochondrial inner membrane /// cytosol /// membrane /// integral to membrane	2.96497	0.640668	0.00340489	IBC
244815_at	---	---	---	---	---	---	5.68554	0.639111	4.70655e-08	IBC
210387_at	NCALD	neurocalcin delta	---	nucleosome assembly /// nucleosome assembly /// synaptic transmission /// vesicle-mediated transport /// defense response to bacterium	DNA binding /// DNA binding /// actin binding /// calcium ion binding /// tubulin binding /// clathrin binding /// alpha-tubulin binding /// metal ion binding /// protein heterodimerization activity	nucleosome /// nucleosome /// intracellular /// nucleus /// chromosome /// cytosol /// cytosol /// clathrin coat of trans-Golgi network vesicle	2.34601	0.638317	0.0199796	IBC
209714_s_at	CDKN3	cyclin-dependent kinase inhibitor 3	---	regulation of cyclin-dependent protein serine/threonine kinase activity /// G1/S transition of mitotic cell cycle /// protein dephosphorylation /// cell cycle /// cell cycle arrest /// negative regulation of cell proliferation /// phosphorylation /// dephosphorylation /// peptidyl-tyrosine dephosphorylation	phosphoprotein phosphatase activity /// protein serine/threonine phosphatase activity /// protein tyrosine phosphatase activity /// protein binding /// protein tyrosine/serine/threonine phosphatase activity /// kinase activity /// hydrolase activity /// phosphatase activity	cytoplasm /// perinuclear region of cytoplasm	3.67083	0.638141	0.000312053	IBC
228866_at	LOC100507918	uncharacterized LOC100507918	---	---	---	---	5.76219	0.637391	3.19819e-08	IBC
1552536_at	VTI1A	vesicle transport through interaction with t-SNAREs 1A	---	transport /// intracellular protein transport /// ER to Golgi vesicle-mediated transport /// protein transport /// vesicle-mediated transport /// retrograde transport, endosome to Golgi /// retrograde transport, endosome to Golgi /// vesicle fusion with Golgi apparatus	SNAP receptor activity /// protein binding	Golgi membrane /// Golgi apparatus /// synaptic vesicle /// membrane /// integral to membrane /// cytoplasmic membrane-bounded vesicle /// clathrin-coated vesicle /// SNARE complex /// cytoplasmic vesicle /// neuronal cell body	5.80451	0.637326	2.58009e-08	IBC
236386_at	OTTHUMG00000178989 /// SUZ12P	NULL /// NULL	---	---	---	---	4.59908	0.636777	7.62315e-06	IBC
229389_at	ATG16L2	autophagy related 16-like 2 (S. cerevisiae)	---	transport /// autophagy /// protein transport	---	cytoplasm	5.04784	0.636266	1.02141e-06	IBC
230256_at	RUSC1-AS1	RUSC1 antisense RNA 1	---	---	---	---	4.93411	0.63553	1.72144e-06	IBC
220318_at	EPN3	epsin 3	---	---	phospholipid binding /// lipid binding	nucleus /// cytoplasm /// clathrin-coated vesicle /// cytoplasmic vesicle /// perinuclear region of cytoplasm	4.77671	0.633775	3.49594e-06	IBC
238185_at	---	---	---	---	---	---	5.01878	0.632699	1.16809e-06	IBC
209398_at	HIST1H1C	histone cluster 1, H1c	---	nucleosome assembly /// nucleosome positioning	DNA binding /// protein binding	nucleosome /// nucleus /// chromosome	2.80605	0.63195	0.00552398	IBC
213906_at	MYBL1	v-myb myeloblastosis viral oncogene homolog (avian)-like 1	---	transcription, DNA-dependent /// regulation of transcription, DNA-dependent /// positive regulation of transcription, DNA-dependent	DNA binding /// chromatin binding	nucleus	2.54632	0.631734	0.011659	IBC
208579_x_at	H2BFS	H2B histone family, member S (pseudogene)	---	nucleosome assembly /// defense response to bacterium	DNA binding /// sequence-specific DNA binding /// protein heterodimerization activity	nucleosome /// intracellular /// nucleus /// chromosome	3.64166	0.629246	0.000347083	IBC
1565776_at	---	---	---	---	---	---	5.44301	0.62847	1.5622e-07	IBC
240139_at	---	---	---	---	---	---	5.85907	0.628352	1.95304e-08	IBC
202705_at	CCNB2	cyclin B2	<a target="external" href="http://www.wikipathways.org/index.php/Pathway:Homo_sapiens:Cell_cycle_KEGG">Cell_cycle_KEGG</a>	cell cycle checkpoint /// regulation of cyclin-dependent protein serine/threonine kinase activity /// G2/M transition of mitotic cell cycle /// mitotic cell cycle /// in utero embryonic development /// cell cycle /// mitosis /// mitotic nuclear envelope disassembly /// growth /// T cell homeostasis /// thymus development /// cell division /// regulation of cell cycle	protein binding /// protein kinase binding	nucleus /// centrosome /// cytosol /// microtubule cytoskeleton /// membrane	3.58711	0.627044	0.000422751	IBC
242277_at	---	---	---	---	---	---	3.31691	0.625783	0.00108567	IBC
218883_s_at	MLF1IP	MLF1 interacting protein	---	M phase of mitotic cell cycle /// mitotic prometaphase /// mitotic cell cycle /// nucleosome assembly /// transcription, DNA-dependent /// regulation of transcription, DNA-dependent /// virus-host interaction /// CENP-A containing nucleosome assembly at centromere	protein binding	chromosome, centromeric region /// kinetochore /// condensed chromosome kinetochore /// nucleus /// nucleoplasm /// chromosome /// cytoplasm /// centrosome /// cytosol	3.9208	0.624709	0.000122153	IBC
238326_at	ODF3B	outer dense fiber of sperm tails 3B	---	---	---	---	4.44451	0.624348	1.47613e-05	IBC
235003_at	UHMK1	U2AF homology motif (UHM) kinase 1	---	protein phosphorylation /// cell cycle arrest /// phosphorylation /// peptidyl-serine phosphorylation /// peptidyl-serine phosphorylation /// neuron projection development /// positive regulation of translational initiation /// protein autophosphorylation /// regulation of protein export from nucleus	nucleotide binding /// nucleic acid binding /// RNA binding /// protein kinase activity /// protein serine/threonine kinase activity /// protein tyrosine kinase activity /// protein binding /// ATP binding /// kinase activity /// transferase activity /// transferase activity, transferring phosphorus-containing groups /// enzyme binding /// ribonucleoprotein complex binding	nucleus /// cytoplasm /// axon /// dendrite cytoplasm /// neuronal ribonucleoprotein granule	4.98985	0.624295	1.33428e-06	IBC
238350_at	UBN2	ubinuclein 2	---	---	---	nucleus /// nucleolus	5.36898	0.623952	2.23722e-07	IBC
225827_at	2002-08-01	argonaute RISC catalytic component 2	---	transcription, DNA-dependent /// regulation of transcription, DNA-dependent /// mRNA cleavage /// translation /// translational initiation /// regulation of translation /// epidermal growth factor receptor signaling pathway /// Notch signaling pathway /// fibroblast growth factor receptor signaling pathway /// post-embryonic development /// gene expression /// gene silencing by RNA /// pre-miRNA …	RNA 7-methylguanosine cap binding /// nucleic acid binding /// RNA binding /// mRNA binding /// translation initiation factor activity /// nuclease activity /// endonuclease activity /// endoribonuclease activity /// protein binding /// hydrolase activity /// endoribonuclease activity, producing 5'-phosphomonoesters /// siRNA binding /// metal ion binding /// endoribonuclease activity, cleaving s…	cytoplasmic mRNA processing body /// nucleus /// cytoplasm /// cytosol /// polysome /// mRNA cap binding complex /// RNA-induced silencing complex /// ribonucleoprotein complex /// micro-ribonucleoprotein complex	5.96355	0.622935	1.14055e-08	IBC
232264_at	---	---	---	---	---	---	4.88284	0.621821	2.17219e-06	IBC
213655_at	---	---	---	---	---	---	5.46292	0.619864	1.4176e-07	IBC
212079_s_at	KMT2A	lysine (K)-specific methyltransferase 2A	---	DNA methylation /// transcription, DNA-dependent /// regulation of transcription, DNA-dependent /// transcription from RNA polymerase II promoter /// protein complex assembly /// apoptotic process /// cell cycle /// negative regulation of cell proliferation /// anterior/posterior pattern specification /// chromatin modification /// methylation /// positive regulation of transporter activity /// e…	DNA binding /// AT DNA binding /// chromatin binding /// sequence-specific DNA binding transcription factor activity /// protein binding /// GTP binding /// methyltransferase activity /// zinc ion binding /// transferase activity /// histone-lysine N-methyltransferase activity /// histone methyltransferase activity (H3-K4 specific) /// histone methyltransferase activity (H3-K4 specific) /// ident…	nucleus /// nucleus /// histone methyltransferase complex /// nuclear part /// MLL1 complex	5.42228	0.61944	1.72811e-07	IBC
235425_at	SGOL2	shugoshin-like 2 (S. pombe)	---	M phase of mitotic cell cycle /// mitotic prometaphase /// mitotic cell cycle /// cell cycle /// chromosome segregation /// meiosis /// cell division /// meiotic sister chromatid cohesion, centromeric	protein binding	chromosome, centromeric region /// kinetochore /// condensed chromosome kinetochore /// nucleus /// chromosome /// nucleolus /// cytosol /// mitotic cohesin complex	4.67535	0.619133	5.46882e-06	IBC
237464_at	LOC101060589 /// SMG1	serine/threonine-protein kinase SMG1-like /// smg-1 homolog, phosphatidylinositol 3-kinase-related kinase (C. elegans)	---	nuclear-transcribed mRNA catabolic process, nonsense-mediated decay /// nuclear-transcribed mRNA catabolic process, nonsense-mediated decay /// nuclear-transcribed mRNA catabolic process, nonsense-mediated decay /// DNA repair /// mRNA export from nucleus /// response to stress /// response to DNA damage stimulus /// gene expression /// RNA metabolic process /// mRNA metabolic process /// phospho…	nucleotide binding /// protein kinase activity /// protein serine/threonine kinase activity /// protein serine/threonine kinase activity /// protein serine/threonine kinase activity /// protein binding /// ATP binding /// kinase activity /// transferase activity /// transferase activity, transferring phosphorus-containing groups /// phosphotransferase activity, alcohol group as acceptor /// metal…	nucleus /// cytoplasm /// cytosol	7.14347	0.61678	1.76639e-11	IBC
210172_at	SF1	splicing factor 1	---	spliceosomal complex assembly /// mRNA 3'-splice site recognition /// mRNA splicing, via spliceosome /// transcription, DNA-dependent /// regulation of transcription, DNA-dependent /// mRNA processing /// RNA splicing /// cell cycle process /// male sex determination /// Leydig cell differentiation /// regulation of steroid biosynthetic process	nucleic acid binding /// transcription corepressor activity /// RNA binding /// zinc ion binding /// metal ion binding	nucleus /// nucleus /// spliceosomal complex /// nucleolus /// ribosome	3.78227	0.61597	0.000206609	IBC
1566968_at	SPRY4-IT1	SPRY4 intronic transcript 1 (non-protein coding)	---	---	---	---	5.44336	0.615591	1.55958e-07	IBC
1556055_at	---	---	---	---	---	---	4.98872	0.614412	1.3412e-06	IBC
243293_at	---	---	---	---	---	---	5.08478	0.613656	8.60569e-07	IBC
227897_at	---	---	---	---	---	---	4.50032	0.613552	1.165e-05	IBC
241702_at	---	---	---	---	---	---	5.06347	0.613482	9.50083e-07	IBC
205306_x_at	KMO	kynurenine 3-monooxygenase (kynurenine 3-hydroxylase)	---	tryptophan catabolic process /// metabolic process /// NAD biosynthetic process /// response to salt stress /// pyridine nucleotide biosynthetic process /// tryptophan catabolic process to kynurenine /// NAD metabolic process /// quinolinate biosynthetic process /// de novo NAD biosynthetic process from tryptophan /// cellular nitrogen compound metabolic process /// anthranilate metabolic process…	monooxygenase activity /// kynurenine 3-monooxygenase activity /// NAD(P)H oxidase activity /// oxidoreductase activity /// flavin adenine dinucleotide binding	mitochondrion /// mitochondrial outer membrane /// mitochondrial inner membrane /// cytosol /// membrane /// integral to membrane	2.80809	0.613433	0.00549037	IBC
243341_at	---	---	---	---	---	---	6.01796	0.61334	8.59874e-09	IBC
241494_at	---	---	---	---	---	---	5.80379	0.61232	2.58947e-08	IBC
222413_s_at	KMT2C	lysine (K)-specific methyltransferase 2C	---	transcription, DNA-dependent /// regulation of transcription, DNA-dependent /// chromatin modification /// histone methylation /// methylation /// histone lysine methylation /// intracellular signal transduction /// histone H3-K4 methylation	DNA binding /// protein binding /// methyltransferase activity /// zinc ion binding /// transferase activity /// histone-lysine N-methyltransferase activity /// histone methyltransferase activity (H3-K4 specific) /// metal ion binding	nucleus /// histone methyltransferase complex	6.07442	0.612269	6.40277e-09	IBC
202954_at	UBE2C	ubiquitin-conjugating enzyme E2C	---	cell cycle checkpoint /// mitotic cell cycle /// ubiquitin-dependent protein catabolic process /// cell cycle /// spindle organization /// mitosis /// mitotic spindle assembly checkpoint /// cyclin catabolic process /// exit from mitosis /// free ubiquitin chain polymerization /// protein ubiquitination /// anaphase-promoting complex-dependent proteasomal ubiquitin-dependent protein catabolic pro…	nucleotide binding /// ubiquitin-protein ligase activity /// protein binding /// ATP binding /// ligase activity /// acid-amino acid ligase activity	nucleoplasm /// anaphase-promoting complex /// cytosol	3.39389	0.611218	0.000834631	IBC
240478_at	---	---	---	---	---	---	5.49553	0.610179	1.20841e-07	IBC
1557193_at	---	---	---	---	---	---	5.40253	0.610035	1.90204e-07	IBC
201884_at	CEACAM5	carcinoembryonic antigen-related cell adhesion molecule 5	---	---	identical protein binding	plasma membrane /// integral to plasma membrane /// membrane /// basolateral plasma membrane /// anchored to membrane	2.1714	0.609856	0.0311087	IBC
1565913_at	---	---	---	---	---	---	4.54929	0.607868	9.44847e-06	IBC
238769_at	---	---	---	---	---	---	4.98228	0.60716	1.38143e-06	IBC
240616_at	---	---	---	---	---	---	5.22961	0.6065	4.35904e-07	IBC
202669_s_at	EFNB2	ephrin-B2	---	angiogenesis /// lymph vessel development /// cell migration involved in sprouting angiogenesis /// cell adhesion /// Notch signaling pathway /// cell-cell signaling /// multicellular organismal development /// nervous system development /// anatomical structure morphogenesis /// organ morphogenesis /// negative regulation of keratinocyte proliferation /// virus-host interaction /// cell differen…	receptor binding /// protein binding /// protein binding /// ephrin receptor binding	plasma membrane /// integral to plasma membrane /// membrane /// integral to membrane	4.27851	0.606288	2.94626e-05	IBC
237560_at	MRPS5	mitochondrial ribosomal protein S5	---	translation	RNA binding /// structural constituent of ribosome	mitochondrion /// ribosome /// ribonucleoprotein complex	5.75347	0.604129	3.3425e-08	IBC
213665_at	SOX4	SRY (sex determining region Y)-box 4	---	skeletal system development /// neural tube formation /// pro-B cell differentiation /// mitral valve morphogenesis /// cardiac ventricle formation /// cardiac right ventricle morphogenesis /// atrial septum primum morphogenesis /// noradrenergic neuron differentiation /// regulation of transcription, DNA-dependent /// transformed cell apoptotic process /// DNA damage response, signal transductio…	transcription regulatory region sequence-specific DNA binding /// core promoter sequence-specific DNA binding /// nucleic acid binding transcription factor activity /// RNA polymerase II core promoter proximal region sequence-specific DNA binding transcription factor activity involved in positive regulation of transcription /// RNA polymerase II transcription coactivator activity /// sequence-spe…	nucleus /// nucleolus /// cytoplasm /// mitochondrion	6.16236	0.604057	4.03059e-09	IBC
203755_at	BUB1B	BUB1 mitotic checkpoint serine/threonine kinase B	<a target="external" href="http://www.wikipathways.org/index.php/Pathway:Homo_sapiens:Cell_cycle_KEGG">Cell_cycle_KEGG</a>	cell cycle checkpoint /// M phase of mitotic cell cycle /// mitotic prometaphase /// mitotic cell cycle /// protein phosphorylation /// apoptotic process /// cell cycle /// spindle organization /// mitosis /// metaphase/anaphase transition of mitotic cell cycle /// mitotic cell cycle checkpoint /// mitotic spindle assembly checkpoint /// cell proliferation /// phosphorylation /// anaphase-promoti…	nucleotide binding /// protein kinase activity /// protein serine/threonine kinase activity /// protein binding /// ATP binding /// kinase activity /// transferase activity /// transferase activity, transferring phosphorus-containing groups	chromosome, centromeric region /// kinetochore /// kinetochore /// kinetochore /// condensed chromosome kinetochore /// condensed nuclear chromosome kinetochore /// condensed chromosome outer kinetochore /// nucleus /// anaphase-promoting complex /// chromosome /// cytoplasm /// microtubule organizing center /// cytosol /// cytoskeleton /// perinuclear region of cytoplasm /// spindle midzone	3.73667	0.603993	0.000244859	IBC
240176_at	---	---	---	---	---	---	4.61433	0.603758	7.13558e-06	IBC
236841_at	LOC100134445	uncharacterized LOC100134445	---	---	---	---	5.16323	0.603206	5.96343e-07	IBC
235811_at	---	---	---	---	---	---	5.05835	0.60255	9.72903e-07	IBC
242972_at	HCG18	HLA complex group 18 (non-protein coding)	---	---	---	---	5.52864	0.601257	1.0269e-07	IBC
236669_at	SDCBP2-AS1	SDCBP2 antisense RNA 1	---	---	---	---	7.91755	0.601164	1.79259e-13	IBC
1567045_at	---	---	---	---	---	---	5.67292	0.600879	5.01398e-08	IBC
202086_at	MX1	myxovirus (influenza virus) resistance 1, interferon-inducible protein p78 (mouse)	---	GTP catabolic process /// apoptotic process /// induction of apoptosis /// defense response /// signal transduction /// response to virus /// cytokine-mediated signaling pathway /// response to type I interferon /// negative regulation of viral genome replication /// innate immune response /// defense response to virus /// type I interferon-mediated signaling pathway	nucleotide binding /// GTPase activity /// protein binding /// GTP binding	nucleus /// cytoplasm /// endoplasmic reticulum /// endoplasmic reticulum membrane /// cytosol /// cytosol /// membrane /// perinuclear region of cytoplasm	3.02201	0.599603	0.00284797	IBC
228435_at	AC005523.2 /// OTTHUMG00000182049	NULL /// NULL	---	---	---	---	5.32609	0.599176	2.75057e-07	IBC
240486_at	HELZ	helicase with zinc finger	---	---	nucleic acid binding /// helicase activity /// ATP binding /// zinc ion binding	nucleus	6.79882	0.598942	1.25511e-10	IBC
214250_at	NUMA1	nuclear mitotic apparatus protein 1	---	G2/M transition of mitotic cell cycle /// mitotic anaphase /// establishment of mitotic spindle orientation /// mitotic cell cycle /// nucleus organization /// cell cycle /// mitosis /// cell division /// lung epithelial cell differentiation	nucleotide binding /// structural molecule activity /// protein binding	Golgi membrane /// spindle pole /// nucleus /// nucleoplasm /// chromosome /// nucleolus /// cytoplasm /// spindle /// cytosol /// cytoskeleton /// microtubule /// spindle microtubule /// nuclear matrix /// apical part of cell	4.1683	0.59481	4.61148e-05	IBC
213432_at	MUC5B	mucin 5B, oligomeric mucus/gel-forming	---	cell adhesion /// O-glycan processing /// post-translational protein modification /// cellular protein metabolic process	extracellular matrix structural constituent /// protein binding	extracellular region /// proteinaceous extracellular matrix /// Golgi lumen	2.58162	0.594145	0.0105674	IBC
214290_s_at	HIST2H2AA3 /// HIST2H2AA4	histone cluster 2, H2aa3 /// histone cluster 2, H2aa4	---	nucleosome assembly	DNA binding /// sequence-specific DNA binding /// protein heterodimerization activity	nucleosome /// intracellular /// nucleus /// chromosome	2.90718	0.593219	0.00406953	IBC
227671_at	XIST	X inactive specific transcript (non-protein coding)	---	---	---	---	3.84985	0.590971	0.000160171	IBC
201702_s_at	PPP1R10	protein phosphatase 1, regulatory subunit 10	---	transcription, DNA-dependent /// protein import into nucleus	nucleic acid binding /// DNA binding /// RNA binding /// protein phosphatase inhibitor activity /// protein binding /// protein phosphatase 1 binding /// zinc ion binding /// metal ion binding	chromatin /// nuclear chromatin /// nucleus /// PTW/PP1 phosphatase complex	5.82559	0.590021	2.31742e-08	IBC
227349_at	HELLS	helicase, lymphoid-specific	<a target="external" href="http://www.wikipathways.org/index.php/Pathway:Homo_sapiens:Apoptosis">Apoptosis</a>	urogenital system development /// DNA methylation /// chromatin silencing /// methylation-dependent chromatin silencing /// transcription, DNA-dependent /// regulation of transcription, DNA-dependent /// cell cycle /// mitosis /// multicellular organismal development /// maintenance of DNA methylation /// centromeric heterochromatin assembly /// negative regulation of apoptotic process /// lympho…	nucleotide binding /// nucleic acid binding /// DNA binding /// chromatin binding /// helicase activity /// protein binding /// ATP binding /// hydrolase activity	chromosome, centromeric region /// nucleus /// centromeric heterochromatin	4.63011	0.58888	6.6628e-06	IBC
207966_s_at	GLG1	golgi glycoprotein 1	---	negative regulation of protein processing /// negative regulation of transforming growth factor beta receptor signaling pathway /// regulation of chondrocyte differentiation /// bone morphogenesis	receptor binding	Golgi membrane /// Golgi apparatus /// Golgi medial cisterna /// membrane /// integral to membrane /// extracellular matrix	5.69983	0.588605	4.38058e-08	IBC
218585_s_at	DTL	denticleless E3 ubiquitin protein ligase homolog (Drosophila)	---	protein polyubiquitination /// protein polyubiquitination /// DNA replication /// ubiquitin-dependent protein catabolic process /// ubiquitin-dependent protein catabolic process /// protein monoubiquitination /// response to DNA damage stimulus /// response to UV /// protein ubiquitination /// translesion synthesis /// G2 DNA damage checkpoint /// regulation of cell cycle	ubiquitin-protein ligase activity /// protein binding	nucleus /// cytoplasm /// centrosome /// microtubule organizing center /// cytoskeleton /// membrane /// Cul4A-RING ubiquitin ligase complex /// Cul4B-RING ubiquitin ligase complex /// nuclear membrane	3.14697	0.588526	0.00190854	IBC
239788_at	---	---	---	---	---	---	5.82778	0.587687	2.29167e-08	IBC
239571_at	---	---	---	---	---	---	3.74757	0.587634	0.000235151	IBC
234326_at	---	---	---	---	---	---	5.1022	0.587317	7.93517e-07	IBC
233446_at	ONECUT2	one cut homeobox 2	---	liver development /// regulation of cell-matrix adhesion /// epithelial cell development /// transcription, DNA-dependent /// regulation of transcription, DNA-dependent /// anatomical structure morphogenesis /// organ morphogenesis /// positive regulation of cell migration /// negative regulation of transforming growth factor beta receptor signaling pathway /// pancreas development /// endocrine …	DNA binding /// sequence-specific DNA binding transcription factor activity /// sequence-specific DNA binding	nucleus	3.46262	0.586965	0.000657425	IBC
1554690_a_at	TACC1	transforming, acidic coiled-coil containing protein 1	---	microtubule cytoskeleton organization /// cell cycle /// cell proliferation /// cerebral cortex development /// neurogenesis /// interkinetic nuclear migration /// regulation of microtubule-based process /// cell division	protein binding /// protein domain specific binding	nucleus /// cytoplasm /// microtubule organizing center /// cytoskeleton /// microtubule cytoskeleton /// intermediate filament cytoskeleton	4.68353	0.586425	5.27625e-06	IBC
229385_s_at	TINCR	tissue differentiation-inducing non-protein coding RNA	---	---	---	---	2.9733	0.586386	0.00331783	IBC
238884_at	---	---	---	---	---	---	4.7168	0.58601	4.55807e-06	IBC
1559025_at	SEPT9	septin 9	---	GTP catabolic process /// cell cycle /// protein heterooligomerization /// cell division	nucleotide binding /// GTPase activity /// protein binding /// GTP binding	stress fiber /// cytoplasm /// cytoskeleton /// microtubule /// actin cytoskeleton /// septin complex /// perinuclear region of cytoplasm	3.82884	0.583866	0.000173426	IBC
228617_at	XAF1	XIAP associated factor 1	---	apoptotic process /// cytokine-mediated signaling pathway /// response to interferon-beta /// type I interferon-mediated signaling pathway	protein binding /// zinc ion binding /// metal ion binding	nucleus /// cytoplasm /// mitochondrion /// cytosol	4.13658	0.583203	5.23783e-05	IBC
212952_at	CTC-425F1.4 /// OTTHUMG00000180575	NULL /// NULL	---	---	---	---	6.11382	0.583162	5.20647e-09	IBC
219341_at	CLN8	ceroid-lipofuscinosis, neuronal 8 (epilepsy, progressive with mental retardation)	---	age-dependent response to oxidative stress /// phospholipid metabolic process /// ceramide metabolic process /// lipid transport /// mitochondrial membrane organization /// lysosome organization /// nervous system development /// visual perception /// adult walking behavior /// cholesterol metabolic process /// cell death /// associative learning /// adult locomotory behavior /// regulation of ce…	---	mitochondrion /// endoplasmic reticulum /// endoplasmic reticulum membrane /// endoplasmic reticulum-Golgi intermediate compartment /// membrane /// integral to membrane /// endoplasmic reticulum-Golgi intermediate compartment membrane	5.20026	0.583126	5.00865e-07	IBC
1565915_at	---	---	---	---	---	---	4.90898	0.582903	1.92974e-06	IBC
1559916_a_at	---	---	---	---	---	---	5.6616	0.582006	5.30655e-08	IBC
1555058_a_at	LPGAT1	lysophosphatidylglycerol acyltransferase 1	---	lipid metabolic process /// phospholipid metabolic process /// metabolic process /// phospholipid biosynthetic process /// phosphatidylglycerol acyl-chain remodeling /// small molecule metabolic process /// glycerophospholipid biosynthetic process	transferase activity /// transferase activity, transferring acyl groups	cytoplasm /// endoplasmic reticulum /// endoplasmic reticulum membrane /// membrane /// integral to membrane	4.59194	0.580632	7.86212e-06	IBC
231981_at	PRLR	prolactin receptor	<a target="external" href="http://www.wikipathways.org/index.php/Pathway:Homo_sapiens:Ovarian_Infertility_Genes">Ovarian_Infertility_Genes</a>	steroid biosynthetic process /// cell surface receptor signaling pathway /// activation of transmembrane receptor protein tyrosine kinase activity /// embryo implantation /// lactation /// cytokine-mediated signaling pathway /// prolactin signaling pathway /// prolactin signaling pathway /// T cell activation /// activation of JAK2 kinase activity /// negative regulation of apoptotic process /// …	cytokine receptor activity /// prolactin receptor activity /// protein binding /// protein binding /// peptide hormone binding /// protein homodimerization activity /// ornithine decarboxylase activator activity /// metal ion binding	extracellular region /// plasma membrane /// cell surface /// membrane /// integral to membrane /// endosome lumen	-3.58026	-0.58033	0.000433276	nIBC
205907_s_at	OMD	osteomodulin	---	carbohydrate metabolic process /// cell adhesion /// keratan sulfate biosynthetic process /// glycosaminoglycan metabolic process /// keratan sulfate metabolic process /// keratan sulfate catabolic process /// small molecule metabolic process	protein binding	extracellular region /// proteinaceous extracellular matrix /// Golgi lumen /// lysosomal lumen	-3.16355	-0.580823	0.00180809	nIBC
232656_at	---	---	---	---	---	---	-4.10898	-0.581063	5.84809e-05	nIBC
215014_at	KCND3	potassium voltage-gated channel, Shal-related subfamily, member 3	---	transport /// ion transport /// potassium ion transport /// synaptic transmission /// regulation of ion transmembrane transport /// protein homooligomerization /// transmembrane transport /// potassium ion export /// potassium ion transmembrane transport /// membrane repolarization	ion channel activity /// voltage-gated ion channel activity /// voltage-gated potassium channel activity /// A-type (transient outward) potassium channel activity /// delayed rectifier potassium channel activity /// potassium channel activity /// protein binding /// ion channel binding /// metal ion binding	plasma membrane /// integral to plasma membrane /// voltage-gated potassium channel complex /// membrane /// integral to membrane /// dendrite /// sarcolemma /// cell projection /// neuron projection /// neuronal cell body	-3.04538	-0.581446	0.00264505	nIBC
227450_at	ERP27	endoplasmic reticulum protein 27	---	---	---	endoplasmic reticulum /// endoplasmic reticulum lumen	-3.06825	-0.581537	0.00245944	nIBC
219557_s_at	NRIP3	nuclear receptor interacting protein 3	---	proteolysis	aspartic-type endopeptidase activity	---	-3.21549	-0.581781	0.00152437	nIBC
206025_s_at	TNFAIP6	tumor necrosis factor, alpha-induced protein 6	---	inflammatory response /// cell adhesion /// signal transduction /// cell-cell signaling	hyaluronic acid binding	---	-4.79452	-0.581799	3.22938e-06	nIBC
213679_at	TTC30A	tetratricopeptide repeat domain 30A	---	cell projection organization	protein binding	cilium /// cell projection	-5.07637	-0.582645	8.94863e-07	nIBC
223143_s_at	AKIRIN2	akirin 2	---	negative regulation of transcription from RNA polymerase II promoter /// transcription, DNA-dependent /// regulation of transcription, DNA-dependent /// multicellular organismal development /// positive regulation of cell proliferation /// embryo development /// negative regulation of gene expression /// positive regulation of endopeptidase activity /// response to lipopolysaccharide /// positive…	protein binding	nucleus /// transcriptional repressor complex	-5.31701	-0.582966	2.87303e-07	nIBC
227600_at	MRPS30	mitochondrial ribosomal protein S30	---	translation /// apoptotic process	structural constituent of ribosome	mitochondrion /// ribosome /// ribonucleoprotein complex	-2.73531	-0.583011	0.00680693	nIBC
202718_at	IGFBP2	insulin-like growth factor binding protein 2, 36kDa	<a target="external" href="http://www.wikipathways.org/index.php/Pathway:Homo_sapiens:Smooth_muscle_contraction">Smooth_muscle_contraction</a>	regulation of cell growth /// response to stress /// signal transduction /// female pregnancy /// aging /// response to nutrient /// response to mechanical stimulus /// response to lithium ion /// response to estradiol stimulus /// response to retinoic acid /// cellular response to hormone stimulus /// regulation of growth /// positive regulation of activated T cell proliferation /// response to …	protein binding /// insulin-like growth factor binding /// growth factor binding /// insulin-like growth factor I binding /// insulin-like growth factor II binding	extracellular region /// extracellular region /// extracellular space /// apical plasma membrane /// cytoplasmic vesicle	-3.04047	-0.584245	0.00268658	nIBC
220187_at	STEAP4	STEAP family member 4	---	pentose-phosphate shunt /// transport /// ion transport /// fat cell differentiation /// iron ion homeostasis /// oxidation-reduction process	nucleotide binding /// phosphogluconate dehydrogenase (decarboxylating) activity /// oxidoreductase activity /// metal ion binding	Golgi membrane /// Golgi apparatus /// plasma membrane /// membrane /// integral to membrane	-3.65806	-0.58436	0.000326954	nIBC
212938_at	COL6A1	collagen, type VI, alpha 1	---	cell adhesion /// axon guidance /// extracellular matrix disassembly /// extracellular matrix organization /// collagen catabolic process /// protein heterotrimerization /// cellular response to amino acid stimulus	protein binding /// platelet-derived growth factor binding	extracellular region /// extracellular region /// proteinaceous extracellular matrix /// collagen /// collagen type VI /// endoplasmic reticulum lumen /// transport vesicle /// extracellular matrix /// extracellular matrix /// sarcolemma /// protein complex	-4.81178	-0.584801	2.98969e-06	nIBC
215506_s_at	DIRAS3	DIRAS family, GTP-binding RAS-like 3	---	regulation of cyclin-dependent protein serine/threonine kinase activity /// GTP catabolic process /// regulation of gene expression by genetic imprinting /// signal transduction /// small GTPase mediated signal transduction /// protein transport	nucleotide binding /// GTPase activity /// protein binding /// GTP binding	intracellular /// plasma membrane /// membrane	-4.00624	-0.584934	8.77111e-05	nIBC
237881_at	---	---	---	---	---	---	-3.28812	-0.584949	0.00119645	nIBC
242086_at	SPATA6	spermatogenesis associated 6	---	multicellular organismal development /// spermatogenesis /// cell differentiation	---	extracellular region	-5.31488	-0.585127	2.90253e-07	nIBC
224522_s_at	DCAKD	dephospho-CoA kinase domain containing	---	coenzyme A biosynthetic process	nucleotide binding /// dephospho-CoA kinase activity /// ATP binding	mitochondrion	-7.30862	-0.585148	6.77312e-12	nIBC
202311_s_at	COL1A1	collagen, type I, alpha 1	<a target="external" href="http://www.wikipathways.org/index.php/Pathway:Homo_sapiens:Inflammatory_Response_Pathway">Inflammatory_Response_Pathway</a>	skeletal system development /// ossification /// blood vessel development /// osteoblast differentiation /// intramembranous ossification /// endochondral ossification /// axon guidance /// response to nutrient /// blood coagulation /// visual perception /// sensory perception of sound /// response to mechanical stimulus /// response to inorganic substance /// positive regulation of epithelial to…	extracellular matrix structural constituent /// protein binding /// identical protein binding /// metal ion binding /// platelet-derived growth factor binding	extracellular region /// proteinaceous extracellular matrix /// collagen /// collagen type I /// extracellular space /// cytoplasm /// endoplasmic reticulum lumen /// extracellular matrix /// extracellular matrix	-3.59806	-0.585242	0.000406416	nIBC
238623_at	---	---	<a target="external" href="http://www.wikipathways.org/index.php/Pathway:Homo_sapiens:G13_Signaling_Pathway">G13_Signaling_Pathway</a>	---	---	---	-3.1059	-0.585425	0.00217986	nIBC
209307_at	SWAP70	SWAP switching B-cell complex 70kDa subunit	---	somatic cell DNA recombination /// isotype switching	DNA binding /// calcium ion binding /// protein binding /// ATP binding /// phospholipid binding	nucleus /// cytoplasm /// plasma membrane /// membrane /// lamellipodium /// cell projection	-5.38392	-0.586097	2.08137e-07	nIBC
209314_s_at	HBS1L	HBS1-like (S. cerevisiae)	---	GTP catabolic process /// translation /// translational elongation /// signal transduction	nucleotide binding /// translation elongation factor activity /// GTPase activity /// GTP binding	---	-3.91536	-0.586264	0.000124736	nIBC
221675_s_at	CHPT1	choline phosphotransferase 1	---	regulation of cell growth /// lipid metabolic process /// phospholipid metabolic process /// phosphatidylcholine biosynthetic process /// phosphatidylcholine biosynthetic process /// CDP-choline pathway /// platelet activating factor biosynthetic process /// phospholipid biosynthetic process /// small molecule metabolic process /// glycerophospholipid biosynthetic process	diacylglycerol cholinephosphotransferase activity /// diacylglycerol cholinephosphotransferase activity /// transferase activity /// phosphotransferase activity, for other substituted phosphate groups /// diacylglycerol binding /// metal ion binding	Golgi membrane /// Golgi apparatus /// membrane /// integral to membrane /// intracellular membrane-bounded organelle	-4.27104	-0.587154	3.03791e-05	nIBC
236496_at	DEGS2	delta(4)-desaturase, sphingolipid 2	---	lipid metabolic process /// fatty acid biosynthetic process /// phospholipid metabolic process /// sphingolipid metabolic process /// sphinganine metabolic process /// sphingolipid biosynthetic process /// small molecule metabolic process /// ceramide biosynthetic process /// oxidation-reduction process	sphingosine hydroxylase activity /// oxidoreductase activity /// oxidoreductase activity, acting on paired donors, with incorporation or reduction of molecular oxygen /// sphingolipid delta-4 desaturase activity	endoplasmic reticulum /// endoplasmic reticulum membrane /// membrane /// integral to membrane	-3.27082	-0.587284	0.001268	nIBC
230748_at	SLC16A6	solute carrier family 16, member 6 (monocarboxylic acid transporter 7)	---	transport /// monocarboxylic acid transport /// transmembrane transport	monocarboxylic acid transmembrane transporter activity /// symporter activity	plasma membrane /// integral to plasma membrane /// membrane /// integral to membrane	-2.18289	-0.587774	0.030238	nIBC
206115_at	EGR3	early growth response 3	---	positive regulation of endothelial cell proliferation /// cell migration involved in sprouting angiogenesis /// transcription, DNA-dependent /// regulation of transcription, DNA-dependent /// neuromuscular synaptic transmission /// peripheral nervous system development /// muscle organ development /// circadian rhythm /// endothelial cell chemotaxis /// cellular response to vascular endothelial g…	nucleic acid binding /// DNA binding /// sequence-specific DNA binding transcription factor activity /// zinc ion binding /// metal ion binding	intracellular /// nucleus /// cytoplasm	-3.16184	-0.587865	0.00181823	nIBC
241864_x_at	---	---	---	---	---	---	-3.77498	-0.588445	0.000212321	nIBC
225330_at	IGF1R	insulin-like growth factor 1 receptor	---	protein phosphorylation /// immune response /// signal transduction /// transmembrane receptor protein tyrosine kinase signaling pathway /// axonogenesis /// brain development /// positive regulation of cell proliferation /// insulin receptor signaling pathway /// organ morphogenesis /// phosphatidylinositol 3-kinase cascade /// phosphorylation /// establishment of cell polarity /// male sex dete…	nucleotide binding /// G-protein alpha-subunit binding /// protein kinase activity /// protein tyrosine kinase activity /// protein tyrosine kinase activity /// transmembrane receptor protein tyrosine kinase activity /// insulin-like growth factor-activated receptor activity /// insulin receptor binding /// protein binding /// insulin-like growth factor binding /// ATP binding /// kinase activity…	plasma membrane /// integral to plasma membrane /// caveola /// membrane /// integral to membrane /// neuron projection /// intracellular membrane-bounded organelle	-3.03459	-0.588842	0.00273709	nIBC
223315_at	NTN4	netrin 4	---	axon guidance /// neuron remodeling /// extracellular matrix organization /// regulation of branching involved in salivary gland morphogenesis by extracellular matrix-epithelial cell signaling	protein binding /// laminin-1 binding	extracellular region /// proteinaceous extracellular matrix /// basement membrane /// plasma membrane	-2.32466	-0.590021	0.0211193	nIBC
215794_x_at	GLUD2	glutamate dehydrogenase 2	---	cellular amino acid metabolic process /// glutamate metabolic process /// glutamate biosynthetic process /// glutamate catabolic process /// oxidation-reduction process	nucleotide binding /// glutamate dehydrogenase (NAD+) activity /// glutamate dehydrogenase [NAD(P)+] activity /// GTP binding /// oxidoreductase activity /// ADP binding /// leucine binding	cytoplasm /// mitochondrion	-5.32752	-0.590087	2.73167e-07	nIBC
202357_s_at	CFB	complement factor B	---	proteolysis /// complement activation /// complement activation, alternative pathway /// complement activation, alternative pathway /// regulation of complement activation /// innate immune response	complement binding /// catalytic activity /// serine-type endopeptidase activity /// protein binding /// peptidase activity /// serine-type peptidase activity /// hydrolase activity	extracellular region /// plasma membrane	-2.33216	-0.590115	0.0207126	nIBC
1555883_s_at	SPIN3	spindlin family, member 3	---	gamete generation	---	---	-7.54608	-0.590126	1.67257e-12	nIBC
227722_at	RPS23	ribosomal protein S23	<a target="external" href="http://www.wikipathways.org/index.php/Pathway:Mus_musculus:mRNA_processing_binding_Reactome">mRNA_processing_binding_Reactome</a> /// <a target="external" href="http://www.wikipathways.org/index.php/Pathway:Homo_sapiens:Ribosomal_Proteins">Ribosomal_Proteins</a> /// <a target="external" href="http://www.wikipathways.org/index.php/Pathway:Mus_musculus:Ribosomal_Proteins"…	nuclear-transcribed mRNA catabolic process, nonsense-mediated decay /// translation /// translation /// translational initiation /// translational elongation /// translational termination /// SRP-dependent cotranslational protein targeting to membrane /// gene expression /// viral reproduction /// RNA metabolic process /// mRNA metabolic process /// viral infectious cycle /// viral transcription …	structural constituent of ribosome /// protein binding	intracellular /// cytosol /// ribosome /// small ribosomal subunit /// cytosolic small ribosomal subunit /// ribonucleoprotein complex	-3.43768	-0.590271	0.000717184	nIBC
200696_s_at	GSN	gelsolin	---	apoptotic process /// cellular component disassembly involved in execution phase of apoptosis /// aging /// actin polymerization or depolymerization /// oligodendrocyte development /// vesicle-mediated transport /// cell projection organization /// actin filament polymerization /// actin filament polymerization /// regulation of cell adhesion /// wound healing /// tissue regeneration /// response…	actin binding /// calcium ion binding /// protein binding /// metal ion binding	ruffle /// extracellular region /// extracellular region /// extracellular region /// extracellular region /// extracellular space /// cytoplasm /// cytosol /// cytosol /// cytosol /// cytoskeleton /// actin cytoskeleton /// lamellipodium /// protein complex /// perinuclear region of cytoplasm /// extracellular vesicular exosome	-5.50498	-0.59042	1.1536e-07	nIBC
224595_at	SLC44A1	solute carrier family 44, member 1	---	phospholipid metabolic process /// phosphatidylcholine biosynthetic process /// transport /// choline transport /// small molecule metabolic process /// glycerophospholipid biosynthetic process /// transmembrane transport	choline transmembrane transporter activity	mitochondrion /// mitochondrial outer membrane /// plasma membrane /// membrane /// integral to membrane	-4.86459	-0.591753	2.35861e-06	nIBC
213038_at	RNF19B	ring finger protein 19B	---	protein ubiquitination	protein binding /// zinc ion binding /// ligase activity /// metal ion binding	membrane /// integral to membrane	-5.72647	-0.593418	3.83076e-08	nIBC
215552_s_at	ESR1	estrogen receptor 1	<a target="external" href="http://www.wikipathways.org/index.php/Pathway:Homo_sapiens:Nuclear_Receptors">Nuclear_Receptors</a>	antral ovarian follicle growth /// epithelial cell development /// osteoblast development /// transcription, DNA-dependent /// regulation of transcription, DNA-dependent /// transcription initiation from RNA polymerase II promoter /// signal transduction /// phospholipase C-activating G-protein coupled receptor signaling pathway /// elevation of cytosolic calcium ion concentration /// androgen me…	core promoter sequence-specific DNA binding /// DNA binding /// chromatin binding /// sequence-specific DNA binding transcription factor activity /// steroid hormone receptor activity /// ligand-activated sequence-specific DNA binding RNA polymerase II transcription factor activity /// steroid binding /// protein binding /// beta-catenin binding /// transcription factor binding /// zinc ion bindi…	nucleus /// nucleoplasm /// cytoplasm /// Golgi apparatus /// plasma membrane /// membrane /// integral to membrane /// T-tubule /// neuron projection /// terminal bouton /// perikaryon /// protein complex /// mitochondrial part /// perinuclear region of cytoplasm	-2.9709	-0.593502	0.00334265	nIBC
243907_at	---	---	---	---	---	---	-3.55291	-0.593999	0.000477833	nIBC
204456_s_at	GAS1	growth arrest-specific 1	---	positive regulation of mesenchymal cell proliferation /// cell cycle /// cell cycle arrest /// axon guidance /// positive regulation of cell proliferation /// regulation of smoothened signaling pathway /// dorsal/ventral pattern formation /// negative regulation of protein processing /// programmed cell death /// cerebellum morphogenesis /// dorsal/ventral neural tube patterning /// negative regu…	protein binding	plasma membrane /// membrane /// integral to membrane /// anchored to membrane /// anchored to plasma membrane	-4.7157	-0.594287	4.58025e-06	nIBC
229194_at	PCGF5	polycomb group ring finger 5	---	transcription, DNA-dependent /// regulation of transcription, DNA-dependent	protein binding /// zinc ion binding /// metal ion binding	nucleus /// centrosome /// PcG protein complex	-4.71712	-0.594803	4.55174e-06	nIBC
202936_s_at	SOX9	SRY (sex determining region Y)-box 9	---	skeletal system development /// cartilage condensation /// ossification /// branching involved in ureteric bud morphogenesis /// cell fate specification /// epithelial to mesenchymal transition /// tissue homeostasis /// positive regulation of protein phosphorylation /// hair follicle development /// positive regulation of mesenchymal cell proliferation /// chondrocyte differentiation /// chondro…	transcription regulatory region sequence-specific DNA binding /// core promoter sequence-specific DNA binding /// RNA polymerase II core promoter proximal region sequence-specific DNA binding transcription factor activity involved in positive regulation of transcription /// enhancer sequence-specific DNA binding /// DNA binding /// chromatin binding /// sequence-specific DNA binding transcription…	nucleus /// transcription factor complex /// nucleolus /// protein complex	-3.22065	-0.595179	0.0014986	nIBC
203869_at	USP46	ubiquitin specific peptidase 46	---	behavioral fear response /// proteolysis /// ubiquitin-dependent protein catabolic process /// behavior /// protein deubiquitination /// regulation of synaptic transmission, GABAergic	ubiquitin thiolesterase activity /// ubiquitin-specific protease activity /// protein binding /// peptidase activity /// cysteine-type peptidase activity /// hydrolase activity	---	-5.28488	-0.595252	3.35064e-07	nIBC
202784_s_at	NNT	nicotinamide nucleotide transhydrogenase	---	tricarboxylic acid cycle /// proton transport /// cellular metabolic process /// small molecule metabolic process /// oxidation-reduction process /// reactive oxygen species metabolic process	nucleotide binding /// NAD(P)+ transhydrogenase (B-specific) activity /// NAD(P)+ transhydrogenase activity /// NAD(P)+ transhydrogenase (AB-specific) activity /// oxidoreductase activity /// NADP binding /// NAD binding	mitochondrion /// mitochondrial inner membrane /// mitochondrial respiratory chain /// membrane /// integral to membrane	-4.24932	-0.595976	3.32022e-05	nIBC
33767_at	NEFH	neurofilament, heavy polypeptide	---	microtubule cytoskeleton organization /// nervous system development /// cell death /// intermediate filament cytoskeleton organization /// intermediate filament bundle assembly /// peripheral nervous system neuron axonogenesis /// neurofilament cytoskeleton organization	structural molecule activity	mitochondrion /// intermediate filament /// neurofilament /// axon /// neuron projection	-3.03157	-0.596352	0.00276329	nIBC
205399_at	DCLK1	doublecortin-like kinase 1	---	neuron migration /// protein phosphorylation /// multicellular organismal development /// nervous system development /// axonogenesis /// central nervous system development /// brain development /// response to virus /// endosomal transport /// phosphorylation /// central nervous system projection neuron axonogenesis /// cell differentiation /// forebrain development /// intracellular signal tran…	nucleotide binding /// protein kinase activity /// protein serine/threonine kinase activity /// protein tyrosine kinase activity /// receptor signaling protein activity /// ATP binding /// kinase activity /// transferase activity /// transferase activity, transferring phosphorus-containing groups	intracellular /// integral to plasma membrane	-2.69778	-0.59689	0.00759219	nIBC
238461_at	EIF4E3	eukaryotic translation initiation factor 4E family member 3	---	translation /// translational initiation /// regulation of translation /// cytokine-mediated signaling pathway	RNA binding /// translation initiation factor activity	cytoplasm /// cytosol /// mRNA cap binding complex	-5.45436	-0.597134	1.47808e-07	nIBC
211547_s_at	PAFAH1B1	platelet-activating factor acetylhydrolase 1b, regulatory subunit 1 (45kDa)	<a target="external" href="http://www.wikipathways.org/index.php/Pathway:Homo_sapiens:Wnt_signaling">Wnt_signaling</a>	G2/M transition of mitotic cell cycle /// M phase of mitotic cell cycle /// establishment of mitotic spindle orientation /// microtubule cytoskeleton organization /// mitotic prometaphase /// mitotic cell cycle /// ameboidal cell migration /// acrosome assembly /// neuron migration /// neuron migration /// positive regulation of cytokine-mediated signaling pathway /// lipid metabolic process /// …	protein binding /// microtubule binding /// heparin binding /// hydrolase activity /// protein complex binding /// dynactin binding /// protein homodimerization activity /// phospholipase binding /// dynein binding /// dynein intermediate chain binding /// phosphoprotein binding	astral microtubule /// kinetochore /// nucleus /// nuclear envelope /// nucleolus /// cytoplasm /// centrosome /// centrosome /// microtubule organizing center /// spindle /// cytosol /// cytosol /// cytoskeleton /// kinesin complex /// microtubule /// microtubule associated complex /// cell cortex /// microtubule cytoskeleton /// membrane /// growth cone /// cell leading edge /// motile primary …	-4.55854	-0.597816	9.08031e-06	nIBC
244246_at	MIPOL1	mirror-image polydactyly 1	---	---	---	nucleus	-4.9662	-0.598744	1.48696e-06	nIBC
235144_at	RASEF	RAS and EF-hand domain containing	---	GTP catabolic process /// intracellular protein transport /// nucleocytoplasmic transport /// cell adhesion /// signal transduction /// small GTPase mediated signal transduction /// protein transport	nucleotide binding /// GTPase activity /// structural molecule activity /// calcium ion binding /// GTP binding /// metal ion binding	intracellular /// cytoplasm /// actin cytoskeleton /// membrane /// perinuclear region of cytoplasm	-3.82417	-0.599167	0.000176512	nIBC
214428_x_at	C4A /// C4B /// C4B_2	complement component 4A (Rodgers blood group) /// complement component 4B (Chido blood group) /// complement component 4B (Chido blood group), copy 2	<a target="external" href="http://www.wikipathways.org/index.php/Pathway:Homo_sapiens:Complement_Activation_Classical">Complement_Activation_Classical</a>	inflammatory response /// complement activation /// complement activation, classical pathway /// negative regulation of endopeptidase activity /// regulation of complement activation /// innate immune response	endopeptidase inhibitor activity /// protein binding	extracellular region /// extracellular space /// plasma membrane	-2.5666	-0.599446	0.0110202	nIBC
226831_at	SLC25A46	solute carrier family 25, member 46	---	transport	---	mitochondrion /// mitochondrial inner membrane /// membrane /// integral to membrane	-5.10717	-0.599466	7.7535e-07	nIBC
223131_s_at	TRIM8	tripartite motif containing 8	---	protein ubiquitination	protein binding /// zinc ion binding /// ligase activity /// identical protein binding /// protein homodimerization activity /// metal ion binding	nucleus /// nucleolus /// cytoplasm /// PML body /// intracellular membrane-bounded organelle	-5.16596	-0.599642	5.88742e-07	nIBC
215708_s_at	LOC100996481 /// PRIM2	DNA primase large subunit-like /// primase, DNA, polypeptide 2 (58kDa)	<a target="external" href="http://www.wikipathways.org/index.php/Pathway:Homo_sapiens:DNA_replication_Reactome">DNA_replication_Reactome</a> /// <a target="external" href="http://www.wikipathways.org/index.php/Pathway:Homo_sapiens:G1_to_S_cell_cycle_Reactome">G1_to_S_cell_cycle_Reactome</a>	G1/S transition of mitotic cell cycle /// mitotic cell cycle /// telomere maintenance via recombination /// telomere maintenance /// DNA replication /// DNA replication, synthesis of RNA primer /// DNA replication initiation /// DNA strand elongation involved in DNA replication /// telomere maintenance via semi-conservative replication	DNA binding /// DNA primase activity /// DNA-directed RNA polymerase activity /// transferase activity /// nucleotidyltransferase activity /// metal ion binding /// iron-sulfur cluster binding /// 4 iron, 4 sulfur cluster binding	nucleoplasm /// primosome complex	-5.68641	-0.599768	4.68619e-08	nIBC
219087_at	ASPN	asporin	---	bone mineralization /// negative regulation of transforming growth factor beta receptor signaling pathway /// biomineral tissue development /// negative regulation of tooth mineralization	calcium ion binding /// protein binding	extracellular region /// proteinaceous extracellular matrix /// extracellular matrix	-3.01611	-0.59989	0.00290148	nIBC
238438_at	CNOT6L	CCR4-NOT transcription complex, subunit 6-like	---	nuclear-transcribed mRNA catabolic process, deadenylation-dependent decay /// nuclear-transcribed mRNA poly(A) tail shortening /// transcription, DNA-dependent /// regulation of transcription, DNA-dependent /// mRNA processing /// regulation of translation /// positive regulation of cell proliferation /// gene expression /// positive regulation of cytoplasmic mRNA processing body assembly /// RNA…	nuclease activity /// exonuclease activity /// poly(A)-specific ribonuclease activity /// protein binding /// hydrolase activity /// metal ion binding	nucleus /// cytoplasm /// cytosol /// CCR4-NOT complex	-6.67764	-0.600071	2.46791e-10	nIBC
226030_at	ACADSB	acyl-CoA dehydrogenase, short/branched chain	<a target="external" href="http://www.wikipathways.org/index.php/Pathway:Homo_sapiens:Fatty_Acid_Degradation">Fatty_Acid_Degradation</a>	lipid metabolic process /// fatty acid metabolic process /// acyl-CoA metabolic process /// metabolic process /// branched-chain amino acid catabolic process /// cellular nitrogen compound metabolic process /// small molecule metabolic process /// oxidation-reduction process	acyl-CoA dehydrogenase activity /// electron carrier activity /// oxidoreductase activity /// oxidoreductase activity, acting on the CH-CH group of donors /// short-branched-chain-acyl-CoA dehydrogenase activity /// flavin adenine dinucleotide binding	mitochondrion /// mitochondrial matrix	-3.16925	-0.600102	0.00177474	nIBC
227182_at	SUSD3	sushi domain containing 3	---	---	---	membrane /// integral to membrane	-2.76253	-0.601045	0.00628426	nIBC
238451_at	MPP7	membrane protein, palmitoylated 7 (MAGUK p55 subfamily member 7)	---	positive regulation of signal transduction /// positive regulation of signal transduction /// establishment of cell polarity /// positive regulation of protein complex assembly /// positive regulation of protein complex assembly /// tight junction assembly /// protein localization to adherens junction	protein binding /// protein domain specific binding /// protein complex scaffold /// signaling adaptor activity /// signaling adaptor activity /// protein heterodimerization activity	adherens junction /// tight junction /// membrane /// cell junction /// MPP7-DLG1-LIN7 complex	-4.64712	-0.601215	6.18713e-06	nIBC
204918_s_at	MLLT3	myeloid/lymphoid or mixed-lineage leukemia (trithorax homolog, Drosophila); translocated to, 3	---	transcription, DNA-dependent /// regulation of transcription, DNA-dependent /// segment specification /// anterior/posterior pattern specification /// negative regulation of canonical Wnt receptor signaling pathway /// negative regulation of canonical Wnt receptor signaling pathway /// positive regulation of Wnt receptor signaling pathway, planar cell polarity pathway	protein binding	nucleus	-5.30125	-0.601808	3.09849e-07	nIBC
209909_s_at	TGFB2	transforming growth factor, beta 2	---	cell morphogenesis /// skeletal system development /// cartilage condensation /// angiogenesis /// blood vessel development /// eye development /// response to hypoxia /// kidney development /// epithelial to mesenchymal transition /// epithelial to mesenchymal transition /// hair follicle development /// hair follicle development /// blood vessel remodeling /// platelet degranulation /// heart m…	beta-amyloid binding /// receptor signaling protein serine/threonine kinase activity /// receptor binding /// type II transforming growth factor beta receptor binding /// type II transforming growth factor beta receptor binding /// cytokine activity /// transforming growth factor beta receptor binding /// protein binding /// growth factor activity /// protein homodimerization activity /// protein…	extracellular region /// extracellular region /// basement membrane /// extracellular space /// cytoplasm /// trans-Golgi network /// cell surface /// secretory granule /// axon /// extracellular matrix /// platelet alpha granule lumen /// neuronal cell body	-3.56296	-0.601897	0.00046098	nIBC
226051_at	SELM	selenoprotein M	---	---	---	nucleus /// nucleolus /// cytoplasm /// endoplasmic reticulum /// Golgi apparatus /// perinuclear region of cytoplasm	-4.33107	-0.601989	2.37212e-05	nIBC
225238_at	MSI2	musashi RNA-binding protein 2	---	stem cell development	nucleotide binding /// nucleic acid binding /// RNA binding /// single-stranded RNA binding /// poly(U) RNA binding	cytoplasm /// polysome	-4.86755	-0.602772	2.32742e-06	nIBC
218294_s_at	NUP50	nucleoporin 50kDa	---	mitotic cell cycle /// carbohydrate metabolic process /// transport /// mitotic nuclear envelope disassembly /// hexose transport /// regulation of glucose transport /// protein transport /// glucose transport /// viral reproduction /// cytokine-mediated signaling pathway /// viral reproductive process /// small molecule metabolic process /// intracellular transport /// mRNA transport /// transme…	protein binding	nucleus /// nuclear pore /// nucleoplasm /// membrane /// nuclear membrane	-7.61043	-0.603258	1.14042e-12	nIBC
204624_at	ATP7B	ATPase, Cu++ transporting, beta polypeptide	---	ATP biosynthetic process /// transport /// ion transport /// cation transport /// copper ion transport /// cellular copper ion homeostasis /// cellular zinc ion homeostasis /// lactation /// metabolic process /// copper ion import /// intracellular copper ion transport /// metal ion transport /// ion transmembrane transport /// response to copper ion /// sequestering of calcium ion /// transmembr…	nucleotide binding /// catalytic activity /// copper-exporting ATPase activity /// copper-exporting ATPase activity /// copper ion binding /// protein binding /// ATP binding /// ATPase activity, coupled to transmembrane movement of ions, phosphorylative mechanism /// hydrolase activity /// cation-transporting ATPase activity /// copper-transporting ATPase activity /// metal ion binding	Golgi membrane /// intracellular /// cytoplasm /// mitochondrion /// late endosome /// Golgi apparatus /// trans-Golgi network /// integral to plasma membrane /// membrane /// integral to membrane /// cytoplasmic membrane-bounded vesicle /// basolateral plasma membrane /// perinuclear region of cytoplasm	-3.67364	-0.603598	0.000308861	nIBC
229299_at	NADK2	NAD kinase 2, mitochondrial	---	NADP biosynthetic process /// metabolic process /// phosphorylation /// NAD metabolic process	nucleotide binding /// NAD+ kinase activity /// ATP binding /// kinase activity /// transferase activity /// protein homodimerization activity	mitochondrion	-5.70391	-0.605046	4.29174e-08	nIBC
205713_s_at	COMP	cartilage oligomeric matrix protein	---	skeletal system development /// growth plate cartilage development /// apoptotic process /// cell adhesion /// organ morphogenesis /// extracellular matrix organization /// negative regulation of apoptotic process /// limb development	extracellular matrix structural constituent /// calcium ion binding /// protein binding /// collagen binding /// heparin binding /// heparan sulfate proteoglycan binding	extracellular region /// extracellular region /// proteinaceous extracellular matrix /// extracellular space /// extracellular matrix	-2.5868	-0.605341	0.0104151	nIBC
214786_at	MAP3K1	mitogen-activated protein kinase kinase kinase 1, E3 ubiquitin protein ligase	<a target="external" href="http://www.wikipathways.org/index.php/Pathway:Homo_sapiens:Apoptosis">Apoptosis</a> /// <a target="external" href="http://www.wikipathways.org/index.php/Pathway:Homo_sapiens:Apoptosis_GenMAPP">Apoptosis_GenMAPP</a> /// <a target="external" href="http://www.wikipathways.org/index.php/Pathway:Homo_sapiens:MAPK_Cascade">MAPK_Cascade</a>	MAPK cascade /// activation of MAPKK activity /// protein polyubiquitination /// toll-like receptor signaling pathway /// MyD88-dependent toll-like receptor signaling pathway /// protein phosphorylation /// response to osmotic stress /// transforming growth factor beta receptor signaling pathway /// JNK cascade /// activation of JNKK activity /// activation of JUN kinase activity /// Toll signali…	nucleotide binding /// protein kinase activity /// protein kinase activity /// protein serine/threonine kinase activity /// JUN kinase kinase kinase activity /// MAP kinase kinase kinase activity /// protein tyrosine kinase activity /// ubiquitin-protein ligase activity /// binding /// protein binding /// ATP binding /// zinc ion binding /// JUN kinase binding /// JUN kinase kinase activity /// k…	cytoplasm /// cytosol /// cytoskeleton	-4.27312	-0.605925	3.01208e-05	nIBC
34478_at	RAB11B	RAB11B, member RAS oncogene family	---	receptor recycling /// GTP catabolic process /// GTP catabolic process /// transport /// intracellular protein transport /// nucleocytoplasmic transport /// cell cycle /// signal transduction /// small GTPase mediated signal transduction /// protein transport /// melanosome transport /// transferrin transport /// transferrin transport /// insulin secretion involved in cellular response to glucose…	nucleotide binding /// GTPase activity /// protein binding /// GTP binding /// GDP binding	intracellular /// cytoplasm /// mitochondrion /// plasma membrane /// synaptic vesicle /// membrane /// cytoplasmic membrane-bounded vesicle /// phagocytic vesicle membrane /// cytoplasmic vesicle /// phagocytic vesicle /// recycling endosome /// recycling endosome membrane	-4.49875	-0.606339	1.17279e-05	nIBC
218458_at	GMCL1	germ cell-less, spermatogenesis associated 1	---	regulation of transcription, DNA-dependent /// multicellular organismal development /// spermatogenesis /// cell differentiation	protein binding	nucleus /// nuclear envelope /// nuclear matrix	-5.6284	-0.606398	6.26367e-08	nIBC
204071_s_at	TOPORS	topoisomerase I binding, arginine/serine-rich, E3 ubiquitin protein ligase	---	transcription, DNA-dependent /// ubiquitin-dependent protein catabolic process /// protein monoubiquitination /// apoptotic process /// response to DNA damage stimulus /// intrinsic apoptotic signaling pathway in response to DNA damage /// retina layer formation /// protein sumoylation /// protein sumoylation /// protein localization to nucleus /// photoreceptor cell outer segment organization //…	DNA binding /// antigen binding /// ubiquitin-protein ligase activity /// ubiquitin-protein ligase activity /// protein binding /// zinc ion binding /// ligase activity /// SUMO ligase activity /// SUMO ligase activity /// DNA topoisomerase binding /// metal ion binding	spindle pole /// gamma-tubulin complex /// nucleus /// centriole /// cytoplasmic dynein complex /// PML body /// nuclear speck /// midbody /// photoreceptor connecting cilium /// cilium basal body	-7.01101	-0.606627	3.77722e-11	nIBC
228121_at	TGFB2	transforming growth factor, beta 2	---	cell morphogenesis /// skeletal system development /// cartilage condensation /// angiogenesis /// blood vessel development /// eye development /// response to hypoxia /// kidney development /// epithelial to mesenchymal transition /// epithelial to mesenchymal transition /// hair follicle development /// hair follicle development /// blood vessel remodeling /// platelet degranulation /// heart m…	beta-amyloid binding /// receptor signaling protein serine/threonine kinase activity /// receptor binding /// type II transforming growth factor beta receptor binding /// type II transforming growth factor beta receptor binding /// cytokine activity /// transforming growth factor beta receptor binding /// protein binding /// growth factor activity /// protein homodimerization activity /// protein…	extracellular region /// extracellular region /// basement membrane /// extracellular space /// cytoplasm /// trans-Golgi network /// cell surface /// secretory granule /// axon /// extracellular matrix /// platelet alpha granule lumen /// neuronal cell body	-3.32157	-0.606792	0.00106868	nIBC
215784_at	CD1E	CD1e molecule	---	immune response /// antigen processing and presentation /// antigen processing and presentation, exogenous lipid antigen via MHC class Ib	protein binding /// lipid binding /// beta-2-microglobulin binding /// endogenous lipid antigen binding /// exogenous lipid antigen binding /// lipopeptide binding	Golgi membrane /// lysosome /// endosome /// early endosome /// late endosome /// Golgi apparatus /// integral to plasma membrane /// membrane /// integral to membrane /// lysosomal lumen	-4.2185	-0.607714	3.76435e-05	nIBC
234975_at	GSPT1	G1 to S phase transition 1	---	G1/S transition of mitotic cell cycle /// nuclear-transcribed mRNA catabolic process, nonsense-mediated decay /// GTP catabolic process /// translation /// protein methylation	nucleotide binding /// translation release factor activity /// GTPase activity /// protein binding /// GTP binding	intracellular	-4.13911	-0.607872	5.18508e-05	nIBC
210875_s_at	LOC100996668 /// ZEB1	uncharacterized LOC100996668 /// zinc finger E-box binding homeobox 1	<a target="external" href="http://www.wikipathways.org/index.php/Pathway:Homo_sapiens:Hypertrophy_model">Hypertrophy_model</a>	negative regulation of transcription from RNA polymerase II promoter /// transcription, DNA-dependent /// regulation of transcription, DNA-dependent /// regulation of transcription from RNA polymerase II promoter /// immune response /// pattern specification process /// nervous system development /// central nervous system development /// cell proliferation /// negative regulation of cell prolife…	nucleic acid binding /// DNA binding /// chromatin binding /// double-stranded DNA binding /// sequence-specific DNA binding transcription factor activity /// transcription coactivator activity /// transcription corepressor activity /// protein binding /// transcription factor binding /// zinc ion binding /// sequence-specific DNA binding /// metal ion binding /// E-box binding	intracellular /// nucleus /// transcription factor complex /// nucleolus /// cytoplasm	-4.0675	-0.608036	6.89439e-05	nIBC
227149_at	TNRC6C	trinucleotide repeat containing 6C	---	endoderm formation /// regulation of translation /// epidermal growth factor receptor signaling pathway /// Notch signaling pathway /// endoderm development /// fibroblast growth factor receptor signaling pathway /// gene expression /// gene silencing by RNA /// embryonic hemopoiesis /// negative regulation of translation involved in gene silencing by miRNA /// Fc-epsilon receptor signaling pathw…	nucleotide binding /// nucleic acid binding /// RNA binding /// protein binding	cytosol	-5.7006	-0.609134	4.36368e-08	nIBC
225187_at	KIAA1967	KIAA1967	---	mRNA processing /// apoptotic process /// apoptotic process /// RNA splicing /// regulation of DNA-dependent transcription, elongation /// positive regulation of apoptotic process /// negative regulation of catalytic activity /// negative regulation of catalytic activity /// mitochondrial fragmentation involved in apoptotic process	RNA polymerase II core binding /// enzyme inhibitor activity /// enzyme inhibitor activity /// protein binding /// enzyme binding	nucleus /// spliceosomal complex /// cytoplasm /// mitochondrial matrix /// DBIRD complex	-5.70597	-0.609383	4.2474e-08	nIBC
212940_at	COL6A1	collagen, type VI, alpha 1	---	cell adhesion /// axon guidance /// extracellular matrix disassembly /// extracellular matrix organization /// collagen catabolic process /// protein heterotrimerization /// cellular response to amino acid stimulus	protein binding /// platelet-derived growth factor binding	extracellular region /// extracellular region /// proteinaceous extracellular matrix /// collagen /// collagen type VI /// endoplasmic reticulum lumen /// transport vesicle /// extracellular matrix /// extracellular matrix /// sarcolemma /// protein complex	-4.68087	-0.610952	5.33818e-06	nIBC
243042_at	FAM73A	family with sequence similarity 73, member A	---	---	---	membrane /// integral to membrane	-4.54995	-0.61107	9.4218e-06	nIBC
211672_s_at	ARPC4	actin related protein 2/3 complex, subunit 4, 20kDa	---	actin filament polymerization /// Arp2/3 complex-mediated actin nucleation /// Fc-gamma receptor signaling pathway involved in phagocytosis /// actin nucleation /// innate immune response	actin binding /// protein binding /// protein binding, bridging /// actin filament binding	cytoplasm /// cytosol /// cytoskeleton /// Arp2/3 protein complex /// cell projection	-4.56733	-0.612553	8.74323e-06	nIBC
213110_s_at	COL4A5	collagen, type IV, alpha 5	---	axon guidance /// neuromuscular junction development /// extracellular matrix disassembly /// extracellular matrix organization /// collagen catabolic process	extracellular matrix structural constituent	extracellular region /// proteinaceous extracellular matrix /// collagen /// collagen type IV /// basement membrane /// basal lamina /// endoplasmic reticulum lumen /// neuromuscular junction	-2.61829	-0.613153	0.00953105	nIBC
211300_s_at	TP53	tumor protein p53	<a target="external" href="http://www.wikipathways.org/index.php/Pathway:Homo_sapiens:Apoptosis">Apoptosis</a> /// <a target="external" href="http://www.wikipathways.org/index.php/Pathway:Homo_sapiens:Apoptosis_GenMAPP">Apoptosis_GenMAPP</a> /// <a target="external" href="http://www.wikipathways.org/index.php/Pathway:Homo_sapiens:Cell_cycle_KEGG">Cell_cycle_KEGG</a> /// <a target="external" href=…	protein import into nucleus, translocation /// cell cycle checkpoint /// negative regulation of transcription from RNA polymerase II promoter /// negative regulation of transcription from RNA polymerase II promoter /// negative regulation of transcription from RNA polymerase II promoter /// DNA strand renaturation /// in utero embryonic development /// somitogenesis /// release of cytochrome c fr…	RNA polymerase II core promoter proximal region sequence-specific DNA binding transcription factor activity involved in positive regulation of transcription /// RNA polymerase II transcription factor binding /// RNA polymerase II transcription regulatory region sequence-specific DNA binding transcription factor activity involved in positive regulation of transcription /// protease binding /// p53…	chromatin /// nuclear chromatin /// nucleus /// nucleoplasm /// nucleoplasm /// replication fork /// transcription factor TFIID complex /// nucleolus /// cytoplasm /// mitochondrion /// mitochondrial matrix /// endoplasmic reticulum /// cytosol /// cytosol /// nuclear matrix /// nuclear body /// PML body /// protein complex	-4.64104	-0.61479	6.35328e-06	nIBC
1555247_a_at	FNIP1 /// RAPGEF6	folliculin interacting protein 1 /// Rap guanine nucleotide exchange factor (GEF) 6	---	negative regulation of transcription from RNA polymerase II promoter /// regulation of protein phosphorylation /// positive regulation of protein phosphorylation /// immature B cell differentiation /// positive regulation of B cell apoptotic process /// signal transduction /// small GTPase mediated signal transduction /// Ras protein signal transduction /// cellular response to starvation /// TOR…	guanyl-nucleotide exchange factor activity /// protein binding /// Ras GTPase binding /// GTP-dependent protein binding	intracellular /// cytoplasm /// cytoplasm /// plasma membrane /// membrane	-5.02847	-0.616099	1.117e-06	nIBC
1560587_s_at	PRDX5	peroxiredoxin 5	---	inflammatory response /// response to oxidative stress /// negative regulation of transcription from RNA polymerase III promoter /// positive regulation of collagen biosynthetic process /// cellular response to reactive oxygen species /// hydrogen peroxide catabolic process /// negative regulation of apoptotic process /// negative regulation of cysteine-type endopeptidase activity involved in apo…	RNA polymerase III regulatory region DNA binding /// peroxidase activity /// receptor binding /// antioxidant activity /// oxidoreductase activity /// cysteine-type endopeptidase inhibitor activity involved in apoptotic process /// protein dimerization activity /// peroxiredoxin activity /// peroxiredoxin activity /// peroxynitrite reductase activity	nucleus /// cytoplasm /// mitochondrion /// peroxisome /// peroxisomal matrix /// cytosol /// cytoplasmic vesicle /// intracellular membrane-bounded organelle /// cytosolic part /// perinuclear region of cytoplasm	-5.30002	-0.616193	3.11672e-07	nIBC
225516_at	SLC7A2	solute carrier family 7 (cationic amino acid transporter, y+ system), member 2	---	nitric oxide production involved in inflammatory response /// amino acid transmembrane transport /// cellular amino acid metabolic process /// nitric oxide biosynthetic process /// transport /// ion transport /// amino acid transport /// L-amino acid transport /// arginine transport /// lysine transport /// ornithine transport /// macrophage activation /// regulation of macrophage activation /// …	L-ornithine transmembrane transporter activity /// high affinity arginine transmembrane transporter activity /// amino acid transmembrane transporter activity /// basic amino acid transmembrane transporter activity /// L-amino acid transmembrane transporter activity /// arginine transmembrane transporter activity /// L-lysine transmembrane transporter activity	cytoplasm /// plasma membrane /// integral to plasma membrane /// membrane /// integral to membrane	-2.18902	-0.617694	0.0297826	nIBC
225911_at	NPNT	nephronectin	---	ureteric bud development /// branching involved in ureteric bud morphogenesis /// cell adhesion /// cell-matrix adhesion /// multicellular organismal development /// positive regulation of alkaline phosphatase activity /// positive regulation of cell-substrate adhesion /// cell differentiation /// extracellular matrix organization /// positive regulation of transforming growth factor beta recepto…	integrin binding /// integrin binding /// calcium ion binding /// protein binding	extracellular region /// proteinaceous extracellular matrix /// basement membrane /// membrane /// smooth muscle contractile fiber /// extracellular matrix /// alpha8-beta1 integrin complex	-2.74161	-0.618188	0.00668253	nIBC
217936_at	ARHGAP5	Rho GTPase activating protein 5	---	positive regulation of mesenchymal cell proliferation /// GTP catabolic process /// cell adhesion /// signal transduction /// small GTPase mediated signal transduction /// Rho protein signal transduction /// regulation of cell size /// positive regulation of cell migration /// positive regulation of Rho GTPase activity /// positive regulation of GTPase activity /// regulation of small GTPase medi…	GTPase activity /// GTPase activator activity /// Rho GTPase activator activity /// GTP binding /// SH2 domain binding	intracellular /// cytoplasm /// cytosol /// membrane	-5.54003	-0.619106	9.70811e-08	nIBC
216627_s_at	B4GALT1	UDP-Gal:betaGlcNAc beta 1,4- galactosyltransferase, polypeptide 1	---	epithelial cell development /// acute inflammatory response /// carbohydrate metabolic process /// lactose biosynthetic process /// galactose metabolic process /// protein glycosylation /// cell adhesion /// Notch signaling pathway /// single fertilization /// binding of sperm to zona pellucida /// penetration of zona pellucida /// negative regulation of cell proliferation /// glycoprotein biosyn…	beta-N-acetylglucosaminylglycopeptide beta-1,4-galactosyltransferase activity /// N-acetyllactosamine synthase activity /// lactose synthase activity /// cytoskeletal protein binding /// galactosyltransferase activity /// transferase activity /// transferase activity, transferring glycosyl groups /// UDP-galactosyltransferase activity /// protein homodimerization activity /// alpha-tubulin bindin…	Golgi trans cisterna /// Golgi membrane /// extracellular region /// Golgi apparatus /// plasma membrane /// plasma membrane /// external side of plasma membrane /// cell surface /// membrane /// integral to membrane /// basolateral plasma membrane /// desmosome /// glycocalyx /// brush border membrane /// Golgi cisterna membrane	-4.90203	-0.620255	1.99147e-06	nIBC
229461_x_at	NEGR1	neuronal growth regulator 1	---	cell adhesion	protein binding	plasma membrane /// membrane /// dendrite /// anchored to membrane /// neuronal cell body	-3.43751	-0.620916	0.000717618	nIBC
219023_at	AP1AR	adaptor-related protein complex 1 associated regulatory protein	---	transport /// protein transport /// regulation of Arp2/3 complex-mediated actin nucleation /// cellular protein localization /// negative regulation of substrate adhesion-dependent cell spreading /// negative regulation of cell motility	---	nucleolus /// cytoplasm /// endosome /// early endosome /// late endosome /// Golgi apparatus /// transport vesicle	-5.51393	-0.621483	1.10396e-07	nIBC
217894_at	KCTD3	potassium channel tetramerisation domain containing 3	---	protein homooligomerization	protein binding	---	-4.07686	-0.622157	6.64371e-05	nIBC
205746_s_at	ADAM17	ADAM metallopeptidase domain 17	---	response to hypoxia /// positive regulation of protein phosphorylation /// neutrophil mediated immunity /// germinal center formation /// positive regulation of leukocyte chemotaxis /// proteolysis /// membrane protein ectodomain proteolysis /// membrane protein ectodomain proteolysis /// apoptotic process /// cell adhesion /// epidermal growth factor receptor signaling pathway /// epidermal grow…	metalloendopeptidase activity /// metalloendopeptidase activity /// metalloendopeptidase activity /// interleukin-6 receptor binding /// integrin binding /// protein binding /// peptidase activity /// metallopeptidase activity /// metallopeptidase activity /// metallopeptidase activity /// zinc ion binding /// hydrolase activity /// SH3 domain binding /// PDZ domain binding /// metal ion binding	cytoplasm /// plasma membrane /// integral to plasma membrane /// cell-cell junction /// focal adhesion /// cell surface /// actin cytoskeleton /// membrane /// integral to membrane /// apical plasma membrane /// ruffle membrane /// membrane raft	-5.68912	-0.622359	4.6228e-08	nIBC
212937_s_at	COL6A1	collagen, type VI, alpha 1	---	cell adhesion /// axon guidance /// extracellular matrix disassembly /// extracellular matrix organization /// collagen catabolic process /// protein heterotrimerization /// cellular response to amino acid stimulus	protein binding /// platelet-derived growth factor binding	extracellular region /// extracellular region /// proteinaceous extracellular matrix /// collagen /// collagen type VI /// endoplasmic reticulum lumen /// transport vesicle /// extracellular matrix /// extracellular matrix /// sarcolemma /// protein complex	-3.88624	-0.623002	0.000139454	nIBC
233841_s_at	SUDS3	suppressor of defective silencing 3 homolog (S. cerevisiae)	---	negative regulation of transcription from RNA polymerase II promoter /// transcription, DNA-dependent /// regulation of transcription, DNA-dependent /// apoptotic process /// chromatin modification /// histone deacetylation /// positive regulation of apoptotic process /// negative regulation of transcription, DNA-dependent	histone deacetylase activity /// protein binding /// enzyme binding /// identical protein binding /// protein homodimerization activity /// histone deacetylase binding	nucleus /// Sin3 complex	-6.81755	-0.623604	1.12979e-10	nIBC
216733_s_at	GATM	glycine amidinotransferase (L-arginine:glycine amidinotransferase)	---	creatine metabolic process /// creatine biosynthetic process /// creatine biosynthetic process /// response to oxidative stress /// response to nutrient /// embryo development /// response to organic substance /// cellular nitrogen compound metabolic process /// tissue regeneration /// response to peptide hormone stimulus /// small molecule metabolic process /// response to mercury ion	amidinotransferase activity /// glycine amidinotransferase activity /// glycine amidinotransferase activity /// transferase activity /// hydrolase activity, acting on carbon-nitrogen (but not peptide) bonds, in linear amidines	cytoplasm /// mitochondrion /// mitochondrial inner membrane /// mitochondrial intermembrane space /// mitochondrial intermembrane space /// membrane	-3.79304	-0.624435	0.000198435	nIBC
209612_s_at	ADH1B	alcohol dehydrogenase 1B (class I), beta polypeptide	---	ethanol oxidation /// ethanol oxidation /// xenobiotic metabolic process /// small molecule metabolic process /// oxidation-reduction process	nucleotide binding /// alcohol dehydrogenase (NAD) activity /// alcohol dehydrogenase activity, zinc-dependent /// zinc ion binding /// oxidoreductase activity /// transferase activity, transferring acyl groups other than amino-acyl groups /// metal ion binding	cytoplasm /// cytosol	-2.11036	-0.624571	0.0361021	nIBC
212960_at	TBC1D9	TBC1 domain family, member 9 (with GRAM domain)	---	regulation of Rab GTPase activity /// positive regulation of Rab GTPase activity /// positive regulation of GTPase activity	GTPase activator activity /// Rab GTPase activator activity /// calcium ion binding	intracellular	-3.10244	-0.625636	0.00220429	nIBC
235210_s_at	SBSPON	somatomedin B and thrombospondin, type 1 domain containing	---	immune response	scavenger receptor activity /// polysaccharide binding	extracellular region /// proteinaceous extracellular matrix /// extracellular matrix	-2.47121	-0.626459	0.0143233	nIBC
222862_s_at	AK5	adenylate kinase 5	---	nucleobase-containing compound metabolic process /// nucleoside diphosphate phosphorylation /// ADP biosynthetic process /// dADP biosynthetic process /// signal transduction /// nucleoside triphosphate biosynthetic process /// pyrimidine ribonucleotide biosynthetic process /// nucleobase-containing small molecule interconversion /// phosphorylation /// small molecule metabolic process /// ATP me…	nucleotide binding /// adenylate kinase activity /// nucleoside diphosphate kinase activity /// ATP binding /// cAMP-dependent protein kinase regulator activity /// kinase activity /// transferase activity /// nucleobase-containing compound kinase activity /// nucleoside kinase activity	cytoplasm /// centrosome /// cytosol	-4.1343	-0.626527	5.28585e-05	nIBC
239468_at	MKX	mohawk homeobox	---	negative regulation of transcription from RNA polymerase II promoter /// tendon sheath development /// regulation of transcription, DNA-dependent /// transcription from RNA polymerase II promoter /// multicellular organismal development /// muscle organ development /// regulation of gene expression /// positive regulation of gene expression /// collagen fibril organization /// positive regulation…	sequence-specific DNA binding RNA polymerase II transcription factor activity /// RNA polymerase II transcription factor binding /// DNA binding /// sequence-specific DNA binding transcription factor activity /// protein binding /// sequence-specific DNA binding	nucleus	-3.07352	-0.626839	0.0024184	nIBC
212514_x_at	DDX3X	DEAD (Asp-Glu-Ala-Asp) box polypeptide 3, X-linked	---	ATP catabolic process /// transcription, DNA-dependent /// regulation of transcription, DNA-dependent /// regulation of translation /// apoptotic process /// chromosome segregation /// intracellular protein kinase cascade /// extrinsic apoptotic signaling pathway via death domain receptors /// response to virus /// RNA secondary structure unwinding /// negative regulation of translation /// virus…	nucleotide binding /// nucleic acid binding /// DNA binding /// RNA binding /// ATP-dependent DNA helicase activity /// ATP-dependent RNA helicase activity /// helicase activity /// protein binding /// ATP binding /// ATP-dependent helicase activity /// transcription factor binding /// poly(A) RNA binding /// eukaryotic initiation factor 4E binding /// hydrolase activity /// ATPase activity /// t…	nucleus /// cytoplasm /// mitochondrion /// mitochondrial outer membrane /// eukaryotic translation initiation factor 3 complex /// cytoplasmic stress granule /// membrane /// nuclear speck /// cytosolic small ribosomal subunit	-5.48319	-0.627025	1.28374e-07	nIBC
218513_at	TMA16	translation machinery associated 16 homolog (S. cerevisiae)	---	---	---	---	-6.04309	-0.627286	7.54249e-09	nIBC
228854_at	---	---	---	---	---	---	-2.14095	-0.627559	0.0335199	nIBC
235260_s_at	PACRGL	PARK2 co-regulated-like	---	---	binding	---	-7.99633	-0.627894	1.1088e-13	nIBC
233899_x_at	ZBTB10	zinc finger and BTB domain containing 10	---	negative regulation of transcription from RNA polymerase II promoter /// transcription, DNA-dependent /// regulation of transcription, DNA-dependent	nucleic acid binding /// DNA binding /// protein binding /// zinc ion binding /// metal ion binding	intracellular /// nucleus	-4.01062	-0.627906	8.62215e-05	nIBC
232210_at	---	---	---	---	---	---	-3.11519	-0.628106	0.00211554	nIBC
203923_s_at	CYBB	cytochrome b-245, beta polypeptide	---	antigen processing and presentation of peptide antigen via MHC class I /// antigen processing and presentation of exogenous peptide antigen via MHC class I, TAP-dependent /// superoxide metabolic process /// superoxide metabolic process /// ion transport /// inflammatory response /// electron transport chain /// regulation of ion transmembrane transport /// superoxide anion generation /// superox…	ion channel activity /// voltage-gated ion channel activity /// protein binding /// electron carrier activity /// superoxide-generating NADPH oxidase activity /// superoxide-generating NADPH oxidase activity /// oxidoreductase activity /// heme binding /// metal ion binding /// protein heterodimerization activity /// flavin adenine dinucleotide binding	cytoplasm /// mitochondrion /// plasma membrane /// integral to plasma membrane /// membrane /// integral to membrane /// phagocytic vesicle membrane /// NADPH oxidase complex /// NADPH oxidase complex	-4.05486	-0.628313	7.24714e-05	nIBC
232381_s_at	DNAH5	dynein, axonemal, heavy chain 5	---	ciliary or flagellar motility /// ATP catabolic process /// microtubule-based movement	nucleotide binding /// motor activity /// microtubule motor activity /// ATP binding /// ATPase activity /// nucleoside-triphosphatase activity	cytoplasm /// cytoskeleton /// axonemal dynein complex /// microtubule /// cilium /// dynein complex /// cilium axoneme /// cell projection	-4.24087	-0.628829	3.43674e-05	nIBC
225289_at	STAT3	signal transducer and activator of transcription 3 (acute-phase response factor)	<a target="external" href="http://www.wikipathways.org/index.php/Pathway:Homo_sapiens:TGF_Beta_Signaling_Pathway">TGF_Beta_Signaling_Pathway</a>	negative regulation of transcription from RNA polymerase II promoter /// temperature homeostasis /// eye photoreceptor cell differentiation /// transcription, DNA-dependent /// regulation of transcription, DNA-dependent /// regulation of transcription from RNA polymerase II promoter /// transcription from RNA polymerase II promoter /// protein import into nucleus /// cellular component movement /…	sequence-specific DNA binding RNA polymerase II transcription factor activity /// RNA polymerase II repressing transcription factor binding /// DNA binding /// sequence-specific DNA binding transcription factor activity /// signal transducer activity /// ligand-activated sequence-specific DNA binding RNA polymerase II transcription factor activity /// calcium ion binding /// protein binding /// t…	nucleus /// nucleus /// nucleoplasm /// nucleolus /// cytoplasm /// cytoplasm /// cytosol /// plasma membrane	-6.89474	-0.628953	7.31247e-11	nIBC
203988_s_at	FUT8	fucosyltransferase 8 (alpha (1,6) fucosyltransferase)	---	in utero embryonic development /// protein glycosylation /// protein N-linked glycosylation /// N-glycan processing /// transforming growth factor beta receptor signaling pathway /// integrin-mediated signaling pathway /// respiratory gaseous exchange /// oligosaccharide biosynthetic process /// cell migration /// protein N-linked glycosylation via asparagine /// protein glycosylation in Golgi //…	protein binding /// glycoprotein 6-alpha-L-fucosyltransferase activity /// transferase activity /// transferase activity, transferring glycosyl groups /// SH3 domain binding /// alpha-(1->6)-fucosyltransferase activity	Golgi membrane /// Golgi apparatus /// membrane /// integral to membrane /// Golgi cisterna membrane	-5.19215	-0.630324	5.20403e-07	nIBC
205908_s_at	OMD	osteomodulin	---	carbohydrate metabolic process /// cell adhesion /// keratan sulfate biosynthetic process /// glycosaminoglycan metabolic process /// keratan sulfate metabolic process /// keratan sulfate catabolic process /// small molecule metabolic process	protein binding	extracellular region /// proteinaceous extracellular matrix /// Golgi lumen /// lysosomal lumen	-3.32105	-0.631265	0.00107054	nIBC
201559_s_at	CLIC4	chloride intracellular channel 4	---	angiogenesis /// endothelial cell morphogenesis /// transport /// ion transport /// chloride transport /// vacuolar acidification /// fertilization /// cell differentiation /// keratinocyte differentiation /// negative regulation of cell migration /// regulation of ion transmembrane transport /// establishment or maintenance of apical/basal cell polarity /// multicellular organism growth /// bran…	ion channel activity /// voltage-gated ion channel activity /// voltage-gated chloride channel activity /// chloride channel activity /// protein binding	intracellular /// nucleus /// cytoplasm /// mitochondrion /// vacuole /// centrosome /// microtubule organizing center /// cytosol /// cytoskeleton /// plasma membrane /// microvillus /// cell-cell junction /// cell surface /// actin cytoskeleton /// microtubule cytoskeleton /// membrane /// integral to membrane /// nuclear matrix /// cell junction /// midbody /// cytoplasmic vesicle membrane ///…	-4.02436	-0.631793	8.17053e-05	nIBC
211235_s_at	ESR1	estrogen receptor 1	<a target="external" href="http://www.wikipathways.org/index.php/Pathway:Homo_sapiens:Nuclear_Receptors">Nuclear_Receptors</a>	antral ovarian follicle growth /// epithelial cell development /// osteoblast development /// transcription, DNA-dependent /// regulation of transcription, DNA-dependent /// transcription initiation from RNA polymerase II promoter /// signal transduction /// phospholipase C-activating G-protein coupled receptor signaling pathway /// elevation of cytosolic calcium ion concentration /// androgen me…	core promoter sequence-specific DNA binding /// DNA binding /// chromatin binding /// sequence-specific DNA binding transcription factor activity /// steroid hormone receptor activity /// ligand-activated sequence-specific DNA binding RNA polymerase II transcription factor activity /// steroid binding /// protein binding /// beta-catenin binding /// transcription factor binding /// zinc ion bindi…	nucleus /// nucleoplasm /// cytoplasm /// Golgi apparatus /// plasma membrane /// membrane /// integral to membrane /// T-tubule /// neuron projection /// terminal bouton /// perikaryon /// protein complex /// mitochondrial part /// perinuclear region of cytoplasm	-3.18309	-0.63222	0.00169607	nIBC
219549_s_at	RTN3	reticulon 3	<a target="external" href="http://www.wikipathways.org/index.php/Pathway:Homo_sapiens:Nuclear_Receptors">Nuclear_Receptors</a>	protein phosphorylation /// transport /// apoptotic process /// response to stress /// transmembrane receptor protein tyrosine kinase signaling pathway /// transmembrane receptor protein tyrosine kinase signaling pathway /// vesicle-mediated transport /// phosphorylation /// virus-host interaction /// endoplasmic reticulum tubular network organization	nucleotide binding /// protein kinase activity /// protein tyrosine kinase activity /// transmembrane receptor protein tyrosine kinase activity /// transmembrane receptor protein tyrosine kinase activity /// protein binding /// protein binding /// ATP binding /// kinase activity /// transferase activity /// transferase activity, transferring phosphorus-containing groups /// Wnt-protein binding	Golgi membrane /// extracellular space /// cytoplasm /// endoplasmic reticulum /// endoplasmic reticulum membrane /// Golgi apparatus /// plasma membrane /// integral to plasma membrane /// membrane /// integral to membrane	-5.44847	-0.633612	1.52121e-07	nIBC
229160_at	MUM1L1	melanoma associated antigen (mutated) 1-like 1	---	---	---	---	-3.07035	-0.633674	0.00244302	nIBC
218848_at	THOC6	THO complex 6 homolog (Drosophila)	---	mRNA processing /// mRNA export from nucleus /// transport /// apoptotic process /// multicellular organismal development /// central nervous system development /// RNA splicing /// negative regulation of apoptotic process /// intronless viral mRNA export from host nucleus /// mRNA transport	RNA binding /// protein binding	transcription export complex /// THO complex /// THO complex part of transcription export complex /// nucleus /// nucleus	-6.68694	-0.633762	2.34377e-10	nIBC
214544_s_at	SNAP23	synaptosomal-associated protein, 23kDa	---	transport /// exocytosis /// post-Golgi vesicle-mediated transport /// vesicle targeting /// cellular membrane fusion /// protein transport /// cellular membrane organization /// membrane fusion	protein binding	nucleus /// nucleolus /// Golgi apparatus /// plasma membrane /// plasma membrane /// membrane /// cell junction /// cytoplasmic vesicle /// specific granule /// azurophil granule /// neuron projection /// synapse	-4.99543	-0.633829	1.30052e-06	nIBC
215933_s_at	HHEX	hematopoietically expressed homeobox	---	negative regulation of transcription from RNA polymerase II promoter /// vasculogenesis /// in utero embryonic development /// liver development /// morphogenesis of an epithelium /// myeloid leukocyte differentiation /// transcription, DNA-dependent /// regulation of transcription, DNA-dependent /// regulation of transcription from RNA polymerase II promoter /// mRNA export from nucleus /// cell…	DNA binding /// chromatin binding /// sequence-specific DNA binding transcription factor activity /// protein binding /// transcription factor binding /// eukaryotic initiation factor 4E binding /// DNA binding, bending /// TBP-class protein binding /// protein homodimerization activity /// sequence-specific DNA binding /// transcription regulatory region DNA binding /// transcription regulatory …	nucleus /// cytoplasm /// protein-DNA complex	-4.22114	-0.634033	3.72419e-05	nIBC
216248_s_at	NR4A2	nuclear receptor subfamily 4, group A, member 2	<a target="external" href="http://www.wikipathways.org/index.php/Pathway:Homo_sapiens:Nuclear_Receptors">Nuclear_Receptors</a>	response to hypoxia /// neuron migration /// response to amphetamine /// transcription, DNA-dependent /// regulation of transcription, DNA-dependent /// transcription initiation from RNA polymerase II promoter /// response to stress /// signal transduction /// nervous system development /// adult locomotory behavior /// post-embryonic development /// response to inorganic substance /// gene expre…	DNA binding /// sequence-specific DNA binding transcription factor activity /// steroid hormone receptor activity /// ligand-activated sequence-specific DNA binding RNA polymerase II transcription factor activity /// protein binding /// zinc ion binding /// sequence-specific DNA binding /// metal ion binding /// protein heterodimerization activity	nucleus /// nucleoplasm /// cytoplasm	-3.40458	-0.634327	0.000804415	nIBC
203198_at	CDK9	cyclin-dependent kinase 9	---	DNA repair /// regulation of DNA repair /// transcription, DNA-dependent /// regulation of transcription, DNA-dependent /// transcription from RNA polymerase II promoter /// transcription initiation from RNA polymerase II promoter /// transcription elongation from RNA polymerase II promoter /// protein phosphorylation /// response to DNA damage stimulus /// cell cycle /// transforming growth fact…	nucleotide binding /// DNA binding /// chromatin binding /// protein kinase activity /// protein serine/threonine kinase activity /// cyclin-dependent protein serine/threonine kinase activity /// protein tyrosine kinase activity /// protein binding /// ATP binding /// RNA polymerase II carboxy-terminal domain kinase activity /// kinase activity /// transferase activity /// transferase activity, t…	nucleus /// nucleoplasm /// nucleolus /// cytoplasm /// transcription elongation factor complex /// positive transcription elongation factor complex b /// PML body /// intracellular membrane-bounded organelle	-8.34499	-0.634947	1.28806e-14	nIBC
228003_at	RAB30	RAB30, member RAS oncogene family	---	GTP catabolic process /// intracellular protein transport /// nucleocytoplasmic transport /// Golgi organization /// signal transduction /// small GTPase mediated signal transduction /// protein transport	nucleotide binding /// GTPase activity /// GTP binding	intracellular /// nucleus /// cytoplasm /// Golgi apparatus /// Golgi stack /// cis-Golgi network /// trans-Golgi network /// plasma membrane /// membrane /// Golgi cisterna	-4.12291	-0.636051	5.53205e-05	nIBC
221727_at	SUB1	SUB1 homolog (S. cerevisiae)	---	transcription, DNA-dependent /// regulation of transcription, DNA-dependent /// regulation of transcription from RNA polymerase II promoter	DNA binding /// single-stranded DNA binding /// transcription coactivator activity /// protein binding	nucleus /// transcription factor complex /// nucleolus	-4.78723	-0.636421	3.33606e-06	nIBC
225233_at	MSI2	musashi RNA-binding protein 2	---	stem cell development	nucleotide binding /// nucleic acid binding /// RNA binding /// single-stranded RNA binding /// poly(U) RNA binding	cytoplasm /// polysome	-6.07589	-0.636583	6.35356e-09	nIBC
222698_s_at	IMPACT	impact RWD domain protein	---	negative regulation of protein phosphorylation /// regulation of translation /// regulation of translational initiation	protein binding	---	-5.31338	-0.636822	2.92355e-07	nIBC
202088_at	SLC39A6	solute carrier family 39 (zinc transporter), member 6	---	transport /// ion transport /// zinc ion transport /// cellular zinc ion homeostasis /// metal ion transport /// transmembrane transport /// zinc ion transmembrane transport /// zinc ion transmembrane import	zinc ion transmembrane transporter activity /// metal ion transmembrane transporter activity	endoplasmic reticulum /// plasma membrane /// plasma membrane /// integral to plasma membrane /// membrane /// integral to membrane /// lamellipodium membrane	-3.39781	-0.636958	0.000823413	nIBC
232668_at	---	---	---	---	---	---	-2.6711	-0.638758	0.00819916	nIBC
209811_at	CASP2	caspase 2, apoptosis-related cysteine peptidase	<a target="external" href="http://www.wikipathways.org/index.php/Pathway:Homo_sapiens:Apoptosis">Apoptosis</a> /// <a target="external" href="http://www.wikipathways.org/index.php/Pathway:Homo_sapiens:Apoptosis_GenMAPP">Apoptosis_GenMAPP</a> /// <a target="external" href="http://www.wikipathways.org/index.php/Pathway:Homo_sapiens:Apoptosis_KEGG">Apoptosis_KEGG</a>	luteolysis /// neural retina development /// proteolysis /// apoptotic process /// apoptotic process /// induction of apoptosis /// DNA damage response, signal transduction by p53 class mediator resulting in cell cycle arrest /// brain development /// aging /// protein processing /// regulation of apoptotic process /// positive regulation of apoptotic process /// regulation of cysteine-type endop…	cysteine-type endopeptidase activity /// protein binding /// peptidase activity /// cysteine-type peptidase activity /// hydrolase activity /// enzyme binding /// protein domain specific binding	intracellular /// nucleus /// cytoplasm /// mitochondrion /// cytosol /// membrane	-5.9488	-0.638784	1.23098e-08	nIBC
214040_s_at	GSN	gelsolin	---	apoptotic process /// cellular component disassembly involved in execution phase of apoptosis /// aging /// actin polymerization or depolymerization /// oligodendrocyte development /// vesicle-mediated transport /// cell projection organization /// actin filament polymerization /// actin filament polymerization /// regulation of cell adhesion /// wound healing /// tissue regeneration /// response…	actin binding /// calcium ion binding /// protein binding /// metal ion binding	ruffle /// extracellular region /// extracellular region /// extracellular region /// extracellular region /// extracellular space /// cytoplasm /// cytosol /// cytosol /// cytosol /// cytoskeleton /// actin cytoskeleton /// lamellipodium /// protein complex /// perinuclear region of cytoplasm /// extracellular vesicular exosome	-4.94118	-0.638867	1.66689e-06	nIBC
229817_at	ZNF608	zinc finger protein 608	---	---	zinc ion binding /// metal ion binding	intracellular	-5.77112	-0.639704	3.05667e-08	nIBC
227769_at	GPR27	G protein-coupled receptor 27	<a target="external" href="http://www.wikipathways.org/index.php/Pathway:Homo_sapiens:GPCRDB_Class_A_Rhodopsin-like">GPCRDB_Class_A_Rhodopsin-like</a>	signal transduction /// G-protein coupled receptor signaling pathway	signal transducer activity /// G-protein coupled receptor activity	plasma membrane /// membrane /// integral to membrane	-3.06912	-0.640821	0.00245266	nIBC
217301_x_at	RBBP4	retinoblastoma binding protein 4	---	mitotic cell cycle /// DNA replication /// nucleosome assembly /// chromatin remodeling /// transcription, DNA-dependent /// regulation of transcription, DNA-dependent /// cell cycle /// negative regulation of cell proliferation /// chromatin modification /// chromatin assembly /// CENP-A containing nucleosome assembly at centromere	protein binding /// DNA-dependent ATPase activity /// histone binding /// histone deacetylase binding	nucleus /// nucleoplasm /// Sin3 complex /// NuRD complex /// NuRD complex /// NURF complex /// CAF-1 complex /// ESC/E(Z) complex	-5.82571	-0.64251	2.31592e-08	nIBC
203736_s_at	PPFIBP1	PTPRF interacting protein, binding protein 1 (liprin beta 1)	---	cell adhesion /// DNA integration	DNA binding /// protein binding /// integrase activity	plasma membrane	-6.25688	-0.64269	2.43973e-09	nIBC
213470_s_at	HNRNPH1	heterogeneous nuclear ribonucleoprotein H1 (H)	<a target="external" href="http://www.wikipathways.org/index.php/Pathway:Homo_sapiens:mRNA_processing_Reactome">mRNA_processing_Reactome</a>	mRNA splicing, via spliceosome /// mRNA splicing, via spliceosome /// RNA processing /// mRNA processing /// RNA splicing /// gene expression /// regulation of RNA splicing	nucleotide binding /// nucleic acid binding /// RNA binding /// protein binding /// poly(U) RNA binding	nucleus /// nucleoplasm /// spliceosomal complex /// nucleolus /// cytoplasm /// actin cytoskeleton /// viral nucleocapsid /// ribonucleoprotein complex /// catalytic step 2 spliceosome	-4.28902	-0.642982	2.8217e-05	nIBC
202638_s_at	ICAM1	intercellular adhesion molecule 1	---	ovarian follicle development /// response to hypoxia /// regulation of leukocyte mediated cytotoxicity /// response to amphetamine /// T cell activation via T cell receptor contact with antigen bound to MHC molecule on antigen presenting cell /// T cell antigen processing and presentation /// positive regulation of cellular extravasation /// cell adhesion /// heterophilic cell-cell adhesion /// l…	viral receptor activity /// receptor activity /// transmembrane signaling receptor activity /// integrin binding /// protein binding /// protein complex binding	immunological synapse /// extracellular space /// plasma membrane /// integral to plasma membrane /// external side of plasma membrane /// cell surface /// membrane /// integral to membrane	-4.34655	-0.643064	2.22466e-05	nIBC
219296_at	ZDHHC13	zinc finger, DHHC-type containing 13	---	transport /// ion transport /// signal transduction /// magnesium ion transport /// positive regulation of I-kappaB kinase/NF-kappaB cascade	signal transducer activity /// protein binding /// zinc ion binding /// magnesium ion transmembrane transporter activity /// palmitoyltransferase activity /// transferase activity /// transferase activity, transferring acyl groups /// metal ion binding	Golgi membrane /// Golgi apparatus /// membrane /// integral to membrane /// cytoplasmic vesicle membrane /// Golgi-associated vesicle membrane /// cytoplasmic vesicle /// intracellular membrane-bounded organelle	-5.11507	-0.64316	7.47287e-07	nIBC
206091_at	MATN3	matrilin 3	---	skeletal system development /// extracellular matrix organization	extracellular matrix structural constituent /// protein binding	extracellular region /// extracellular region /// proteinaceous extracellular matrix	-4.44669	-0.643177	1.4626e-05	nIBC
204749_at	NAP1L3	nucleosome assembly protein 1-like 3	---	nucleosome assembly	---	nucleus	-4.67717	-0.644514	5.42547e-06	nIBC
244030_at	STYX	serine/threonine/tyrosine interacting protein	---	protein dephosphorylation /// spermatogenesis /// dephosphorylation	phosphoprotein phosphatase activity /// protein tyrosine/serine/threonine phosphatase activity /// hydrolase activity /// phosphatase activity	cytoplasm	-7.10896	-0.645213	2.15476e-11	nIBC
1554007_at	---	---	---	---	---	---	-4.17477	-0.645346	4.49283e-05	nIBC
1552310_at	C15orf40	chromosome 15 open reading frame 40	---	---	---	---	-7.56847	-0.646236	1.46421e-12	nIBC
223457_at	COPG2	coatomer protein complex, subunit gamma 2	---	transport /// intracellular protein transport /// retrograde vesicle-mediated transport, Golgi to ER /// intra-Golgi vesicle-mediated transport /// protein transport /// vesicle-mediated transport	structural molecule activity	Golgi membrane /// cytoplasm /// Golgi apparatus /// Golgi-associated vesicle /// membrane /// membrane coat /// COPI vesicle coat /// COPI-coated vesicle membrane /// cytoplasmic vesicle	-5.67238	-0.646752	5.02765e-08	nIBC
214975_s_at	MTMR1	myotubularin related protein 1	---	phospholipid metabolic process /// phosphatidylinositol biosynthetic process /// dephosphorylation /// peptidyl-tyrosine dephosphorylation /// small molecule metabolic process	phosphatidylinositol-3-phosphatase activity /// protein tyrosine phosphatase activity /// hydrolase activity /// phosphatase activity	cytoplasm /// cytosol /// plasma membrane /// membrane	-4.43512	-0.647623	1.53576e-05	nIBC
227811_at	FGD3	FYVE, RhoGEF and PH domain containing 3	---	apoptotic process /// cytoskeleton organization /// small GTPase mediated signal transduction /// regulation of cell shape /// actin cytoskeleton organization /// regulation of Rho protein signal transduction /// positive regulation of apoptotic process /// regulation of Cdc42 GTPase activity /// filopodium assembly /// neurotrophin TRK receptor signaling pathway /// regulation of small GTPase me…	guanyl-nucleotide exchange factor activity /// Rho guanyl-nucleotide exchange factor activity /// protein binding /// phospholipid binding /// small GTPase binding /// metal ion binding	ruffle /// intracellular /// cytoplasm /// Golgi apparatus /// cytosol /// cytoskeleton /// lamellipodium	-4.0286	-0.649598	8.03576e-05	nIBC
203130_s_at	KIF5C	kinesin family member 5C	---	transport /// organelle organization /// microtubule-based movement /// motor neuron axon guidance /// mRNA transport	nucleotide binding /// microtubule motor activity /// protein binding /// ATP binding /// microtubule binding /// apolipoprotein receptor binding	cytoplasm /// cytoskeleton /// kinesin complex /// microtubule /// microtubule associated complex /// ciliary rootlet /// neuron projection	-2.74789	-0.650174	0.00656076	nIBC
205170_at	STAT2	signal transducer and activator of transcription 2, 113kDa	---	transcription, DNA-dependent /// regulation of transcription, DNA-dependent /// regulation of transcription from RNA polymerase II promoter /// signal transduction /// JAK-STAT cascade /// virus-host interaction /// cytokine-mediated signaling pathway /// defense response to virus /// type I interferon-mediated signaling pathway /// regulation of type I interferon-mediated signaling pathway	DNA binding /// sequence-specific DNA binding transcription factor activity /// signal transducer activity /// calcium ion binding /// protein binding /// identical protein binding	nucleus /// nucleoplasm /// cytoplasm /// cytosol /// plasma membrane	-6.05551	-0.650663	7.06872e-09	nIBC
208097_s_at	TMX1	thioredoxin-related transmembrane protein 1	---	DNA replication /// ER to Golgi vesicle-mediated transport /// response to stress /// signal transduction /// cell proliferation /// electron transport chain /// negative regulation of apoptotic process /// leukocyte activation /// cell redox homeostasis /// positive regulation of transcription, DNA-dependent /// positive regulation of growth /// oxidation-reduction process	disulfide oxidoreductase activity /// arsenate reductase (thioredoxin) activity	endoplasmic reticulum /// endoplasmic reticulum membrane /// membrane /// integral to membrane	-4.56928	-0.651302	8.66995e-06	nIBC
204622_x_at	NR4A2	nuclear receptor subfamily 4, group A, member 2	<a target="external" href="http://www.wikipathways.org/index.php/Pathway:Homo_sapiens:Nuclear_Receptors">Nuclear_Receptors</a>	response to hypoxia /// neuron migration /// response to amphetamine /// transcription, DNA-dependent /// regulation of transcription, DNA-dependent /// transcription initiation from RNA polymerase II promoter /// response to stress /// signal transduction /// nervous system development /// adult locomotory behavior /// post-embryonic development /// response to inorganic substance /// gene expre…	DNA binding /// sequence-specific DNA binding transcription factor activity /// steroid hormone receptor activity /// ligand-activated sequence-specific DNA binding RNA polymerase II transcription factor activity /// protein binding /// zinc ion binding /// sequence-specific DNA binding /// metal ion binding /// protein heterodimerization activity	nucleus /// nucleoplasm /// cytoplasm	-3.74318	-0.651691	0.00023902	nIBC
205381_at	LRRC17	leucine rich repeat containing 17	---	ossification /// osteoblast differentiation /// osteoblast proliferation /// negative regulation of osteoclast differentiation /// bone marrow development	protein binding	extracellular region /// extracellular space	-3.10697	-0.651763	0.00217237	nIBC
212956_at	TBC1D9	TBC1 domain family, member 9 (with GRAM domain)	---	regulation of Rab GTPase activity /// positive regulation of Rab GTPase activity /// positive regulation of GTPase activity	GTPase activator activity /// Rab GTPase activator activity /// calcium ion binding	intracellular	-2.82473	-0.653451	0.00522394	nIBC
219326_s_at	B3GNT2	UDP-GlcNAc:betaGal beta-1,3-N-acetylglucosaminyltransferase 2	---	carbohydrate metabolic process /// protein glycosylation /// axon guidance /// sensory perception of smell /// O-glycan processing /// keratan sulfate biosynthetic process /// glycosaminoglycan metabolic process /// keratan sulfate metabolic process /// post-translational protein modification /// cellular protein metabolic process /// small molecule metabolic process	galactosyltransferase activity /// UDP-galactose:beta-N-acetylglucosamine beta-1,3-galactosyltransferase activity /// transferase activity /// transferase activity, transferring glycosyl groups	Golgi membrane /// Golgi apparatus /// membrane /// integral to membrane	-5.11279	-0.653911	7.5526e-07	nIBC
201556_s_at	VAMP2	vesicle-associated membrane protein 2 (synaptobrevin 2)	---	energy reserve metabolic process /// protein complex assembly /// post-Golgi vesicle-mediated transport /// cellular membrane fusion /// synaptic transmission /// neurotransmitter secretion /// response to glucose stimulus /// glutamate secretion /// protein transport /// cellular membrane organization /// synaptic vesicle exocytosis /// vesicle-mediated transport /// calcium ion-dependent exocyt…	SNARE binding /// protein binding /// calmodulin binding /// phospholipid binding /// protein C-terminus binding /// myosin binding /// syntaxin-1 binding /// syntaxin binding /// protein complex binding	trans-Golgi network /// plasma membrane /// integral to plasma membrane /// synaptic vesicle /// membrane /// membrane /// integral to membrane /// cell junction /// clathrin-coated vesicle /// secretory granule /// endocytic vesicle membrane /// secretory granule membrane /// synaptic vesicle membrane /// SNARE complex /// cytoplasmic vesicle /// zymogen granule membrane /// neuron projection //…	-4.93548	-0.654561	1.71072e-06	nIBC
41858_at	PGAP2	post-GPI attachment to proteins 2	---	GPI anchor biosynthetic process /// response to DNA damage stimulus /// protein transport /// protein transport /// signal transduction in response to DNA damage /// negative regulation of apoptotic process	protein binding /// protein transporter activity	Golgi membrane /// nucleus /// endoplasmic reticulum /// endoplasmic reticulum membrane /// Golgi apparatus /// membrane /// integral to membrane	-8.17414	-0.654623	3.71849e-14	nIBC
211564_s_at	PDLIM4	PDZ and LIM domain 4	---	---	protein binding /// zinc ion binding /// metal ion binding	---	-4.72118	-0.655173	4.47102e-06	nIBC
218340_s_at	UBA6	ubiquitin-like modifier activating enzyme 6	---	cellular protein modification process /// ubiquitin-dependent protein catabolic process /// protein ubiquitination /// protein ubiquitination	nucleotide binding /// catalytic activity /// protein binding /// ATP binding /// small protein activating enzyme activity /// ligase activity /// FAT10 activating enzyme activity	cytoplasm	-4.14997	-0.655395	4.96414e-05	nIBC
231120_x_at	PKIB	protein kinase (cAMP-dependent, catalytic) inhibitor beta	<a target="external" href="http://www.wikipathways.org/index.php/Pathway:Homo_sapiens:Calcium_regulation_in_cardiac_cells">Calcium_regulation_in_cardiac_cells</a> /// <a target="external" href="http://www.wikipathways.org/index.php/Pathway:Homo_sapiens:Smooth_muscle_contraction">Smooth_muscle_contraction</a>	negative regulation of protein kinase activity /// phosphorylation	protein kinase inhibitor activity /// cAMP-dependent protein kinase inhibitor activity /// kinase activity	---	-3.11979	-0.655537	0.00208432	nIBC
227812_at	TNFRSF19	tumor necrosis factor receptor superfamily, member 19	---	hair follicle development /// apoptotic process /// induction of apoptosis /// JNK cascade /// tumor necrosis factor-mediated signaling pathway /// positive regulation of I-kappaB kinase/NF-kappaB cascade	tumor necrosis factor-activated receptor activity /// protein binding	membrane /// integral to membrane	-3.67207	-0.655869	0.000310638	nIBC
241364_at	TMEM57	transmembrane protein 57	---	brain development	---	nucleus /// membrane /// integral to membrane /// axon /// nuclear membrane /// cell projection /// neuron projection /// neuron projection terminus /// synapse part /// synapse part /// synapse	-6.61907	-0.656214	3.41322e-10	nIBC
218002_s_at	CXCL14	chemokine (C-X-C motif) ligand 14	---	chemotaxis /// immune response /// signal transduction /// cell-cell signaling /// inner ear development	cytokine activity /// chemokine activity	extracellular region /// extracellular space /// Golgi apparatus	-2.21689	-0.656552	0.0277858	nIBC
229487_at	EBF1	early B-cell factor 1	---	transcription, DNA-dependent /// regulation of transcription, DNA-dependent /// multicellular organismal development /// positive regulation of transcription, DNA-dependent	DNA binding /// sequence-specific DNA binding transcription factor activity /// protein binding /// metal ion binding /// protein dimerization activity /// C2H2 zinc finger domain binding	nucleus	-5.41036	-0.657544	1.83111e-07	nIBC
244745_at	RERG	RAS-like, estrogen-regulated, growth inhibitor	---	GTP catabolic process /// signal transduction /// small GTPase mediated signal transduction /// negative regulation of cell proliferation /// response to hormone stimulus /// protein transport /// negative regulation of cell growth	nucleotide binding /// GTPase activity /// GTP binding /// GDP binding /// estrogen receptor binding	intracellular /// nucleus /// cytoplasm /// cytosol /// membrane	-2.62035	-0.658285	0.00947579	nIBC
211048_s_at	PDIA4	protein disulfide isomerase family A, member 4	---	protein folding /// glycerol ether metabolic process /// protein secretion /// cell redox homeostasis	protein disulfide isomerase activity /// calcium ion binding /// protein binding /// electron carrier activity /// protein disulfide oxidoreductase activity /// isomerase activity	endoplasmic reticulum /// endoplasmic reticulum lumen /// cell surface /// melanosome	-6.06698	-0.658353	6.657e-09	nIBC
221959_at	FAM110B	family with sequence similarity 110, member B	---	---	---	nucleus /// cytoplasm /// mitochondrion /// microtubule organizing center /// cytoskeleton	-4.42486	-0.658727	1.60355e-05	nIBC
233849_s_at	ARHGAP5	Rho GTPase activating protein 5	---	positive regulation of mesenchymal cell proliferation /// GTP catabolic process /// cell adhesion /// signal transduction /// small GTPase mediated signal transduction /// Rho protein signal transduction /// regulation of cell size /// positive regulation of cell migration /// positive regulation of Rho GTPase activity /// positive regulation of GTPase activity /// regulation of small GTPase medi…	GTPase activity /// GTPase activator activity /// Rho GTPase activator activity /// GTP binding /// SH2 domain binding	intracellular /// cytoplasm /// cytosol /// membrane	-5.34965	-0.660255	2.45584e-07	nIBC
220324_at	LINC00472	long intergenic non-protein coding RNA 472	---	---	---	---	-5.21732	-0.662773	4.62027e-07	nIBC
1555938_x_at	VIM	vimentin	<a target="external" href="http://www.wikipathways.org/index.php/Pathway:Homo_sapiens:Striated_muscle_contraction">Striated_muscle_contraction</a>	apoptotic process /// cellular component disassembly involved in execution phase of apoptosis /// cellular component movement /// negative regulation of neuron projection development /// astrocyte development /// virus-host interaction /// muscle filament sliding /// intermediate filament-based process /// intermediate filament organization /// Bergmann glial cell differentiation /// lens fiber c…	structural molecule activity /// structural constituent of cytoskeleton /// structural constituent of eye lens /// protein binding /// protein C-terminus binding /// identical protein binding /// scaffold protein binding	cytoplasm /// peroxisome /// cytosol /// cytosol /// cytoskeleton /// cytoskeleton /// intermediate filament /// plasma membrane /// cell leading edge /// cell projection /// intermediate filament cytoskeleton /// extracellular vesicular exosome	-4.68796	-0.662989	5.17472e-06	nIBC
236026_at	GPATCH2	G patch domain containing 2	---	negative regulation of phosphatase activity	nucleic acid binding	---	-4.41401	-0.663084	1.67837e-05	nIBC
211676_s_at	IFNGR1	interferon gamma receptor 1	---	signal transduction /// response to virus /// cytokine-mediated signaling pathway /// interferon-gamma-mediated signaling pathway /// regulation of interferon-gamma-mediated signaling pathway	interferon-gamma receptor activity /// protein binding /// protein binding /// cytokine binding	plasma membrane /// integral to plasma membrane /// membrane /// integral to membrane	-4.83765	-0.664148	2.66246e-06	nIBC
203892_at	WFDC2	WAP four-disulfide core domain 2	---	proteolysis /// spermatogenesis /// negative regulation of peptidase activity /// negative regulation of endopeptidase activity	endopeptidase inhibitor activity /// serine-type endopeptidase inhibitor activity /// cysteine-type endopeptidase inhibitor activity /// aspartic-type endopeptidase inhibitor activity /// peptidase inhibitor activity	extracellular region /// extracellular space	-3.0257	-0.664566	0.00281501	nIBC
214087_s_at	MYBPC1	myosin binding protein C, slow type	<a target="external" href="http://www.wikipathways.org/index.php/Pathway:Homo_sapiens:Striated_muscle_contraction">Striated_muscle_contraction</a>	muscle contraction /// cell adhesion /// muscle filament sliding	actin binding /// protein binding /// protein binding /// structural constituent of muscle /// titin binding	cytoplasm /// cytosol /// myofibril /// myosin filament	-2.30549	-0.666408	0.0221913	nIBC
238625_at	C1orf168	chromosome 1 open reading frame 168	---	---	protein binding	---	-2.66549	-0.667638	0.00833225	nIBC
229947_at	PI15	peptidase inhibitor 15	---	negative regulation of peptidase activity	peptidase inhibitor activity	extracellular region	-2.32748	-0.668029	0.020966	nIBC
235940_at	C9orf64	chromosome 9 open reading frame 64	---	---	---	---	-6.09634	-0.668354	5.70737e-09	nIBC
1558254_s_at	SRPK2	SRSF protein kinase 2	<a target="external" href="http://www.wikipathways.org/index.php/Pathway:Homo_sapiens:mRNA_processing_Reactome">mRNA_processing_Reactome</a>	spliceosomal complex assembly /// angiogenesis /// mRNA processing /// protein phosphorylation /// intracellular protein kinase cascade /// positive regulation of cell proliferation /// RNA splicing /// positive regulation of gene expression /// phosphorylation /// cell differentiation /// nuclear speck organization /// regulation of apoptotic process /// positive regulation of neuron apoptotic p…	nucleotide binding /// magnesium ion binding /// protein kinase activity /// protein serine/threonine kinase activity /// protein tyrosine kinase activity /// protein binding /// ATP binding /// kinase activity /// transferase activity /// transferase activity, transferring phosphorus-containing groups /// 14-3-3 protein binding	nucleus /// nucleolus /// cytoplasm	-5.68335	-0.6687	4.75849e-08	nIBC
220177_s_at	TMPRSS3	transmembrane protease, serine 3	---	proteolysis /// cellular sodium ion homeostasis /// sensory perception of sound	catalytic activity /// serine-type endopeptidase activity /// scavenger receptor activity /// protein binding /// peptidase activity /// serine-type peptidase activity /// hydrolase activity /// sodium channel regulator activity	endoplasmic reticulum /// endoplasmic reticulum membrane /// membrane /// integral to membrane /// neuronal cell body	-2.3439	-0.669052	0.02009	nIBC
206544_x_at	SMARCA2	SWI/SNF related, matrix associated, actin dependent regulator of chromatin, subfamily a, member 2	---	negative regulation of transcription from RNA polymerase II promoter /// chromatin remodeling /// transcription, DNA-dependent /// regulation of transcription, DNA-dependent /// regulation of transcription from RNA polymerase II promoter /// nervous system development /// negative regulation of cell proliferation /// negative regulation of cell growth /// aortic smooth muscle cell differentiation…	nucleotide binding /// RNA polymerase II transcription coactivator activity /// nucleic acid binding /// DNA binding /// transcription coactivator activity /// helicase activity /// protein binding /// ATP binding /// DNA-dependent ATPase activity /// hydrolase activity /// hydrolase activity, acting on acid anhydrides /// hydrolase activity, acting on acid anhydrides, in phosphorus-containing an…	nuclear chromatin /// nucleus /// nucleoplasm /// nucleolus /// SWI/SNF complex /// intracellular membrane-bounded organelle /// intermediate filament cytoskeleton /// npBAF complex /// nBAF complex /// WINAC complex	-5.34671	-0.669238	2.49083e-07	nIBC
204577_s_at	CLUAP1	clusterin associated protein 1	---	cell projection organization	protein binding	nucleus /// cilium /// cell projection	-6.38204	-0.669906	1.2459e-09	nIBC
205446_s_at	ATF2	activating transcription factor 2	<a target="external" href="http://www.wikipathways.org/index.php/Pathway:Homo_sapiens:Smooth_muscle_contraction">Smooth_muscle_contraction</a>	toll-like receptor signaling pathway /// MyD88-dependent toll-like receptor signaling pathway /// MyD88-independent toll-like receptor signaling pathway /// outflow tract morphogenesis /// transcription, DNA-dependent /// regulation of transcription, DNA-dependent /// regulation of transcription, DNA-dependent /// regulation of transcription from RNA polymerase II promoter /// transcription from …	RNA polymerase II distal enhancer sequence-specific DNA binding /// RNA polymerase II transcription factor binding transcription factor activity /// RNA polymerase II core promoter proximal region sequence-specific DNA binding transcription factor activity involved in positive regulation of transcription /// RNA polymerase II activating transcription factor binding /// nucleic acid binding /// DN…	intracellular /// nucleus /// nucleoplasm /// nucleolus /// cytoplasm /// mitochondrial outer membrane /// membrane /// site of double-strand break	-6.86228	-0.670116	8.78351e-11	nIBC
227461_at	STON2	stonin 2	---	intracellular protein transport /// endocytosis /// vesicle-mediated transport /// regulation of endocytosis	protein binding	nucleolus /// cytoplasm /// synaptic vesicle /// membrane /// clathrin adaptor complex /// clathrin-coated vesicle	-4.36447	-0.670764	2.06487e-05	nIBC
204731_at	TGFBR3	transforming growth factor, beta receptor III	<a target="external" href="http://www.wikipathways.org/index.php/Pathway:Homo_sapiens:TGF_Beta_Signaling_Pathway">TGF_Beta_Signaling_Pathway</a>	blood vessel development /// response to hypoxia /// in utero embryonic development /// blastocyst development /// epithelial to mesenchymal transition /// liver development /// heart morphogenesis /// protein complex assembly /// immune response /// transforming growth factor beta receptor signaling pathway /// transforming growth factor beta receptor signaling pathway /// transforming growth fa…	transforming growth factor beta-activated receptor activity /// type II transforming growth factor beta receptor binding /// transforming growth factor beta receptor binding /// protein binding /// glycosaminoglycan binding /// glycosaminoglycan binding /// heparin binding /// coreceptor activity /// fibroblast growth factor binding /// PDZ domain binding /// SMAD binding /// activin binding /// …	extracellular region /// proteinaceous extracellular matrix /// extracellular space /// cytoplasm /// endoplasmic reticulum /// plasma membrane /// integral to plasma membrane /// external side of plasma membrane /// cell surface /// membrane /// integral to membrane /// inhibin-betaglycan-ActRII complex	-2.93531	-0.671678	0.00373239	nIBC
217749_at	COPG1	coatomer protein complex, subunit gamma 1	---	transport /// intracellular protein transport /// retrograde vesicle-mediated transport, Golgi to ER /// protein transport /// cellular membrane organization /// vesicle-mediated transport /// COPI coating of Golgi vesicle /// establishment of Golgi localization /// organelle transport along microtubule	structural molecule activity /// binding /// protein binding	Golgi membrane /// nucleus /// cytoplasm /// Golgi apparatus /// Golgi-associated vesicle /// cytosol /// membrane /// membrane coat /// COPI vesicle coat /// COPI-coated vesicle membrane /// cytoplasmic vesicle	-5.73294	-0.671812	3.70774e-08	nIBC
244692_at	CYP4F22	cytochrome P450, family 4, subfamily F, polypeptide 22	---	oxidation-reduction process	monooxygenase activity /// iron ion binding /// electron carrier activity /// oxidoreductase activity /// oxidoreductase activity, acting on paired donors, with incorporation or reduction of molecular oxygen /// heme binding /// metal ion binding	endoplasmic reticulum /// endoplasmic reticulum membrane /// membrane /// organelle membrane /// intracellular membrane-bounded organelle	-3.43513	-0.672396	0.000723575	nIBC
242009_at	SLC6A4	solute carrier family 6 (neurotransmitter transporter, serotonin), member 4	---	response to hypoxia /// transport /// neurotransmitter transport /// serotonin transport /// brain development /// response to nutrient /// memory /// circadian rhythm /// response to toxic substance /// response to organic substance /// positive regulation of gene expression /// monoamine transport /// thalamus development /// negative regulation of cerebellar granule cell precursor proliferatio…	neurotransmitter:sodium symporter activity /// serotonin:sodium symporter activity /// serotonin:sodium symporter activity /// protein binding /// monoamine transmembrane transporter activity /// serotonin transmembrane transporter activity /// serotonin transmembrane transporter activity /// symporter activity /// myosin binding /// syntaxin-1 binding /// Rab GTPase binding /// cocaine binding /…	endosome /// cytosol /// plasma membrane /// integral to plasma membrane /// endosome membrane /// endomembrane system /// membrane /// integral to membrane /// neuron projection /// membrane raft	-3.01849	-0.672745	0.00287976	nIBC
201132_at	HNRNPH2 /// RPL36A-HNRNPH2	heterogeneous nuclear ribonucleoprotein H2 (H') /// RPL36A-HNRNPH2 readthrough	<a target="external" href="http://www.wikipathways.org/index.php/Pathway:Homo_sapiens:mRNA_processing_Reactome">mRNA_processing_Reactome</a>	mRNA splicing, via spliceosome /// RNA splicing /// gene expression	nucleotide binding /// nucleic acid binding /// RNA binding	nucleus /// nucleoplasm /// nucleolus /// cytoplasm /// actin cytoskeleton /// ribonucleoprotein complex	-6.80152	-0.672895	1.23623e-10	nIBC
210096_at	CYP4B1	cytochrome P450, family 4, subfamily B, polypeptide 1	---	cellular aromatic compound metabolic process /// xenobiotic metabolic process /// biphenyl metabolic process /// fluorene metabolic process /// exogenous drug catabolic process /// small molecule metabolic process /// oxidation-reduction process	monooxygenase activity /// iron ion binding /// drug binding /// electron carrier activity /// oxidoreductase activity /// oxidoreductase activity, acting on paired donors, with incorporation or reduction of molecular oxygen /// fluorene oxygenase activity /// oxygen binding /// heme binding /// metal ion binding /// aromatase activity	endoplasmic reticulum /// endoplasmic reticulum membrane /// membrane /// organelle membrane /// intracellular membrane-bounded organelle	-2.49051	-0.672995	0.0135914	nIBC
213933_at	PTGER3	prostaglandin E receptor 3 (subtype EP3)	---	transcription, DNA-dependent /// signal transduction /// G-protein coupled receptor signaling pathway /// cell death /// intracellular receptor signaling pathway /// positive regulation of fever generation	signal transducer activity /// ligand-activated sequence-specific DNA binding RNA polymerase II transcription factor activity /// G-protein coupled receptor activity /// prostaglandin receptor activity /// prostaglandin E receptor activity	nuclear envelope /// plasma membrane /// integral to plasma membrane /// membrane /// integral to membrane	-3.38845	-0.6743	0.000850397	nIBC
219312_s_at	ZBTB10	zinc finger and BTB domain containing 10	---	negative regulation of transcription from RNA polymerase II promoter /// transcription, DNA-dependent /// regulation of transcription, DNA-dependent	nucleic acid binding /// DNA binding /// protein binding /// zinc ion binding /// metal ion binding	intracellular /// nucleus	-4.12119	-0.674417	5.57015e-05	nIBC
219399_at	LIN7C	lin-7 homolog C (C. elegans)	---	transport /// exocytosis /// neurotransmitter secretion /// protein transport	protein binding /// cytoskeletal protein binding /// protein domain specific binding /// PDZ domain binding	plasma membrane /// cell-cell junction /// tight junction /// postsynaptic density /// membrane /// basolateral plasma membrane /// cell junction /// neuron projection /// synapse /// postsynaptic membrane	-5.73113	-0.674519	3.74172e-08	nIBC
225207_at	PDK4	pyruvate dehydrogenase kinase, isozyme 4	<a target="external" href="http://www.wikipathways.org/index.php/Pathway:Homo_sapiens:Krebs-TCA_Cycle">Krebs-TCA_Cycle</a>	carbohydrate metabolic process /// glucose metabolic process /// pyruvate metabolic process /// protein phosphorylation /// protein phosphorylation /// regulation of pH /// insulin receptor signaling pathway /// cellular response to starvation /// regulation of acetyl-CoA biosynthetic process from pyruvate /// regulation of acetyl-CoA biosynthetic process from pyruvate /// regulation of cellular …	nucleotide binding /// protein kinase activity /// protein serine/threonine kinase activity /// pyruvate dehydrogenase (acetyl-transferring) kinase activity /// ATP binding /// kinase activity /// transferase activity	mitochondrion /// mitochondrial inner membrane /// mitochondrial matrix	-3.58943	-0.677399	0.000419228	nIBC
1558279_a_at	KDSR	3-ketodihydrosphingosine reductase	---	lipid metabolic process /// phospholipid metabolic process /// sphingolipid metabolic process /// 3-keto-sphinganine metabolic process /// metabolic process /// sphingolipid biosynthetic process /// small molecule metabolic process /// oxidation-reduction process	nucleotide binding /// oxidoreductase activity /// 3-dehydrosphinganine reductase activity	extracellular space /// endoplasmic reticulum /// endoplasmic reticulum membrane /// membrane /// integral to membrane	-4.903	-0.677934	1.9828e-06	nIBC
243967_at	AFF3	AF4/FMR2 family, member 3	---	transcription, DNA-dependent /// regulation of transcription, DNA-dependent /// response to tumor necrosis factor /// embryonic hindlimb morphogenesis	DNA binding /// double-stranded DNA binding	nucleus /// nucleolus	-4.12858	-0.67951	5.40815e-05	nIBC
205898_at	CX3CR1	chemokine (C-X3-C motif) receptor 1	<a target="external" href="http://www.wikipathways.org/index.php/Pathway:Homo_sapiens:GPCRDB_Class_A_Rhodopsin-like">GPCRDB_Class_A_Rhodopsin-like</a> /// <a target="external" href="http://www.wikipathways.org/index.php/Pathway:Homo_sapiens:Peptide_GPCRs">Peptide_GPCRs</a>	microglial cell activation involved in immune response /// chemotaxis /// cellular defense response /// cell adhesion /// signal transduction /// G-protein coupled receptor signaling pathway /// elevation of cytosolic calcium ion concentration /// response to wounding /// negative regulation of angiogenesis /// virus-host interaction /// cytokine-mediated signaling pathway /// cerebral cortex cel…	signal transducer activity /// cytokine receptor activity /// G-protein coupled receptor activity /// chemokine receptor activity /// protein binding /// C-X3-C chemokine receptor activity	plasma membrane /// integral to plasma membrane /// membrane /// integral to membrane /// neuronal cell body membrane /// neuron projection /// perinuclear region of cytoplasm	-3.04305	-0.6807	0.00266473	nIBC
227703_s_at	SYTL4	synaptotagmin-like 4	---	transport /// intracellular protein transport /// exocytosis /// positive regulation of exocytosis /// negative regulation of insulin secretion /// positive regulation of protein secretion /// multivesicular body sorting pathway	transporter activity /// protein binding /// phospholipid binding /// zinc ion binding /// Rab GTPase binding /// neurexin family protein binding /// metal ion binding	nucleus /// nucleolus /// cytoplasm /// endosome /// centrosome /// plasma membrane /// synaptic vesicle /// membrane /// apical plasma membrane /// extrinsic to membrane /// secretory granule /// transport vesicle membrane /// secretory granule membrane /// cytoplasmic vesicle	-3.74408	-0.68081	0.000238215	nIBC
201211_s_at	DDX3X	DEAD (Asp-Glu-Ala-Asp) box polypeptide 3, X-linked	---	ATP catabolic process /// transcription, DNA-dependent /// regulation of transcription, DNA-dependent /// regulation of translation /// apoptotic process /// chromosome segregation /// intracellular protein kinase cascade /// extrinsic apoptotic signaling pathway via death domain receptors /// response to virus /// RNA secondary structure unwinding /// negative regulation of translation /// virus…	nucleotide binding /// nucleic acid binding /// DNA binding /// RNA binding /// ATP-dependent DNA helicase activity /// ATP-dependent RNA helicase activity /// helicase activity /// protein binding /// ATP binding /// ATP-dependent helicase activity /// transcription factor binding /// poly(A) RNA binding /// eukaryotic initiation factor 4E binding /// hydrolase activity /// ATPase activity /// t…	nucleus /// cytoplasm /// mitochondrion /// mitochondrial outer membrane /// eukaryotic translation initiation factor 3 complex /// cytoplasmic stress granule /// membrane /// nuclear speck /// cytosolic small ribosomal subunit	-5.0321	-0.681527	1.09848e-06	nIBC
204286_s_at	PMAIP1	phorbol-12-myristate-13-acetate-induced protein 1	---	release of cytochrome c from mitochondria /// protein insertion into mitochondrial membrane involved in apoptotic signaling pathway /// apoptotic process /// apoptotic process /// induction of apoptosis /// activation of cysteine-type endopeptidase activity involved in apoptotic process /// cellular component disassembly involved in execution phase of apoptosis /// virus-infected cell apoptotic p…	protein binding	nucleus /// mitochondrion /// mitochondrial outer membrane /// cytosol /// cytosol	-3.61539	-0.682249	0.000381768	nIBC
214895_s_at	ADAM10	ADAM metallopeptidase domain 10	<a target="external" href="http://www.wikipathways.org/index.php/Pathway:Homo_sapiens:Hypertrophy_model">Hypertrophy_model</a>	in utero embryonic development /// protein phosphorylation /// proteolysis /// membrane protein ectodomain proteolysis /// membrane protein ectodomain proteolysis /// negative regulation of cell adhesion /// negative regulation of cell adhesion /// epidermal growth factor receptor signaling pathway /// Notch signaling pathway /// Notch signaling pathway /// Notch receptor processing /// integrin-…	endopeptidase activity /// metalloendopeptidase activity /// metalloendopeptidase activity /// receptor binding /// integrin binding /// protein binding /// peptidase activity /// metallopeptidase activity /// metallopeptidase activity /// metallopeptidase activity /// zinc ion binding /// hydrolase activity /// SH3 domain binding /// protein kinase binding /// protein homodimerization activity /…	nucleus /// cytoplasm /// Golgi apparatus /// Golgi-associated vesicle /// plasma membrane /// cell surface /// endomembrane system /// postsynaptic density /// membrane /// integral to membrane	-4.84801	-0.682581	2.54147e-06	nIBC
226747_at	TXNDC16	thioredoxin domain containing 16	---	cell redox homeostasis	---	extracellular region	-5.85445	-0.68304	1.9998e-08	nIBC
218730_s_at	OGN	osteoglycin	---	carbohydrate metabolic process /// keratan sulfate biosynthetic process /// glycosaminoglycan metabolic process /// keratan sulfate metabolic process /// keratan sulfate catabolic process /// small molecule metabolic process /// negative regulation of smooth muscle cell proliferation	protein binding /// growth factor activity	extracellular region /// proteinaceous extracellular matrix /// extracellular space /// endoplasmic reticulum /// Golgi lumen /// extracellular matrix /// lysosomal lumen	-2.76717	-0.683363	0.00619892	nIBC
200672_x_at	SPTBN1	spectrin, beta, non-erythrocytic 1	---	mitotic cytokinesis /// plasma membrane organization /// common-partner SMAD protein phosphorylation /// SMAD protein import into nucleus /// axon guidance /// Golgi to plasma membrane protein transport /// actin filament capping /// membrane assembly /// protein targeting to plasma membrane	actin binding /// structural constituent of cytoskeleton /// protein binding /// calmodulin binding /// phospholipid binding /// ankyrin binding /// ankyrin binding	nucleus /// nucleolus /// cytoplasm /// cytosol /// cytoskeleton /// plasma membrane /// spectrin /// spectrin-associated cytoskeleton /// membrane /// axolemma /// cortical cytoskeleton /// M band /// cuticular plate	-5.69021	-0.68466	4.59745e-08	nIBC
227126_at	PTPRG	protein tyrosine phosphatase, receptor type, G	---	protein dephosphorylation /// transmembrane receptor protein tyrosine kinase signaling pathway /// dephosphorylation /// peptidyl-tyrosine dephosphorylation	phosphoprotein phosphatase activity /// protein tyrosine phosphatase activity /// transmembrane receptor protein tyrosine phosphatase activity /// protein binding /// protein binding /// hydrolase activity /// phosphatase activity /// identical protein binding	integral to plasma membrane /// membrane /// integral to membrane	-5.82289	-0.688429	2.34947e-08	nIBC
1556551_s_at	SLC39A6	solute carrier family 39 (zinc transporter), member 6	---	transport /// ion transport /// zinc ion transport /// cellular zinc ion homeostasis /// metal ion transport /// transmembrane transport /// zinc ion transmembrane transport /// zinc ion transmembrane import	zinc ion transmembrane transporter activity /// metal ion transmembrane transporter activity	endoplasmic reticulum /// plasma membrane /// plasma membrane /// integral to plasma membrane /// membrane /// integral to membrane /// lamellipodium membrane	-2.60727	-0.689333	0.00983263	nIBC
214329_x_at	TNFSF10	tumor necrosis factor (ligand) superfamily, member 10	<a target="external" href="http://www.wikipathways.org/index.php/Pathway:Homo_sapiens:Apoptosis">Apoptosis</a> /// <a target="external" href="http://www.wikipathways.org/index.php/Pathway:Homo_sapiens:Apoptosis_GenMAPP">Apoptosis_GenMAPP</a>	apoptotic process /// induction of apoptosis /// activation of cysteine-type endopeptidase activity involved in apoptotic process /// immune response /// signal transduction /// cell-cell signaling /// positive regulation of apoptotic process /// positive regulation of I-kappaB kinase/NF-kappaB cascade /// positive regulation of cysteine-type endopeptidase activity involved in apoptotic process /…	receptor binding /// cytokine activity /// tumor necrosis factor receptor binding /// protein binding /// metal ion binding	extracellular region /// extracellular space /// integral to plasma membrane /// membrane /// integral to membrane	-4.21346	-0.689762	3.84208e-05	nIBC
1553725_s_at	LOC100996620 /// ZNF644	uncharacterized LOC100996620 /// zinc finger protein 644	---	transcription, DNA-dependent /// regulation of transcription, DNA-dependent	nucleic acid binding /// DNA binding /// zinc ion binding /// metal ion binding	intracellular /// nucleus	-5.11563	-0.689771	7.45316e-07	nIBC
208931_s_at	ILF3	interleukin enhancer binding factor 3, 90kDa	---	M phase /// transcription, DNA-dependent /// regulation of transcription, DNA-dependent /// protein phosphorylation /// negative regulation of translation /// negative regulation of viral genome replication /// negative regulation of transcription, DNA-dependent /// positive regulation of transcription, DNA-dependent /// defense response to virus	DNA binding /// RNA binding /// double-stranded RNA binding /// protein binding	nucleus /// nucleus /// nucleolus /// cytoplasm /// mitochondrion /// ribonucleoprotein complex	-7.00571	-0.690199	3.89321e-11	nIBC
208305_at	PGR	progesterone receptor	<a target="external" href="http://www.wikipathways.org/index.php/Pathway:Homo_sapiens:Nuclear_Receptors">Nuclear_Receptors</a> /// <a target="external" href="http://www.wikipathways.org/index.php/Pathway:Homo_sapiens:Ovarian_Infertility_Genes">Ovarian_Infertility_Genes</a>	ovulation from ovarian follicle /// epithelial cell maturation /// transcription, DNA-dependent /// regulation of transcription, DNA-dependent /// transcription initiation from RNA polymerase II promoter /// signal transduction /// cell-cell signaling /// gene expression /// negative regulation of gene expression /// intracellular receptor signaling pathway /// mammary gland development /// stero…	DNA binding /// sequence-specific DNA binding transcription factor activity /// steroid hormone receptor activity /// ligand-activated sequence-specific DNA binding RNA polymerase II transcription factor activity /// receptor binding /// steroid binding /// protein binding /// zinc ion binding /// lipid binding /// enzyme binding /// sequence-specific DNA binding /// metal ion binding	nucleus /// nucleoplasm /// nucleolus /// cytoplasm /// mitochondrion /// mitochondrial outer membrane /// membrane /// intracellular membrane-bounded organelle	-3.39416	-0.691414	0.000833852	nIBC
1552978_a_at	SCAMP1	secretory carrier membrane protein 1	---	transport /// post-Golgi vesicle-mediated transport /// protein transport	protein binding	endosome /// Golgi apparatus /// trans-Golgi network /// membrane /// integral to membrane /// recycling endosome membrane	-5.25478	-0.692662	3.8677e-07	nIBC
227396_at	PTPRJ	protein tyrosine phosphatase, receptor type, J	---	vasculogenesis /// positive regulation of cell-matrix adhesion /// protein dephosphorylation /// heart development /// blood coagulation /// negative regulation of cell proliferation /// positive regulation of platelet activation /// negative regulation of platelet-derived growth factor receptor signaling pathway /// positive regulation of macrophage chemotaxis /// dephosphorylation /// regulatio…	phosphoprotein phosphatase activity /// protein tyrosine phosphatase activity /// protein tyrosine phosphatase activity /// platelet-derived growth factor receptor binding /// protein binding /// beta-catenin binding /// hydrolase activity /// phosphatase activity /// phosphatase activity /// protein kinase binding /// gamma-catenin binding /// mitogen-activated protein kinase binding /// delta-c…	immunological synapse /// plasma membrane /// integral to plasma membrane /// cell-cell junction /// cell surface /// membrane /// integral to membrane /// cell junction /// ruffle membrane /// cell projection	-6.59083	-0.692686	3.98848e-10	nIBC
223125_s_at	C1orf21	chromosome 1 open reading frame 21	---	---	---	---	-4.01291	-0.693789	8.54534e-05	nIBC
209613_s_at	ADH1B	alcohol dehydrogenase 1B (class I), beta polypeptide	---	ethanol oxidation /// ethanol oxidation /// xenobiotic metabolic process /// small molecule metabolic process /// oxidation-reduction process	nucleotide binding /// alcohol dehydrogenase (NAD) activity /// alcohol dehydrogenase activity, zinc-dependent /// zinc ion binding /// oxidoreductase activity /// transferase activity, transferring acyl groups other than amino-acyl groups /// metal ion binding	cytoplasm /// cytosol	-2.18133	-0.694293	0.0303553	nIBC
213397_x_at	RNASE4	ribonuclease, RNase A family, 4	<a target="external" href="http://www.wikipathways.org/index.php/Pathway:Homo_sapiens:mRNA_processing_Reactome">mRNA_processing_Reactome</a>	mRNA cleavage /// nucleic acid phosphodiester bond hydrolysis	nucleic acid binding /// nuclease activity /// endonuclease activity /// pancreatic ribonuclease activity /// hydrolase activity	extracellular region	-4.71171	-0.695112	4.66159e-06	nIBC
206667_s_at	SCAMP1	secretory carrier membrane protein 1	---	transport /// post-Golgi vesicle-mediated transport /// protein transport	protein binding	endosome /// Golgi apparatus /// trans-Golgi network /// membrane /// integral to membrane /// recycling endosome membrane	-5.38459	-0.696867	2.07469e-07	nIBC
219682_s_at	TBX3	T-box 3	---	negative regulation of transcription from RNA polymerase II promoter /// skeletal system development /// blood vessel development /// in utero embryonic development /// heart looping /// heart morphogenesis /// outflow tract morphogenesis /// atrioventricular bundle cell differentiation /// transcription, DNA-dependent /// regulation of transcription, DNA-dependent /// regulation of transcription…	RNA polymerase II transcription factor binding /// RNA polymerase II activating transcription factor binding /// DNA binding /// sequence-specific DNA binding transcription factor activity /// protein binding /// sequence-specific DNA binding	nucleus	-3.15818	-0.697269	0.00184011	nIBC
226568_at	FAM102B	family with sequence similarity 102, member B	---	---	---	---	-5.08518	-0.699118	8.58956e-07	nIBC
1555407_s_at	FGD3	FYVE, RhoGEF and PH domain containing 3	---	apoptotic process /// cytoskeleton organization /// small GTPase mediated signal transduction /// regulation of cell shape /// actin cytoskeleton organization /// regulation of Rho protein signal transduction /// positive regulation of apoptotic process /// regulation of Cdc42 GTPase activity /// filopodium assembly /// neurotrophin TRK receptor signaling pathway /// regulation of small GTPase me…	guanyl-nucleotide exchange factor activity /// Rho guanyl-nucleotide exchange factor activity /// protein binding /// phospholipid binding /// small GTPase binding /// metal ion binding	ruffle /// intracellular /// cytoplasm /// Golgi apparatus /// cytosol /// cytoskeleton /// lamellipodium	-5.42383	-0.70008	1.71508e-07	nIBC
243358_at	IGF1R	insulin-like growth factor 1 receptor	---	protein phosphorylation /// immune response /// signal transduction /// transmembrane receptor protein tyrosine kinase signaling pathway /// axonogenesis /// brain development /// positive regulation of cell proliferation /// insulin receptor signaling pathway /// organ morphogenesis /// phosphatidylinositol 3-kinase cascade /// phosphorylation /// establishment of cell polarity /// male sex dete…	nucleotide binding /// G-protein alpha-subunit binding /// protein kinase activity /// protein tyrosine kinase activity /// protein tyrosine kinase activity /// transmembrane receptor protein tyrosine kinase activity /// insulin-like growth factor-activated receptor activity /// insulin receptor binding /// protein binding /// insulin-like growth factor binding /// ATP binding /// kinase activity…	plasma membrane /// integral to plasma membrane /// caveola /// membrane /// integral to membrane /// neuron projection /// intracellular membrane-bounded organelle	-5.33902	-0.701352	2.58485e-07	nIBC
225197_at	OTTHUMG00000178149 /// RP11-473I1.10	NULL /// NULL	---	---	---	---	-6.92295	-0.705876	6.23301e-11	nIBC
227444_at	ARMCX4	armadillo repeat containing, X-linked 4	---	---	binding /// protein binding	membrane /// integral to membrane	-4.49756	-0.707762	1.17879e-05	nIBC
219343_at	CDC37L1	cell division cycle 37-like 1	---	---	---	cytoplasm	-7.40676	-0.70831	3.81064e-12	nIBC
208853_s_at	CANX	calnexin	---	antigen processing and presentation of peptide antigen via MHC class I /// protein folding /// aging /// protein secretion /// protein N-linked glycosylation via asparagine /// antigen processing and presentation of exogenous peptide antigen via MHC class II /// post-translational protein modification /// cellular protein metabolic process /// synaptic vesicle endocytosis /// clathrin-mediated en…	calcium ion binding /// protein binding /// apolipoprotein binding /// ionotropic glutamate receptor binding /// metal ion binding /// unfolded protein binding	intracellular /// cytoplasm /// endoplasmic reticulum /// endoplasmic reticulum lumen /// endoplasmic reticulum membrane /// rough endoplasmic reticulum /// ribosome /// membrane /// integral to membrane /// axon /// dendrite cytoplasm /// melanosome /// neuronal cell body /// dendritic spine /// integral to lumenal side of endoplasmic reticulum membrane	-5.32276	-0.708611	2.79483e-07	nIBC
200769_s_at	MAT2A	methionine adenosyltransferase II, alpha	---	sulfur amino acid metabolic process /// S-adenosylmethionine biosynthetic process /// one-carbon metabolic process /// xenobiotic metabolic process /// circadian rhythm /// response to light stimulus /// response to hormone stimulus /// methanogenesis /// methylation /// cellular nitrogen compound metabolic process /// response to drug /// small molecule metabolic process /// response to cAMP	nucleotide binding /// methionine adenosyltransferase activity /// ATP binding /// transferase activity /// metal ion binding	cytosol	-5.04755	-0.71036	1.02278e-06	nIBC
219166_at	DNAAF2	dynein, axonemal, assembly factor 2	---	response to retinoic acid /// response to chemical stimulus /// ciliary cell motility /// flagellar cell motility /// axonemal dynein complex assembly	protein binding	cytoplasm	-7.82075	-0.712822	3.22442e-13	nIBC
1552312_a_at	MFAP3	microfibrillar-associated protein 3	---	extracellular matrix organization	protein binding	extracellular region /// plasma membrane /// membrane /// integral to membrane	-6.59131	-0.712933	3.97789e-10	nIBC
1556474_a_at	FLJ38379	uncharacterized FLJ38379	---	---	---	---	-2.58352	-0.713578	0.0105112	nIBC
201130_s_at	CDH1	cadherin 1, type 1, E-cadherin (epithelial)	<a target="external" href="http://www.wikipathways.org/index.php/Pathway:Homo_sapiens:Cell_cycle_KEGG">Cell_cycle_KEGG</a>	in utero embryonic development /// trophectodermal cell differentiation /// apoptotic process /// cellular component disassembly involved in execution phase of apoptosis /// cell adhesion /// homophilic cell adhesion /// synapse assembly /// sensory perception of sound /// response to toxic substance /// response to organic substance /// cell-cell adhesion /// protein metabolic process /// pituit…	calcium ion binding /// protein binding /// beta-catenin binding /// protein phosphatase binding /// protein domain specific binding /// ankyrin binding /// GTPase activating protein binding /// gamma-catenin binding /// metal ion binding /// cell adhesion molecule binding	cytoplasm /// endosome /// Golgi apparatus /// trans-Golgi network /// plasma membrane /// plasma membrane /// cell-cell junction /// adherens junction /// cell-cell adherens junction /// focal adhesion /// internal side of plasma membrane /// cell surface /// actin cytoskeleton /// membrane /// integral to membrane /// aggresome /// basolateral plasma membrane /// lateral plasma membrane /// cat…	-3.50768	-0.714121	0.000561074	nIBC
210878_s_at	KDM3B	lysine (K)-specific demethylase 3B	---	transcription, DNA-dependent /// regulation of transcription, DNA-dependent /// chromatin modification /// oxidation-reduction process	protein binding /// oxidoreductase activity /// oxidoreductase activity, acting on single donors with incorporation of molecular oxygen, incorporation of two atoms of oxygen /// metal ion binding /// dioxygenase activity	nucleus /// nucleolus	-7.68283	-0.714598	7.39704e-13	nIBC
211538_s_at	HSPA2	heat shock 70kDa protein 2	---	cell morphogenesis /// positive regulation of protein phosphorylation /// response to stress /// response to unfolded protein /// male meiosis /// male meiosis I /// spermatid development /// positive regulation of cyclin-dependent protein serine/threonine kinase activity involved in G2/M transition of mitotic cell cycle /// synaptonemal complex disassembly	nucleotide binding /// protein binding /// ATP binding /// unfolded protein binding /// glycolipid binding	synaptonemal complex /// male germ cell nucleus /// mitochondrion /// cell surface /// CatSper complex	-3.31173	-0.71474	0.00110487	nIBC
205776_at	FMO5 /// LOC101060372	flavin containing monooxygenase 5 /// dimethylaniline monooxygenase [N-oxide-forming] 5-like	---	oxidation-reduction process	nucleotide binding /// monooxygenase activity /// N,N-dimethylaniline monooxygenase activity /// oxidoreductase activity /// flavin adenine dinucleotide binding /// NADP binding	endoplasmic reticulum /// endoplasmic reticulum membrane /// membrane /// integral to membrane /// organelle membrane /// intrinsic to endoplasmic reticulum membrane /// intracellular membrane-bounded organelle	-3.93888	-0.714907	0.000113936	nIBC
201110_s_at	THBS1	thrombospondin 1	<a target="external" href="http://www.wikipathways.org/index.php/Pathway:Homo_sapiens:Inflammatory_Response_Pathway">Inflammatory_Response_Pathway</a> /// <a target="external" href="http://www.wikipathways.org/index.php/Pathway:Homo_sapiens:TGF_Beta_Signaling_Pathway">TGF_Beta_Signaling_Pathway</a>	activation of MAPK activity /// response to hypoxia /// negative regulation of endothelial cell proliferation /// negative regulation of endothelial cell proliferation /// negative regulation of cell-matrix adhesion /// sprouting angiogenesis /// chronic inflammatory response /// platelet degranulation /// negative regulation of antigen processing and presentation of peptide or polysaccharide ant…	phosphatidylserine binding /// glycoprotein binding /// fibronectin binding /// integrin binding /// calcium ion binding /// protein binding /// heparin binding /// fibroblast growth factor binding /// low-density lipoprotein particle binding /// identical protein binding /// laminin binding /// proteoglycan binding /// transforming growth factor beta binding /// transforming growth factor beta b…	extracellular region /// fibrinogen complex /// extracellular space /// endoplasmic reticulum /// external side of plasma membrane /// cell surface /// sarcoplasmic reticulum /// secretory granule /// extracellular matrix /// extracellular matrix /// extracellular matrix /// platelet alpha granule /// platelet alpha granule lumen /// extracellular vesicular exosome	-4.46675	-0.7191	1.34358e-05	nIBC
233498_at	ERBB4	v-erb-a erythroblastic leukemia viral oncogene homolog 4 (avian)	---	neural crest cell migration /// positive regulation of protein phosphorylation /// transcription, DNA-dependent /// regulation of transcription, DNA-dependent /// protein phosphorylation /// apoptotic process /// signal transduction /// transmembrane receptor protein tyrosine kinase signaling pathway /// epidermal growth factor receptor signaling pathway /// multicellular organismal development /…	nucleotide binding /// protein kinase activity /// protein tyrosine kinase activity /// transmembrane receptor protein tyrosine kinase activity /// receptor signaling protein tyrosine kinase activity /// epidermal growth factor receptor binding /// protein binding /// ATP binding /// kinase activity /// transferase activity /// transferase activity, transferring phosphorus-containing groups /// p…	extracellular region /// nucleus /// nucleoplasm /// nucleolus /// cytoplasm /// mitochondrion /// mitochondrial matrix /// cytosol /// plasma membrane /// membrane /// integral to membrane /// basolateral plasma membrane	-2.51861	-0.720797	0.0125854	nIBC
205357_s_at	AGTR1	angiotensin II receptor, type 1	<a target="external" href="http://www.wikipathways.org/index.php/Pathway:Homo_sapiens:ACE-Inhibitor_pathway_PharmGKB">ACE-Inhibitor_pathway_PharmGKB</a> /// <a target="external" href="http://www.wikipathways.org/index.php/Pathway:Homo_sapiens:GPCRDB_Class_A_Rhodopsin-like">GPCRDB_Class_A_Rhodopsin-like</a> /// <a target="external" href="http://www.wikipathways.org/index.php/Pathway:Homo_sapiens:P…	regulation of cell growth /// kidney development /// renin-angiotensin regulation of aldosterone production /// regulation of blood vessel size by renin-angiotensin /// regulation of systemic arterial blood pressure by renin-angiotensin /// signal transduction /// G-protein coupled receptor signaling pathway /// phospholipase C-activating G-protein coupled receptor signaling pathway /// elevation…	angiotensin type I receptor activity /// angiotensin type I receptor activity /// signal transducer activity /// G-protein coupled receptor activity /// angiotensin type II receptor activity /// protein binding /// acetyltransferase activator activity /// bradykinin receptor binding /// protein heterodimerization activity	plasma membrane /// plasma membrane /// integral to plasma membrane /// membrane /// integral to membrane	-2.23773	-0.722857	0.02637	nIBC
225237_s_at	MSI2	musashi RNA-binding protein 2	---	stem cell development	nucleotide binding /// nucleic acid binding /// RNA binding /// single-stranded RNA binding /// poly(U) RNA binding	cytoplasm /// polysome	-4.83677	-0.724498	2.67306e-06	nIBC
208116_s_at	MAN1A1	mannosidase, alpha, class 1A, member 1	---	protein glycosylation /// metabolic process /// protein N-linked glycosylation via asparagine /// post-translational protein modification /// cellular protein metabolic process	mannosyl-oligosaccharide 1,2-alpha-mannosidase activity /// calcium ion binding /// mannosidase activity /// hydrolase activity /// hydrolase activity, acting on glycosyl bonds	Golgi membrane /// endoplasmic reticulum /// endoplasmic reticulum-Golgi intermediate compartment /// Golgi apparatus /// membrane /// integral to membrane	-4.46653	-0.72542	1.34487e-05	nIBC
235771_at	---	---	---	---	---	---	-4.24994	-0.726479	3.31185e-05	nIBC
217430_x_at	COL1A1	collagen, type I, alpha 1	<a target="external" href="http://www.wikipathways.org/index.php/Pathway:Homo_sapiens:Inflammatory_Response_Pathway">Inflammatory_Response_Pathway</a>	skeletal system development /// ossification /// blood vessel development /// osteoblast differentiation /// intramembranous ossification /// endochondral ossification /// response to nutrient /// blood coagulation /// visual perception /// sensory perception of sound /// response to mechanical stimulus /// response to inorganic substance /// positive regulation of epithelial to mesenchymal trans…	extracellular matrix structural constituent /// protein binding /// identical protein binding /// metal ion binding /// platelet-derived growth factor binding	extracellular region /// proteinaceous extracellular matrix /// collagen /// collagen type I /// extracellular space /// cytoplasm /// endoplasmic reticulum lumen /// extracellular matrix /// extracellular matrix	-3.46637	-0.726801	0.000648844	nIBC
1554451_s_at	DNAJC14	DnaJ (Hsp40) homolog, subfamily C, member 14	---	protein folding /// transport /// protein transport	nucleic acid binding /// heat shock protein binding /// unfolded protein binding	nucleus /// nucleolus /// endoplasmic reticulum /// endoplasmic reticulum membrane /// membrane /// integral to membrane /// intracellular membrane-bounded organelle	-6.40629	-0.728101	1.09275e-09	nIBC
1553622_a_at	FSIP1	fibrous sheath interacting protein 1	---	---	protein binding	---	-2.63684	-0.729335	0.00904256	nIBC
205158_at	RNASE4	ribonuclease, RNase A family, 4	---	mRNA cleavage /// nucleic acid phosphodiester bond hydrolysis	nucleic acid binding /// nuclease activity /// endonuclease activity /// pancreatic ribonuclease activity /// hydrolase activity	extracellular region	-4.67636	-0.729654	5.4448e-06	nIBC
230364_at	CHPT1	choline phosphotransferase 1	---	regulation of cell growth /// lipid metabolic process /// phospholipid metabolic process /// phosphatidylcholine biosynthetic process /// phosphatidylcholine biosynthetic process /// CDP-choline pathway /// platelet activating factor biosynthetic process /// phospholipid biosynthetic process /// small molecule metabolic process /// glycerophospholipid biosynthetic process	diacylglycerol cholinephosphotransferase activity /// diacylglycerol cholinephosphotransferase activity /// transferase activity /// phosphotransferase activity, for other substituted phosphate groups /// diacylglycerol binding /// metal ion binding	Golgi membrane /// Golgi apparatus /// membrane /// integral to membrane /// intracellular membrane-bounded organelle	-3.96421	-0.73054	0.000103303	nIBC
202581_at	HSPA1A /// HSPA1B	heat shock 70kDa protein 1A /// heat shock 70kDa protein 1B	---	cell morphogenesis /// mRNA catabolic process /// response to stress /// response to unfolded protein /// negative regulation of cell proliferation /// response to virus /// gene expression /// RNA metabolic process /// mRNA metabolic process /// negative regulation of cell growth /// protein refolding /// negative regulation of apoptotic process /// negative regulation of apoptotic process /// p…	nucleotide binding /// viral receptor activity /// protein binding /// ATP binding /// ubiquitin protein ligase binding /// protein binding involved in protein folding /// protein N-terminus binding /// unfolded protein binding	nucleus /// cytoplasm /// cytoplasm /// mitochondrion /// endoplasmic reticulum /// cytosol /// signalosome /// inclusion body /// aggresome /// nuclear speck /// ribonucleoprotein complex /// perinuclear region of cytoplasm	-5.06156	-0.731183	9.5851e-07	nIBC
223721_s_at	DNAJC12	DnaJ (Hsp40) homolog, subfamily C, member 12	---	protein folding	heat shock protein binding /// unfolded protein binding	---	-2.82859	-0.732435	0.00516384	nIBC
211559_s_at	CCNG2	cyclin G2	<a target="external" href="http://www.wikipathways.org/index.php/Pathway:Homo_sapiens:G1_to_S_cell_cycle_Reactome">G1_to_S_cell_cycle_Reactome</a>	cell cycle checkpoint /// cell cycle /// mitosis /// cell division /// regulation of cell cycle	---	cytoplasm	-4.29009	-0.732512	2.80938e-05	nIBC
1552660_a_at	C5orf22	chromosome 5 open reading frame 22	---	---	beta-catenin binding	---	-6.31925	-0.737524	1.74724e-09	nIBC
219308_s_at	AK5	adenylate kinase 5	---	nucleobase-containing compound metabolic process /// nucleoside diphosphate phosphorylation /// ADP biosynthetic process /// dADP biosynthetic process /// signal transduction /// nucleoside triphosphate biosynthetic process /// pyrimidine ribonucleotide biosynthetic process /// nucleobase-containing small molecule interconversion /// phosphorylation /// small molecule metabolic process /// ATP me…	nucleotide binding /// adenylate kinase activity /// nucleoside diphosphate kinase activity /// ATP binding /// cAMP-dependent protein kinase regulator activity /// kinase activity /// transferase activity /// nucleobase-containing compound kinase activity /// nucleoside kinase activity	cytoplasm /// centrosome /// cytosol	-5.12619	-0.738392	7.09449e-07	nIBC
202730_s_at	MIR4680 /// PDCD4	microRNA 4680 /// programmed cell death 4 (neoplastic transformation inhibitor)	---	apoptotic process /// cell aging /// RNA metabolic process /// negative regulation of JUN kinase activity /// negative regulation of cell cycle /// negative regulation of transcription, DNA-dependent /// negative regulation of transcription, DNA-dependent	RNA binding /// binding /// protein binding	nucleus /// nucleus /// nucleus /// nucleolus /// cytoplasm /// cytosol	-5.54756	-0.73939	9.35426e-08	nIBC
204052_s_at	SFRP4	secreted frizzled-related protein 4	---	vasculature development /// positive regulation of receptor internalization /// multicellular organismal development /// axonogenesis /// brain development /// female pregnancy /// negative regulation of cell proliferation /// gonad development /// response to hormone stimulus /// embryo development /// positive regulation of gene expression /// Wnt receptor signaling pathway /// menstrual cycle …	protein binding /// Wnt-protein binding /// PDZ domain binding /// Wnt-activated receptor activity	extracellular region /// extracellular space /// nucleus /// cytoplasm /// cell surface /// neuron projection membrane	-3.55911	-0.739774	0.000467364	nIBC
214326_x_at	JUND	jun D proto-oncogene	<a target="external" href="http://www.wikipathways.org/index.php/Pathway:Homo_sapiens:Hypertrophy_model">Hypertrophy_model</a>	osteoblast development /// transcription, DNA-dependent /// regulation of transcription, DNA-dependent /// regulation of transcription from RNA polymerase II promoter /// transcription from RNA polymerase II promoter /// aging /// circadian rhythm /// response to light stimulus /// response to mechanical stimulus /// response to organic cyclic compound /// response to lipopolysaccharide /// respo…	DNA binding /// double-stranded DNA binding /// sequence-specific DNA binding transcription factor activity /// protein binding /// ligand-dependent nuclear receptor binding /// sequence-specific DNA binding /// transcription regulatory region DNA binding	chromatin /// nucleus /// protein complex	-5.825	-0.742157	2.32441e-08	nIBC
1552508_at	KCNE4	potassium voltage-gated channel, Isk-related family, member 4	---	transport /// ion transport /// potassium ion transport /// regulation of ion transmembrane transport /// potassium ion transmembrane transport	ion channel activity /// voltage-gated ion channel activity /// voltage-gated potassium channel activity /// potassium channel activity	membrane /// integral to membrane /// apical plasma membrane	-3.29904	-0.745218	0.00115325	nIBC
222549_at	CLDN1	claudin 1	---	cell adhesion /// calcium-independent cell-cell adhesion /// virus-host interaction /// cell-cell junction organization	structural molecule activity /// identical protein binding	plasma membrane /// integral to plasma membrane /// tight junction /// membrane /// integral to membrane /// apical plasma membrane /// lateral plasma membrane /// cell junction	-3.58725	-0.746975	0.000422537	nIBC
227198_at	AFF3	AF4/FMR2 family, member 3	---	transcription, DNA-dependent /// regulation of transcription, DNA-dependent /// response to tumor necrosis factor /// embryonic hindlimb morphogenesis	DNA binding /// double-stranded DNA binding	nucleus /// nucleolus	-2.04131	-0.747573	0.0425672	nIBC
226326_at	PCGF5	polycomb group ring finger 5	---	transcription, DNA-dependent /// regulation of transcription, DNA-dependent	protein binding /// zinc ion binding /// metal ion binding	nucleus /// centrosome /// PcG protein complex	-6.9661	-0.74807	4.87868e-11	nIBC
1557843_at	---	---	---	---	---	---	-2.43503	-0.748217	0.0157902	nIBC
207717_s_at	PKP2	plakophilin 2	---	desmosome assembly /// cell adhesion /// heart development /// negative regulation of cell proliferation /// positive regulation of sodium ion transport /// gap junction assembly /// cell-cell adhesion /// cell-cell adhesion /// negative regulation of cell migration /// adherens junction maintenance /// intermediate filament bundle assembly /// maintenance of organ identity /// ventricular cardia…	protein kinase C binding /// binding /// protein binding /// sodium channel regulator activity /// intermediate filament binding /// protein complex scaffold /// ion channel binding	nucleus /// intermediate filament /// plasma membrane /// cell-cell junction /// adherens junction /// intercalated disc /// integral to membrane /// cell junction /// desmosome /// desmosome	-4.45873	-0.74857	1.39002e-05	nIBC
207564_x_at	OGT	O-linked N-acetylglucosamine (GlcNAc) transferase	---	regulation of glycolysis /// protein glycosylation /// protein O-linked glycosylation /// protein O-linked glycosylation /// apoptotic process /// induction of apoptosis /// signal transduction /// response to nutrient /// chromatin modification /// positive regulation of granulocyte differentiation /// response to insulin stimulus /// regulation of Rac protein signal transduction /// positive re…	protein binding /// phosphatidylinositol-3,4,5-trisphosphate binding /// enzyme activator activity /// lipid binding /// acetylglucosaminyltransferase activity /// protein N-acetylglucosaminyltransferase activity /// transferase activity /// transferase activity, transferring glycosyl groups /// peptide binding /// histone acetyltransferase activity (H4-K5 specific) /// histone acetyltransferase …	histone acetyltransferase complex /// nucleus /// nucleolus /// cytoplasm /// mitochondrion /// centrosome /// cytosol /// plasma membrane /// membrane /// MLL5-L complex	-6.47438	-0.749242	7.54898e-10	nIBC
209357_at	CITED2	Cbp/p300-interacting transactivator, with Glu/Asp-rich carboxy-terminal domain, 2	---	negative regulation of transcription from RNA polymerase II promoter /// blood vessel development /// vasculogenesis /// response to hypoxia /// response to hypoxia /// in utero embryonic development /// trophectodermal cell differentiation /// neural tube formation /// neural tube closure /// liver development /// embryonic placenta development /// vasculature development /// heart looping /// l…	RNA polymerase II activating transcription factor binding /// RNA polymerase II transcription coactivator activity /// RNA polymerase II transcription corepressor activity /// chromatin binding /// sequence-specific DNA binding transcription factor activity /// transcription coactivator activity /// transcription corepressor activity /// transcription corepressor activity /// protein binding /// …	nuclear chromatin /// nucleus /// nucleus /// cytoplasm	-6.11932	-0.751111	5.05785e-09	nIBC
234985_at	LDLRAD3	low density lipoprotein receptor class A domain containing 3	---	receptor-mediated endocytosis /// regulation of protein processing	beta-amyloid binding /// protein binding	plasma membrane /// membrane /// integral to membrane	-5.48714	-0.752036	1.25916e-07	nIBC
36564_at	RNF19B	ring finger protein 19B	---	protein ubiquitination	protein binding /// zinc ion binding /// ligase activity /// metal ion binding	membrane /// integral to membrane	-6.67427	-0.752077	2.51456e-10	nIBC
235856_at	---	---	---	---	---	---	-3.4777	-0.752727	0.000623581	nIBC
1560850_at	AC008268.1 /// OTTHUMG00000155185	NULL /// NULL	---	---	---	---	-3.20149	-0.753492	0.00159649	nIBC
203930_s_at	MAPT	microtubule-associated protein tau	---	microtubule cytoskeleton organization /// neuron migration /// apoptotic process /// cellular component disassembly involved in execution phase of apoptosis /// axonogenesis /// adult walking behavior /// axon cargo transport /// cell death /// regulation of autophagy /// regulation of microtubule polymerization /// positive regulation of microtubule polymerization /// negative regulation of intr…	structural constituent of cytoskeleton /// protein binding /// microtubule binding /// tubulin binding /// SH3 domain binding /// enzyme binding /// protein kinase binding /// apolipoprotein binding /// lipoprotein particle binding	nucleus /// cytoplasm /// cytosol /// cytoskeleton /// microtubule /// microtubule associated complex /// plasma membrane /// membrane /// axon /// growth cone /// nuclear periphery /// cilium axoneme /// cell projection /// tubulin complex	-4.8441	-0.754861	2.58648e-06	nIBC
221618_s_at	TAF9B	TAF9B RNA polymerase II, TATA box binding protein (TBP)-associated factor, 31kDa	---	negative regulation of transcription from RNA polymerase II promoter /// transcription, DNA-dependent /// DNA-dependent transcription, initiation /// regulation of transcription, DNA-dependent /// programmed cell death /// response to organic cyclic compound /// positive regulation of cell growth /// negative regulation of apoptotic process /// protein stabilization /// negative regulation of int…	transcription corepressor activity /// protein binding /// protein heterodimerization activity	nucleus /// transcription factor TFIID complex /// transcription factor TFTC complex	-4.58501	-0.755152	8.10112e-06	nIBC
203355_s_at	PSD3	pleckstrin and Sec7 domain containing 3	<a target="external" href="http://www.wikipathways.org/index.php/Pathway:Homo_sapiens:Proteasome_Degradation">Proteasome_Degradation</a>	vesicle-mediated transport /// neuron differentiation /// regulation of ARF protein signal transduction	guanyl-nucleotide exchange factor activity /// ARF guanyl-nucleotide exchange factor activity /// protein binding /// phospholipid binding	intracellular /// trans-Golgi network /// plasma membrane /// postsynaptic density /// membrane /// cell junction /// synapse /// postsynaptic membrane	-3.33543	-0.755805	0.00101955	nIBC
226847_at	FST	follistatin	<a target="external" href="http://www.wikipathways.org/index.php/Pathway:Homo_sapiens:TGF_Beta_Signaling_Pathway">TGF_Beta_Signaling_Pathway</a>	negative regulation of transcription from RNA polymerase II promoter /// hematopoietic progenitor cell differentiation /// gamete generation /// pattern specification process /// female gonad development /// BMP signaling pathway /// hair follicle morphogenesis /// negative regulation of activin receptor signaling pathway /// odontogenesis of dentin-containing tooth /// keratinocyte proliferation…	signal transducer activity /// protein binding /// heparan sulfate proteoglycan binding /// activin binding	extracellular region /// extracellular region /// nucleus /// cytoplasm	-3.92601	-0.758401	0.00011973	nIBC
209598_at	PNMA2	paraneoplastic Ma antigen 2	---	apoptotic process	protein binding	nucleus /// nucleolus	-4.63076	-0.759346	6.64401e-06	nIBC
217540_at	NXPE3	neurexophilin and PC-esterase domain family, member 3	---	---	---	extracellular region	-5.5057	-0.764567	1.14956e-07	nIBC
201123_s_at	EIF5A	eukaryotic translation initiation factor 5A	<a target="external" href="http://www.wikipathways.org/index.php/Pathway:Homo_sapiens:Translation_Factors">Translation_Factors</a>	mRNA export from nucleus /// translation /// translational elongation /// translational frameshifting /// protein export from nucleus /// transport /// nucleocytoplasmic transport /// nucleocytoplasmic transport /// apoptotic process /// apoptotic process /// induction of apoptosis /// aging /// positive regulation of cell proliferation /// peptidyl-lysine modification to hypusine /// protein tra…	RNA binding /// translation elongation factor activity /// protein binding /// U6 snRNA binding /// ribosome binding /// protein N-terminus binding	nucleus /// annulate lamellae /// nuclear pore /// cytoplasm /// endoplasmic reticulum /// endoplasmic reticulum membrane /// cytosol /// membrane /// dendrite /// neuronal cell body	-3.95477	-0.764925	0.00010715	nIBC
227742_at	CLIC6	chloride intracellular channel 6	---	transport /// ion transport /// chloride transport /// regulation of ion transmembrane transport	ion channel activity /// voltage-gated ion channel activity /// voltage-gated chloride channel activity /// chloride channel activity /// protein C-terminus binding /// D2 dopamine receptor binding /// D3 dopamine receptor binding /// D4 dopamine receptor binding /// protein homodimerization activity	cytoplasm /// plasma membrane /// membrane /// integral to membrane /// chloride channel complex	-2.27264	-0.765508	0.0241388	nIBC
235016_at	REEP3	receptor accessory protein 3	---	nuclear envelope organization /// mitotic nuclear envelope reassembly	---	membrane /// integral to membrane	-5.8151	-0.768979	2.44465e-08	nIBC
236179_at	CDH11	cadherin 11, type 2, OB-cadherin (osteoblast)	---	skeletal system development /// ossification /// cell adhesion /// homophilic cell adhesion /// cell-cell adhesion /// cell junction assembly /// adherens junction organization /// cell-cell junction organization	calcium ion binding /// metal ion binding	plasma membrane /// membrane /// integral to membrane	-4.68282	-0.770191	5.29266e-06	nIBC
208451_s_at	C4A /// C4B /// C4B_2	complement component 4A (Rodgers blood group) /// complement component 4B (Chido blood group) /// complement component 4B (Chido blood group), copy 2	<a target="external" href="http://www.wikipathways.org/index.php/Pathway:Homo_sapiens:Complement_Activation_Classical">Complement_Activation_Classical</a>	inflammatory response /// complement activation /// complement activation, classical pathway /// negative regulation of endopeptidase activity /// regulation of complement activation /// innate immune response	endopeptidase inhibitor activity /// protein binding	extracellular region /// extracellular space /// plasma membrane	-2.99851	-0.771231	0.00306641	nIBC
225065_x_at	C17orf76-AS1 /// SNORD49A /// SNORD49B /// SNORD65	C17orf76 antisense RNA 1 /// small nucleolar RNA, C/D box 49A /// small nucleolar RNA, C/D box 49B /// small nucleolar RNA, C/D box 65	---	---	---	mitochondrion	-6.48958	-0.772256	6.94826e-10	nIBC
243806_at	---	---	---	---	---	---	-3.78294	-0.77269	0.000206087	nIBC
91816_f_at	MEX3D	mex-3 homolog D (C. elegans)	---	mRNA localization resulting in posttranscriptional regulation of gene expression /// regulation of apoptotic process /// mRNA destabilization	RNA binding /// protein binding /// zinc ion binding /// AU-rich element binding /// metal ion binding	nucleus /// cytoplasm /// perinuclear region of cytoplasm	-6.31597	-0.774603	1.77821e-09	nIBC
1554930_a_at	FUT8	fucosyltransferase 8 (alpha (1,6) fucosyltransferase)	---	in utero embryonic development /// protein glycosylation /// protein N-linked glycosylation /// N-glycan processing /// transforming growth factor beta receptor signaling pathway /// integrin-mediated signaling pathway /// respiratory gaseous exchange /// oligosaccharide biosynthetic process /// cell migration /// protein N-linked glycosylation via asparagine /// protein glycosylation in Golgi //…	protein binding /// glycoprotein 6-alpha-L-fucosyltransferase activity /// transferase activity /// transferase activity, transferring glycosyl groups /// SH3 domain binding /// alpha-(1->6)-fucosyltransferase activity	Golgi membrane /// Golgi apparatus /// membrane /// integral to membrane /// Golgi cisterna membrane	-6.22088	-0.775578	2.95553e-09	nIBC
206022_at	NDP	Norrie disease (pseudoglioma)	---	placenta development /// vacuole organization /// signal transduction /// cell-cell signaling /// nervous system development /// visual perception /// sensory perception of sound /// cell proliferation /// Wnt receptor signaling pathway /// extracellular matrix-cell signaling /// positive regulation of transcription, DNA-dependent /// response to stimulus /// positive regulation of sequence-speci…	frizzled binding /// cytokine activity /// growth factor activity /// protein homodimerization activity	extracellular region /// extracellular space /// cell surface /// extracellular matrix	-3.06281	-0.776035	0.00250248	nIBC
219686_at	STK32B	serine/threonine kinase 32B	---	protein phosphorylation /// phosphorylation	nucleotide binding /// protein kinase activity /// protein serine/threonine kinase activity /// protein tyrosine kinase activity /// ATP binding /// kinase activity /// transferase activity /// transferase activity, transferring phosphorus-containing groups /// metal ion binding	---	-4.52511	-0.776373	1.04802e-05	nIBC
206326_at	GRP	gastrin-releasing peptide	---	signal transduction /// neuropeptide signaling pathway	receptor binding /// neuropeptide hormone activity	extracellular region /// extracellular space	-3.80017	-0.777218	0.000193201	nIBC
201308_s_at	SEPT11	septin 11	---	cell cycle /// protein heterooligomerization /// cell division	nucleotide binding /// protein binding /// GTP binding	stress fiber /// cytoplasm /// cytoskeleton /// cell junction /// axon /// septin complex /// cell projection /// dendritic spine /// synapse	-5.44825	-0.78137	1.52282e-07	nIBC
1554878_a_at	ABCD3	ATP-binding cassette, sub-family D (ALD), member 3	---	ATP catabolic process /// fatty acid beta-oxidation /// transport /// peroxisome organization /// peroxisome organization /// response to chemical stimulus /// response to drug /// very long-chain fatty acid catabolic process /// transmembrane transport	nucleotide binding /// protein binding /// ATP binding /// ATPase activity /// nucleoside-triphosphatase activity /// ATPase activity, coupled to transmembrane movement of substances /// protein homodimerization activity /// protein self-association	mitochondrion /// mitochondrial inner membrane /// peroxisome /// peroxisomal membrane /// peroxisomal membrane /// peroxisomal matrix /// cytosol /// membrane /// integral to membrane /// intracellular membrane-bounded organelle	-4.80951	-0.783631	3.02023e-06	nIBC
215905_s_at	SNRNP40	small nuclear ribonucleoprotein 40kDa (U5)	<a target="external" href="http://www.wikipathways.org/index.php/Pathway:Homo_sapiens:mRNA_processing_Reactome">mRNA_processing_Reactome</a>	RNA splicing, via transesterification reactions /// mRNA splicing, via spliceosome /// mRNA splicing, via spliceosome /// RNA processing /// mRNA processing /// RNA splicing /// gene expression	protein binding	nucleus /// nucleoplasm /// spliceosomal complex /// U5 snRNP /// nucleolus /// small nucleolar ribonucleoprotein complex /// cytoplasm /// catalytic step 2 spliceosome	-8.59554	-0.784154	2.6739e-15	nIBC
221796_at	NTRK2	neurotrophic tyrosine kinase, receptor, type 2	---	vasculogenesis /// neuron migration /// protein phosphorylation /// transmembrane receptor protein tyrosine kinase signaling pathway /// activation of adenylate cyclase activity /// multicellular organismal development /// nervous system development /// neuromuscular junction development /// aging /// learning /// long-term memory /// feeding behavior /// positive regulation of cell proliferation…	nucleotide binding /// protein kinase activity /// protein tyrosine kinase activity /// transmembrane receptor protein tyrosine kinase activity /// neurotrophin receptor activity /// protein binding /// ATP binding /// kinase activity /// transferase activity /// transferase activity, transferring phosphorus-containing groups /// protein homodimerization activity /// neurotrophin binding /// neur…	endosome /// cytosol /// plasma membrane /// integral to plasma membrane /// cell surface /// endosome membrane /// postsynaptic density /// membrane /// integral to membrane /// axon /// dendrite /// growth cone /// neuronal cell body /// terminal bouton /// dendritic spine /// axon terminus /// postsynaptic membrane /// presynaptic active zone /// excitatory synapse	-3.13375	-0.792533	0.00199221	nIBC
237301_at	---	---	---	---	---	---	-2.04963	-0.79341	0.0417397	nIBC
210371_s_at	RBBP4	retinoblastoma binding protein 4	---	mitotic cell cycle /// DNA replication /// nucleosome assembly /// chromatin remodeling /// transcription, DNA-dependent /// regulation of transcription, DNA-dependent /// cell cycle /// negative regulation of cell proliferation /// chromatin modification /// chromatin assembly /// CENP-A containing nucleosome assembly at centromere	protein binding /// DNA-dependent ATPase activity /// histone binding /// histone deacetylase binding	nucleus /// nucleoplasm /// Sin3 complex /// NuRD complex /// NuRD complex /// NURF complex /// CAF-1 complex /// ESC/E(Z) complex	-7.07611	-0.794446	2.60242e-11	nIBC
205321_at	EIF2S3	eukaryotic translation initiation factor 2, subunit 3 gamma, 52kDa	<a target="external" href="http://www.wikipathways.org/index.php/Pathway:Homo_sapiens:Translation_Factors">Translation_Factors</a>	GTP catabolic process /// translation /// translational initiation /// translational initiation /// gene expression /// cellular protein metabolic process	nucleotide binding /// translation initiation factor activity /// GTPase activity /// protein binding /// GTP binding /// translation factor activity, nucleic acid binding	cytosol	-5.00259	-0.794764	1.25842e-06	nIBC
230863_at	LRP2	low density lipoprotein receptor-related protein 2	---	retinoid metabolic process /// protein glycosylation /// lipid metabolic process /// vitamin metabolic process /// vitamin metabolic process /// endocytosis /// receptor-mediated endocytosis /// aging /// phototransduction, visible light /// steroid metabolic process /// cell proliferation /// response to X-ray /// endosomal transport /// hemoglobin import /// forebrain development /// organ rege…	calcium ion binding /// protein binding /// SH3 domain binding /// hemoglobin binding /// lipoprotein transporter activity /// metal ion binding	extracellular space /// cytoplasm /// lysosome /// endosome /// endoplasmic reticulum /// Golgi apparatus /// plasma membrane /// brush border /// brush border /// coated pit /// membrane /// integral to membrane /// apical plasma membrane /// endocytic vesicle /// brush border membrane /// apical part of cell	-2.8261	-0.797824	0.00520254	nIBC
212196_at	IL6ST	interleukin 6 signal transducer (gp130, oncostatin M receptor)	---	positive regulation of acute inflammatory response /// positive regulation of adaptive immune response /// glycogen metabolic process /// triglyceride mobilization /// signal transduction /// JAK-STAT cascade /// response to nutrient /// positive regulation of cell proliferation /// positive regulation of cell proliferation /// regulation of Notch signaling pathway /// positive regulation vascula…	cytokine receptor activity /// ciliary neurotrophic factor receptor activity /// interleukin-6 receptor activity /// interleukin-6 receptor activity /// interleukin-11 receptor activity /// leukemia inhibitory factor receptor activity /// oncostatin-M receptor activity /// ciliary neurotrophic factor receptor binding /// interleukin-6 receptor binding /// protein binding /// growth factor binding…	extracellular region /// extracellular space /// plasma membrane /// interleukin-6 receptor complex /// oncostatin-M receptor complex /// external side of plasma membrane /// membrane /// integral to membrane /// dendrite /// neuronal cell body /// cell body /// ciliary neurotrophic factor receptor complex	-4.47455	-0.799029	1.29987e-05	nIBC
224587_at	SUB1	SUB1 homolog (S. cerevisiae)	---	transcription, DNA-dependent /// regulation of transcription, DNA-dependent /// regulation of transcription from RNA polymerase II promoter	DNA binding /// single-stranded DNA binding /// transcription coactivator activity /// protein binding	nucleus /// transcription factor complex /// nucleolus	-5.12632	-0.799605	7.09e-07	nIBC
203751_x_at	JUND	jun D proto-oncogene	<a target="external" href="http://www.wikipathways.org/index.php/Pathway:Homo_sapiens:Hypertrophy_model">Hypertrophy_model</a>	osteoblast development /// transcription, DNA-dependent /// regulation of transcription, DNA-dependent /// regulation of transcription from RNA polymerase II promoter /// transcription from RNA polymerase II promoter /// aging /// circadian rhythm /// response to light stimulus /// response to mechanical stimulus /// response to organic cyclic compound /// response to lipopolysaccharide /// respo…	DNA binding /// double-stranded DNA binding /// sequence-specific DNA binding transcription factor activity /// protein binding /// ligand-dependent nuclear receptor binding /// sequence-specific DNA binding /// transcription regulatory region DNA binding	chromatin /// nucleus /// protein complex	-5.99269	-0.800202	9.80601e-09	nIBC
1552478_a_at	IRF6	interferon regulatory factor 6	<a target="external" href="http://www.wikipathways.org/index.php/Pathway:Homo_sapiens:Apoptosis">Apoptosis</a>	transcription, DNA-dependent /// regulation of transcription, DNA-dependent /// cell cycle arrest /// negative regulation of cell proliferation /// cytokine-mediated signaling pathway /// cell differentiation /// keratinocyte differentiation /// skin development /// keratinocyte proliferation /// positive regulation of transcription, DNA-dependent /// cell development /// interferon-gamma-mediate…	regulatory region DNA binding /// DNA binding /// sequence-specific DNA binding transcription factor activity /// protein binding	nucleus /// cytoplasm /// cytosol	-5.7301	-0.801337	3.76132e-08	nIBC
1558101_at	NFIA	nuclear factor I/A	---	DNA replication /// transcription, DNA-dependent /// regulation of transcription, DNA-dependent /// response to organic cyclic compound /// viral genome replication /// positive regulation of transcription, DNA-dependent /// positive regulation of transcription from RNA polymerase II promoter	DNA binding /// sequence-specific DNA binding transcription factor activity /// protein binding /// transcription factor binding	intracellular /// nucleus /// nucleus /// nucleolus /// cell junction	-5.87456	-0.802767	1.80402e-08	nIBC
229053_at	SYT17	synaptotagmin XVII	---	transport	transporter activity /// protein binding	trans-Golgi network /// synaptic vesicle /// membrane	-3.81742	-0.803699	0.000181062	nIBC
205732_s_at	NCOA2	nuclear receptor coactivator 2	---	negative regulation of transcription from RNA polymerase II promoter /// transcription, DNA-dependent /// regulation of transcription, DNA-dependent /// signal transduction /// histone acetylation /// cerebellum development /// androgen receptor signaling pathway /// cellular lipid metabolic process /// small molecule metabolic process /// negative regulation of transcription, DNA-dependent /// p…	DNA binding /// chromatin binding /// transcription coactivator activity /// histone acetyltransferase activity /// signal transducer activity /// receptor binding /// protein binding /// ligand-dependent nuclear receptor binding /// PDZ domain binding /// ligand-dependent nuclear receptor transcription coactivator activity /// thyroid hormone receptor coactivator activity /// nuclear hormone rec…	nucleus /// nucleoplasm /// cytoplasm /// rough endoplasmic reticulum /// Golgi apparatus /// microtubule /// postsynaptic density /// dendrite /// neuronal cell body /// presynaptic active zone	-5.22752	-0.804409	4.40227e-07	nIBC
1555460_a_at	SLC39A6	solute carrier family 39 (zinc transporter), member 6	---	transport /// ion transport /// zinc ion transport /// cellular zinc ion homeostasis /// metal ion transport /// transmembrane transport /// zinc ion transmembrane transport /// zinc ion transmembrane import	zinc ion transmembrane transporter activity /// metal ion transmembrane transporter activity	endoplasmic reticulum /// plasma membrane /// plasma membrane /// integral to plasma membrane /// membrane /// integral to membrane /// lamellipodium membrane	-2.85929	-0.806047	0.00470795	nIBC
223126_s_at	C1orf21	chromosome 1 open reading frame 21	---	---	---	---	-4.82798	-0.8064	2.78056e-06	nIBC
202089_s_at	SLC39A6	solute carrier family 39 (zinc transporter), member 6	---	transport /// ion transport /// zinc ion transport /// cellular zinc ion homeostasis /// metal ion transport /// transmembrane transport /// zinc ion transmembrane transport /// zinc ion transmembrane import	zinc ion transmembrane transporter activity /// metal ion transmembrane transporter activity	endoplasmic reticulum /// plasma membrane /// plasma membrane /// integral to plasma membrane /// membrane /// integral to membrane /// lamellipodium membrane	-3.31352	-0.810737	0.00109822	nIBC
201367_s_at	ZFP36L2	ZFP36 ring finger protein-like 2	---	nuclear-transcribed mRNA catabolic process, deadenylation-dependent decay /// regulation of transcription, DNA-dependent /// mRNA catabolic process /// cell proliferation /// hemopoiesis /// somatic stem cell maintenance /// regulation of mRNA stability /// somatic stem cell division /// definitive hemopoiesis /// positive regulation of nuclear-transcribed mRNA catabolic process, deadenylation-de…	nucleic acid binding /// DNA binding /// sequence-specific DNA binding transcription factor activity /// RNA binding /// zinc ion binding /// AU-rich element binding /// metal ion binding	nucleus /// cytoplasm	-4.38397	-0.810892	1.90354e-05	nIBC
223475_at	CRISPLD1	cysteine-rich secretory protein LCCL domain containing 1	---	---	---	extracellular region	-2.97937	-0.810991	0.00325559	nIBC
204284_at	PPP1R3C	protein phosphatase 1, regulatory subunit 3C	---	carbohydrate metabolic process /// glycogen metabolic process /// glycogen biosynthetic process /// regulation of glycogen biosynthetic process /// regulation of glycogen catabolic process	phosphoprotein phosphatase activity /// protein serine/threonine phosphatase activity /// protein binding /// enzyme binding /// protein phosphatase binding	glycogen granule	-3.86797	-0.811698	0.000149512	nIBC
210317_s_at	YWHAE	tyrosine 3-monooxygenase/tryptophan 5-monooxygenase activation protein, epsilon polypeptide	---	G2/M transition of mitotic cell cycle /// mitotic cell cycle /// neuron migration /// regulation of heart rate by hormone /// protein targeting /// apoptotic process /// cellular membrane organization /// virus-host interaction /// hippocampus development /// cerebral cortex development /// negative regulation of protein dephosphorylation /// hippo signaling cascade /// intracellular signal trans…	protein binding /// potassium channel regulator activity /// enzyme binding /// protein domain specific binding /// protein complex binding /// histone deacetylase binding /// ion channel binding /// protein heterodimerization activity /// phosphoserine binding /// phosphoprotein binding	cytoplasm /// mitochondrion /// cytosol /// kinesin complex /// cytoplasmic vesicle membrane /// axon part /// melanosome /// extracellular vesicular exosome	-4.72188	-0.812867	4.45719e-06	nIBC
1556009_at	PEX13	peroxisomal biogenesis factor 13	---	fatty acid alpha-oxidation /// neuron migration /// suckling behavior /// transport /// locomotory behavior /// protein transport /// protein import into peroxisome matrix, docking /// protein import into peroxisome matrix, docking /// cerebral cortex cell migration /// microtubule-based peroxisome localization	protein binding	peroxisome /// peroxisomal membrane /// integral to peroxisomal membrane /// membrane /// integral to membrane	-7.39672	-0.813815	4.04233e-12	nIBC
204864_s_at	IL6ST	interleukin 6 signal transducer (gp130, oncostatin M receptor)	---	positive regulation of acute inflammatory response /// positive regulation of adaptive immune response /// glycogen metabolic process /// triglyceride mobilization /// signal transduction /// JAK-STAT cascade /// response to nutrient /// positive regulation of cell proliferation /// positive regulation of cell proliferation /// regulation of Notch signaling pathway /// positive regulation vascula…	cytokine receptor activity /// ciliary neurotrophic factor receptor activity /// interleukin-6 receptor activity /// interleukin-6 receptor activity /// interleukin-11 receptor activity /// leukemia inhibitory factor receptor activity /// oncostatin-M receptor activity /// ciliary neurotrophic factor receptor binding /// interleukin-6 receptor binding /// protein binding /// growth factor binding…	extracellular region /// extracellular space /// plasma membrane /// interleukin-6 receptor complex /// oncostatin-M receptor complex /// external side of plasma membrane /// membrane /// integral to membrane /// dendrite /// neuronal cell body /// cell body /// ciliary neurotrophic factor receptor complex	-4.70211	-0.814388	4.86281e-06	nIBC
210286_s_at	SLC4A7	solute carrier family 4, sodium bicarbonate cotransporter, member 7	---	transport /// ion transport /// sodium ion transport /// anion transport /// bicarbonate transport /// bicarbonate transport /// cochlear nucleus development /// retinal cell programmed cell death /// transmembrane transport /// auditory receptor cell development /// retina vasculature morphogenesis in camera-type eye	transporter activity /// inorganic anion exchanger activity /// anion transmembrane transporter activity /// sodium:bicarbonate symporter activity /// symporter activity	plasma membrane /// membrane /// integral to membrane /// basolateral plasma membrane /// apical plasma membrane /// stereocilium /// cell projection	-5.56326	-0.815064	8.65561e-08	nIBC
242571_at	REPS2	RALBP1 associated Eps domain containing 2	---	protein complex assembly /// receptor-mediated endocytosis /// epidermal growth factor receptor signaling pathway	calcium ion binding /// protein binding /// metal ion binding	cytoplasm	-4.68228	-0.816676	5.30528e-06	nIBC
202376_at	SERPINA3	serpin peptidase inhibitor, clade A (alpha-1 antiproteinase, antitrypsin), member 3	---	acute-phase response /// inflammatory response /// negative regulation of peptidase activity /// negative regulation of endopeptidase activity /// regulation of lipid metabolic process /// regulation of proteolysis /// maintenance of gastrointestinal epithelium	DNA binding /// serine-type endopeptidase inhibitor activity /// serine-type endopeptidase inhibitor activity /// protein binding /// peptidase inhibitor activity	extracellular region /// extracellular region /// extracellular space /// intracellular /// nucleus	-2.94843	-0.819629	0.00358413	nIBC
207164_s_at	ZBTB18	zinc finger and BTB domain containing 18	---	negative regulation of transcription from RNA polymerase II promoter /// in utero embryonic development /// transcription, DNA-dependent /// regulation of transcription, DNA-dependent /// multicellular organismal development /// skeletal muscle tissue development /// cerebellum development /// hippocampus development /// cerebral cortex development /// negative regulation of transcription, DNA-de…	nucleic acid binding /// DNA binding /// sequence-specific DNA binding transcription factor activity /// protein binding /// zinc ion binding /// sequence-specific DNA binding /// metal ion binding	nuclear chromosome /// intracellular /// nucleus	-5.44034	-0.820317	1.58269e-07	nIBC
243974_at	OTTHUMG00000184053 /// RP3-331H24.6	NULL /// NULL	---	---	---	---	-5.38867	-0.820967	2.03414e-07	nIBC
221874_at	KIAA1324	KIAA1324	---	autophagy /// cellular response to starvation /// macroautophagy /// negative regulation of apoptotic process /// positive regulation of vacuole organization /// positive regulation of autophagic vacuole assembly /// negative regulation of extrinsic apoptotic signaling pathway in absence of ligand	---	lysosome /// lysosomal membrane /// endosome /// late endosome /// Golgi apparatus /// trans-Golgi network /// plasma membrane /// integral to plasma membrane /// membrane /// integral to membrane /// late endosome membrane	-4.12174	-0.822227	5.55798e-05	nIBC
224760_at	SP1	Sp1 transcription factor	<a target="external" href="http://www.wikipathways.org/index.php/Pathway:Homo_sapiens:Smooth_muscle_contraction">Smooth_muscle_contraction</a>	ossification /// in utero embryonic development /// trophectodermal cell differentiation /// liver development /// embryonic placenta development /// transcription, DNA-dependent /// regulation of transcription, DNA-dependent /// regulation of transcription from RNA polymerase II promoter /// transcription initiation from RNA polymerase II promoter /// transforming growth factor beta receptor sig…	RNA polymerase II core promoter proximal region sequence-specific DNA binding /// RNA polymerase II core promoter sequence-specific DNA binding /// core promoter proximal region sequence-specific DNA binding /// RNA polymerase II core promoter proximal region sequence-specific DNA binding transcription factor activity involved in positive regulation of transcription /// RNA polymerase II repressi…	intracellular /// nucleus /// nucleus /// nucleoplasm /// nucleolus /// cytoplasm /// protein-DNA complex	-8.48558	-0.822739	5.34434e-15	nIBC
243241_at	CTD-2311B13.7 /// OTTHUMG00000170514	NULL /// NULL	---	---	---	---	-2.32785	-0.827881	0.0209459	nIBC
203685_at	BCL2	B-cell CLL/lymphoma 2	<a target="external" href="http://www.wikipathways.org/index.php/Pathway:Homo_sapiens:Apoptosis">Apoptosis</a> /// <a target="external" href="http://www.wikipathways.org/index.php/Pathway:Homo_sapiens:Apoptosis_GenMAPP">Apoptosis_GenMAPP</a> /// <a target="external" href="http://www.wikipathways.org/index.php/Pathway:Homo_sapiens:Apoptosis_KEGG">Apoptosis_KEGG</a>	G1/S transition of mitotic cell cycle /// protein polyubiquitination /// cell morphogenesis /// response to acid /// ossification /// ovarian follicle development /// metanephros development /// ureteric bud development /// branching involved in ureteric bud morphogenesis /// behavioral fear response /// response to hypoxia /// leukocyte homeostasis /// B cell homeostasis /// kidney development /…	protease binding /// protein binding /// transcription factor binding /// channel activity /// channel inhibitor activity /// protein phosphatase binding /// ubiquitin protein ligase binding /// identical protein binding /// protein homodimerization activity /// sequence-specific DNA binding /// protein heterodimerization activity /// BH domain binding /// BH3 domain binding /// protein phosphata…	intracellular /// nucleus /// cytoplasm /// mitochondrion /// mitochondrial outer membrane /// mitochondrial outer membrane /// endoplasmic reticulum /// endoplasmic reticulum membrane /// cytosol /// membrane /// integral to membrane /// nuclear membrane /// mitochondrial membrane /// myelin sheath /// pore complex	-4.38878	-0.830089	1.8656e-05	nIBC
217889_s_at	CYBRD1	cytochrome b reductase 1	---	cellular iron ion homeostasis /// response to iron ion /// electron transport chain /// transmembrane transport /// oxidation-reduction process	ferric-chelate reductase activity /// oxidoreductase activity /// oxidoreductase activity, oxidizing metal ions /// metal ion binding	plasma membrane /// membrane /// integral to membrane /// brush border membrane	-4.64791	-0.831054	6.16581e-06	nIBC
242224_at	GPATCH2	G patch domain containing 2	---	negative regulation of phosphatase activity	nucleic acid binding	---	-5.26762	-0.832832	3.63834e-07	nIBC
226029_at	VANGL2	VANGL planar cell polarity protein 2	---	establishment of planar polarity /// neural tube closure /// hair follicle development /// heart looping /// membranous septum morphogenesis /// muscular septum morphogenesis /// planar cell polarity pathway involved in axis elongation /// Rho protein signal transduction /// multicellular organismal development /// anterior/posterior pattern specification /// convergent extension involved in neur…	protein binding	plasma membrane /// cell-cell junction /// membrane /// integral to membrane /// basolateral plasma membrane /// apical plasma membrane /// lateral plasma membrane /// cell pole	-4.39528	-0.833503	1.81552e-05	nIBC
237395_at	CYP4Z1	cytochrome P450, family 4, subfamily Z, polypeptide 1	---	oxidation-reduction process	monooxygenase activity /// iron ion binding /// electron carrier activity /// oxidoreductase activity /// oxidoreductase activity, acting on paired donors, with incorporation or reduction of molecular oxygen /// heme binding /// metal ion binding /// aromatase activity	endoplasmic reticulum /// endoplasmic reticulum membrane /// membrane /// integral to membrane /// organelle membrane /// intracellular membrane-bounded organelle	-2.08674	-0.833979	0.0382118	nIBC
200947_s_at	GLUD1	glutamate dehydrogenase 1	---	cellular amino acid metabolic process /// glutamate biosynthetic process /// glutamate catabolic process /// glutamine metabolic process /// cellular amino acid biosynthetic process /// positive regulation of insulin secretion /// cellular nitrogen compound metabolic process /// small molecule metabolic process /// oxidation-reduction process /// tricarboxylic acid metabolic process	nucleotide binding /// glutamate dehydrogenase (NAD+) activity /// glutamate dehydrogenase [NAD(P)+] activity /// glutamate dehydrogenase [NAD(P)+] activity /// protein binding /// ATP binding /// GTP binding /// oxidoreductase activity /// oxidoreductase activity, acting on the CH-NH2 group of donors, NAD or NADP as acceptor /// identical protein binding /// ADP binding /// NAD+ binding /// leuc…	cytoplasm /// mitochondrion /// mitochondrial matrix	-8.00599	-0.835817	1.04516e-13	nIBC
230493_at	SHISA2	shisa homolog 2 (Xenopus laevis)	---	multicellular organismal development	---	endoplasmic reticulum /// endoplasmic reticulum membrane /// membrane /// integral to membrane	-2.61478	-0.837643	0.00962634	nIBC
222722_at	OGN	osteoglycin	---	carbohydrate metabolic process /// keratan sulfate biosynthetic process /// glycosaminoglycan metabolic process /// keratan sulfate metabolic process /// keratan sulfate catabolic process /// small molecule metabolic process /// negative regulation of smooth muscle cell proliferation	protein binding /// growth factor activity	extracellular region /// proteinaceous extracellular matrix /// extracellular space /// endoplasmic reticulum /// Golgi lumen /// extracellular matrix /// lysosomal lumen	-3.14905	-0.837792	0.00189567	nIBC
219440_at	RAI2	retinoic acid induced 2	---	embryo development	protein binding	---	-4.77137	-0.842603	3.57997e-06	nIBC
224396_s_at	ASPN	asporin	---	bone mineralization /// negative regulation of transforming growth factor beta receptor signaling pathway /// biomineral tissue development /// negative regulation of tooth mineralization	calcium ion binding /// protein binding	extracellular region /// proteinaceous extracellular matrix /// extracellular matrix	-3.2873	-0.842744	0.00119976	nIBC
228390_at	RAB30	RAB30, member RAS oncogene family	---	GTP catabolic process /// intracellular protein transport /// nucleocytoplasmic transport /// Golgi organization /// signal transduction /// small GTPase mediated signal transduction /// protein transport	nucleotide binding /// GTPase activity /// GTP binding	intracellular /// nucleus /// cytoplasm /// Golgi apparatus /// Golgi stack /// cis-Golgi network /// trans-Golgi network /// plasma membrane /// membrane /// Golgi cisterna	-4.40919	-0.848631	1.71274e-05	nIBC
202995_s_at	FBLN1	fibulin 1	---	embryo implantation /// positive regulation of peptidase activity /// virus-host interaction /// extracellular matrix organization	extracellular matrix structural constituent /// calcium ion binding /// protein binding /// peptidase activator activity	extracellular region /// extracellular region /// proteinaceous extracellular matrix /// basement membrane /// extracellular space /// extracellular matrix	-4.52604	-0.859926	1.04384e-05	nIBC
202236_s_at	SLC16A1	solute carrier family 16, member 1 (monocarboxylic acid transporter 1)	---	pyruvate metabolic process /// transport /// blood coagulation /// organic anion transport /// monocarboxylic acid transport /// mevalonate transport /// cellular metabolic process /// small molecule metabolic process /// leukocyte migration /// transmembrane transport	protein binding /// monocarboxylic acid transmembrane transporter activity /// mevalonate transmembrane transporter activity /// symporter activity /// secondary active monocarboxylate transmembrane transporter activity	mitochondrion /// plasma membrane /// plasma membrane /// membrane /// integral to membrane	-4.96811	-0.860025	1.47406e-06	nIBC
222846_at	RAB8B	RAB8B, member RAS oncogene family	---	GTP catabolic process /// transport /// intracellular protein transport /// nucleocytoplasmic transport /// signal transduction /// small GTPase mediated signal transduction /// protein transport /// positive regulation of cell projection organization /// adherens junction organization /// protein import into peroxisome membrane /// positive regulation of corticotropin secretion	nucleotide binding /// GTPase activity /// receptor binding /// protein binding /// GTP binding /// GDP binding /// TPR domain binding	intracellular /// nucleus /// cytoplasm /// mitochondrion /// peroxisomal membrane /// plasma membrane /// membrane /// phagocytic vesicle membrane /// cytoplasmic vesicle /// phagocytic vesicle /// perinuclear region of cytoplasm /// cell tip	-6.75198	-0.861758	1.63138e-10	nIBC
202731_at	MIR4680 /// PDCD4	microRNA 4680 /// programmed cell death 4 (neoplastic transformation inhibitor)	---	apoptotic process /// cell aging /// RNA metabolic process /// negative regulation of JUN kinase activity /// negative regulation of cell cycle /// negative regulation of transcription, DNA-dependent /// negative regulation of transcription, DNA-dependent	RNA binding /// binding /// protein binding	nucleus /// nucleus /// nucleus /// nucleolus /// cytoplasm /// cytosol	-5.20104	-0.873084	4.99015e-07	nIBC
201237_at	CAPZA2	capping protein (actin filament) muscle Z-line, alpha 2	---	protein complex assembly /// cellular component movement /// blood coagulation /// actin cytoskeleton organization /// innate immune response /// actin filament capping	actin binding /// protein binding	extracellular region /// cytoplasm /// cytosol /// F-actin capping protein complex /// actin cytoskeleton /// membrane /// cortical cytoskeleton /// WASH complex	-7.42241	-0.878018	3.47539e-12	nIBC
205830_at	CLGN	calmegin	---	protein folding /// protein complex assembly /// single fertilization /// binding of sperm to zona pellucida	calcium ion binding /// protein binding /// unfolded protein binding	nuclear envelope /// endoplasmic reticulum /// endoplasmic reticulum membrane /// membrane /// integral to membrane	-3.46034	-0.881405	0.000662688	nIBC
227425_at	REPS2	RALBP1 associated Eps domain containing 2	---	protein complex assembly /// receptor-mediated endocytosis /// epidermal growth factor receptor signaling pathway	calcium ion binding /// protein binding /// metal ion binding	cytoplasm	-4.05609	-0.886303	7.21204e-05	nIBC
205710_at	LRP2	low density lipoprotein receptor-related protein 2	---	retinoid metabolic process /// protein glycosylation /// lipid metabolic process /// vitamin metabolic process /// vitamin metabolic process /// endocytosis /// receptor-mediated endocytosis /// aging /// phototransduction, visible light /// steroid metabolic process /// cell proliferation /// response to X-ray /// endosomal transport /// hemoglobin import /// forebrain development /// organ rege…	calcium ion binding /// protein binding /// SH3 domain binding /// hemoglobin binding /// lipoprotein transporter activity /// metal ion binding	extracellular space /// cytoplasm /// lysosome /// endosome /// endoplasmic reticulum /// Golgi apparatus /// plasma membrane /// brush border /// brush border /// coated pit /// membrane /// integral to membrane /// apical plasma membrane /// endocytic vesicle /// brush border membrane /// apical part of cell	-3.52951	-0.890975	0.000519325	nIBC
1555882_at	SPIN3	spindlin family, member 3	---	gamete generation	---	---	-7.49895	-0.891486	2.21182e-12	nIBC
204798_at	MYB	v-myb myeloblastosis viral oncogene homolog (avian)	---	G1/S transition of mitotic cell cycle /// negative regulation of transcription from RNA polymerase II promoter /// in utero embryonic development /// DNA replication /// chromatin remodeling /// transcription, DNA-dependent /// regulation of transcription, DNA-dependent /// calcium ion transport /// blood coagulation /// regulation of gene expression /// B cell differentiation /// positive regula…	DNA binding /// chromatin binding /// sequence-specific DNA binding transcription factor activity /// protein binding	nucleus /// nuclear matrix	-3.92191	-0.895591	0.000121634	nIBC
222904_s_at	TMC5	transmembrane channel-like 5	---	transport /// ion transport	---	membrane /// integral to membrane	-3.76353	-0.900439	0.000221588	nIBC
203438_at	STC2	stanniocalcin 2	---	cellular calcium ion homeostasis /// response to oxidative stress /// cell surface receptor signaling pathway /// cell-cell signaling /// embryo implantation /// response to nutrient /// endoplasmic reticulum unfolded protein response /// response to vitamin D /// response to endoplasmic reticulum stress /// negative regulation of multicellular organism growth /// response to peptide hormone stim…	hormone activity /// protein binding	extracellular region /// endoplasmic reticulum /// Golgi apparatus	-3.21364	-0.900833	0.00153375	nIBC
212774_at	ZBTB18	zinc finger and BTB domain containing 18	---	negative regulation of transcription from RNA polymerase II promoter /// in utero embryonic development /// transcription, DNA-dependent /// regulation of transcription, DNA-dependent /// multicellular organismal development /// skeletal muscle tissue development /// cerebellum development /// hippocampus development /// cerebral cortex development /// negative regulation of transcription, DNA-de…	nucleic acid binding /// DNA binding /// sequence-specific DNA binding transcription factor activity /// protein binding /// zinc ion binding /// sequence-specific DNA binding /// metal ion binding	nuclear chromosome /// intracellular /// nucleus	-4.13795	-0.907374	5.20911e-05	nIBC
205225_at	ESR1	estrogen receptor 1	<a target="external" href="http://www.wikipathways.org/index.php/Pathway:Homo_sapiens:Nuclear_Receptors">Nuclear_Receptors</a>	antral ovarian follicle growth /// epithelial cell development /// osteoblast development /// transcription, DNA-dependent /// regulation of transcription, DNA-dependent /// transcription initiation from RNA polymerase II promoter /// signal transduction /// phospholipase C-activating G-protein coupled receptor signaling pathway /// elevation of cytosolic calcium ion concentration /// androgen me…	core promoter sequence-specific DNA binding /// DNA binding /// chromatin binding /// sequence-specific DNA binding transcription factor activity /// steroid hormone receptor activity /// ligand-activated sequence-specific DNA binding RNA polymerase II transcription factor activity /// steroid binding /// protein binding /// beta-catenin binding /// transcription factor binding /// zinc ion bindi…	nucleus /// nucleoplasm /// cytoplasm /// Golgi apparatus /// plasma membrane /// membrane /// integral to membrane /// T-tubule /// neuron projection /// terminal bouton /// perikaryon /// protein complex /// mitochondrial part /// perinuclear region of cytoplasm	-2.27473	-0.911025	0.0240105	nIBC
229975_at	BMPR1B	bone morphogenetic protein receptor, type IB	<a target="external" href="http://www.wikipathways.org/index.php/Pathway:Homo_sapiens:Ovarian_Infertility_Genes">Ovarian_Infertility_Genes</a>	skeletal system development /// cartilage condensation /// ovarian cumulus expansion /// eye development /// protein phosphorylation /// inflammatory response /// transmembrane receptor protein serine/threonine kinase signaling pathway /// dorsal/ventral pattern formation /// phosphorylation /// signal transduction by phosphorylation /// cell differentiation /// positive regulation of bone minera…	nucleotide binding /// protein kinase activity /// protein serine/threonine kinase activity /// transmembrane receptor protein serine/threonine kinase activity /// transmembrane receptor protein serine/threonine kinase activity /// receptor signaling protein serine/threonine kinase activity /// protein tyrosine kinase activity /// transforming growth factor beta-activated receptor activity /// tr…	plasma membrane /// integral to plasma membrane /// membrane /// integral to membrane /// dendrite /// neuronal cell body /// receptor complex	-2.14139	-0.911939	0.0334832	nIBC
235046_at	INPP4B	inositol polyphosphate-4-phosphatase, type II, 105kDa	---	phospholipid metabolic process /// phosphatidylinositol biosynthetic process /// cellular calcium ion homeostasis /// signal transduction /// phosphatidylinositol-3-phosphate biosynthetic process /// phosphatidylinositol-3-phosphate biosynthetic process /// inositol phosphate metabolic process /// small molecule metabolic process /// negative regulation of osteoclast differentiation /// regulatio…	protein binding /// lipid binding /// phosphatidylinositol-3,4-bisphosphate 4-phosphatase activity /// hydrolase activity /// phosphatidylinositol bisphosphate phosphatase activity /// phosphatidylinositol trisphosphate phosphatase activity /// phosphatidylinositol-4,5-bisphosphate 4-phosphatase activity	cytoplasm /// Golgi apparatus /// cytosol	-4.7602	-0.925292	3.76206e-06	nIBC
227803_at	ENPP5	ectonucleotide pyrophosphatase/phosphodiesterase 5 (putative)	---	cell communication /// metabolic process	catalytic activity /// hydrolase activity	extracellular region /// plasma membrane /// membrane /// integral to membrane	-4.10163	-0.929993	6.02166e-05	nIBC
219197_s_at	SCUBE2	signal peptide, CUB domain, EGF-like 2	---	---	calcium ion binding /// protein binding	extracellular region	-2.78654	-0.93793	0.00585385	nIBC
229764_at	LOC101060141 /// TPRG1	uncharacterized LOC101060141 /// tumor protein p63 regulated 1	---	---	---	cytoplasm	-3.23996	-0.938747	0.00140559	nIBC
219872_at	FAM198B	family with sequence similarity 198, member B	---	---	---	Golgi membrane /// Golgi apparatus /// membrane /// integral to membrane	-4.99165	-0.940199	1.32328e-06	nIBC
222719_s_at	PDGFC	platelet derived growth factor C	---	activation of transmembrane receptor protein tyrosine kinase activity /// multicellular organismal development /// central nervous system development /// positive regulation of cell proliferation /// organ morphogenesis /// positive regulation of DNA replication /// platelet-derived growth factor receptor signaling pathway /// vascular endothelial growth factor receptor signaling pathway /// posi…	platelet-derived growth factor receptor binding /// growth factor activity /// protein homodimerization activity	Golgi membrane /// extracellular region /// extracellular space /// nucleus /// cytoplasm /// endoplasmic reticulum lumen /// cell surface /// membrane	-6.09302	-0.940285	5.8078e-09	nIBC
226884_at	LRRN1	leucine rich repeat neuronal 1	---	---	protein binding	membrane /// integral to membrane	-4.45561	-0.970081	1.4085e-05	nIBC
201445_at	CNN3	calponin 3, acidic	---	smooth muscle contraction /// actomyosin structure organization /// negative regulation of ATPase activity	actin binding /// protein binding /// calmodulin binding /// tropomyosin binding /// microtubule binding /// troponin C binding	postsynaptic density /// dendrite /// neuronal cell body /// dendritic spine	-5.92935	-0.975948	1.36103e-08	nIBC
209189_at	FOS	FBJ murine osteosarcoma viral oncogene homolog	<a target="external" href="http://www.wikipathways.org/index.php/Pathway:Homo_sapiens:Smooth_muscle_contraction">Smooth_muscle_contraction</a> /// <a target="external" href="http://www.wikipathways.org/index.php/Pathway:Homo_sapiens:TGF_Beta_Signaling_Pathway">TGF_Beta_Signaling_Pathway</a>	conditioned taste aversion /// toll-like receptor signaling pathway /// MyD88-dependent toll-like receptor signaling pathway /// MyD88-independent toll-like receptor signaling pathway /// DNA methylation /// regulation of transcription, DNA-dependent /// regulation of transcription from RNA polymerase II promoter /// transcription from RNA polymerase II promoter /// response to stress /// inflamm…	DNA binding /// double-stranded DNA binding /// sequence-specific DNA binding transcription factor activity /// protein binding /// transcription factor binding /// sequence-specific DNA binding /// transcription regulatory region DNA binding /// R-SMAD binding	nucleus /// nucleoplasm /// transcription factor complex /// nucleolus /// cytoplasm /// endoplasmic reticulum /// cytosol /// membrane /// neuron projection	-4.66672	-0.976251	5.67929e-06	nIBC
1553962_s_at	RHOB	ras homolog family member B	---	cytokinesis /// angiogenesis /// GTP catabolic process /// transport /// apoptotic process /// transformed cell apoptotic process /// cell adhesion /// signal transduction /// small GTPase mediated signal transduction /// Rho protein signal transduction /// multicellular organismal development /// axon guidance /// blood coagulation /// endosome to lysosome transport /// protein transport /// cel…	nucleotide binding /// GTPase activity /// protein binding /// GTP binding /// GDP binding	intracellular /// nucleus /// endosome /// cytosol /// plasma membrane /// plasma membrane /// endosome membrane /// membrane /// late endosome membrane /// cleavage furrow	-5.52477	-0.977303	1.04664e-07	nIBC
219580_s_at	TMC5	transmembrane channel-like 5	---	transport /// ion transport	---	membrane /// integral to membrane	-3.08464	-0.978164	0.00233388	nIBC
207147_at	DLX2	distal-less homeobox 2	---	negative regulation of transcription from RNA polymerase II promoter /// regulation of transcription, DNA-dependent /// multicellular organismal development /// brain development /// proximal/distal pattern formation /// hippocampus development /// olfactory bulb development /// forebrain neuron differentiation /// regulation of transcription from RNA polymerase II promoter involved in forebrain …	transcription regulatory region sequence-specific DNA binding /// DNA binding /// chromatin binding /// sequence-specific DNA binding transcription factor activity /// single-stranded RNA binding /// protein binding /// sequence-specific DNA binding	nucleus	-4.83493	-0.981202	2.69521e-06	nIBC
223551_at	PKIB	protein kinase (cAMP-dependent, catalytic) inhibitor beta	<a target="external" href="http://www.wikipathways.org/index.php/Pathway:Homo_sapiens:Calcium_regulation_in_cardiac_cells">Calcium_regulation_in_cardiac_cells</a> /// <a target="external" href="http://www.wikipathways.org/index.php/Pathway:Homo_sapiens:Smooth_muscle_contraction">Smooth_muscle_contraction</a>	negative regulation of protein kinase activity	protein kinase inhibitor activity /// cAMP-dependent protein kinase inhibitor activity	---	-3.96158	-0.981918	0.00010436	nIBC
235976_at	SLITRK6	SLIT and NTRK-like family, member 6	---	axonogenesis	protein binding	membrane /// integral to membrane	-3.21049	-0.984578	0.00154981	nIBC
205440_s_at	NPY1R	neuropeptide Y receptor Y1	<a target="external" href="http://www.wikipathways.org/index.php/Pathway:Homo_sapiens:GPCRDB_Class_A_Rhodopsin-like">GPCRDB_Class_A_Rhodopsin-like</a> /// <a target="external" href="http://www.wikipathways.org/index.php/Pathway:Homo_sapiens:Peptide_GPCRs">Peptide_GPCRs</a>	outflow tract morphogenesis /// glucose metabolic process /// signal transduction /// G-protein coupled receptor signaling pathway /// G-protein coupled receptor signaling pathway, coupled to cyclic nucleotide second messenger /// adenylate cyclase-inhibiting G-protein coupled receptor signaling pathway /// neuropeptide signaling pathway /// locomotory behavior /// feeding behavior /// regulation…	peptide YY receptor activity /// pancreatic polypeptide receptor activity /// signal transducer activity /// G-protein coupled receptor activity /// neuropeptide Y receptor activity /// protein binding	plasma membrane /// integral to plasma membrane /// membrane /// integral to membrane	-2.52528	-0.994607	0.0123568	nIBC
202203_s_at	AMFR	autocrine motility factor receptor, E3 ubiquitin protein ligase	---	protein polyubiquitination /// ubiquitin-dependent protein catabolic process /// cellular component movement /// signal transduction /// aging /// learning or memory /// protein ubiquitination /// ER-associated protein catabolic process /// ER-associated protein catabolic process /// endoplasmic reticulum unfolded protein response /// protein oligomerization	ubiquitin-protein ligase activity /// ubiquitin-protein ligase activity /// receptor activity /// protein binding /// zinc ion binding /// ligase activity /// metal ion binding	nucleus /// cytoplasm /// endoplasmic reticulum /// endoplasmic reticulum membrane /// membrane /// integral to membrane /// integral to endoplasmic reticulum membrane /// dendrite /// growth cone /// neuronal cell body	-5.03247	-0.998088	1.0966e-06	nIBC
232481_s_at	SLITRK6	SLIT and NTRK-like family, member 6	---	axonogenesis	protein binding	membrane /// integral to membrane	-2.91879	-0.999779	0.00392714	nIBC
203929_s_at	MAPT	microtubule-associated protein tau	---	microtubule cytoskeleton organization /// neuron migration /// apoptotic process /// cellular component disassembly involved in execution phase of apoptosis /// axonogenesis /// adult walking behavior /// axon cargo transport /// cell death /// regulation of autophagy /// regulation of microtubule polymerization /// positive regulation of microtubule polymerization /// negative regulation of intr…	structural constituent of cytoskeleton /// protein binding /// microtubule binding /// tubulin binding /// SH3 domain binding /// enzyme binding /// protein kinase binding /// apolipoprotein binding /// lipoprotein particle binding	nucleus /// cytoplasm /// cytosol /// cytoskeleton /// microtubule /// microtubule associated complex /// plasma membrane /// membrane /// axon /// growth cone /// nuclear periphery /// cilium axoneme /// cell projection /// tubulin complex	-4.0003	-1.00532	8.97712e-05	nIBC
232176_at	SLITRK6	SLIT and NTRK-like family, member 6	---	axonogenesis	protein binding	membrane /// integral to membrane	-3.16464	-1.00592	0.00180168	nIBC
207980_s_at	CITED2	Cbp/p300-interacting transactivator, with Glu/Asp-rich carboxy-terminal domain, 2	---	negative regulation of transcription from RNA polymerase II promoter /// blood vessel development /// vasculogenesis /// response to hypoxia /// response to hypoxia /// in utero embryonic development /// trophectodermal cell differentiation /// neural tube formation /// neural tube closure /// liver development /// embryonic placenta development /// vasculature development /// heart looping /// l…	RNA polymerase II activating transcription factor binding /// RNA polymerase II transcription coactivator activity /// RNA polymerase II transcription corepressor activity /// chromatin binding /// sequence-specific DNA binding transcription factor activity /// transcription coactivator activity /// transcription corepressor activity /// transcription corepressor activity /// protein binding /// …	nuclear chromatin /// nucleus /// nucleus /// cytoplasm	-6.81541	-1.00811	1.14349e-10	nIBC
228554_at	PGR	progesterone receptor	<a target="external" href="http://www.wikipathways.org/index.php/Pathway:Homo_sapiens:Nuclear_Receptors">Nuclear_Receptors</a> /// <a target="external" href="http://www.wikipathways.org/index.php/Pathway:Homo_sapiens:Ovarian_Infertility_Genes">Ovarian_Infertility_Genes</a>	ovulation from ovarian follicle /// epithelial cell maturation /// transcription, DNA-dependent /// regulation of transcription, DNA-dependent /// transcription initiation from RNA polymerase II promoter /// signal transduction /// cell-cell signaling /// gene expression /// negative regulation of gene expression /// intracellular receptor signaling pathway /// mammary gland development /// stero…	DNA binding /// sequence-specific DNA binding transcription factor activity /// steroid hormone receptor activity /// ligand-activated sequence-specific DNA binding RNA polymerase II transcription factor activity /// receptor binding /// steroid binding /// protein binding /// zinc ion binding /// lipid binding /// enzyme binding /// sequence-specific DNA binding /// metal ion binding	nucleus /// nucleoplasm /// nucleolus /// cytoplasm /// mitochondrion /// mitochondrial outer membrane /// membrane /// intracellular membrane-bounded organelle	-3.08316	-1.03451	0.00234498	nIBC
210148_at	HIPK3	homeodomain interacting protein kinase 3	---	transcription, DNA-dependent /// regulation of transcription, DNA-dependent /// protein phosphorylation /// apoptotic process /// lipopolysaccharide biosynthetic process /// mRNA transcription /// phosphorylation /// peptidyl-serine phosphorylation /// peptidyl-threonine phosphorylation /// negative regulation of apoptotic process /// negative regulation of JUN kinase activity	nucleotide binding /// DNA binding /// protein kinase activity /// protein serine/threonine kinase activity /// protein serine/threonine kinase activity /// protein tyrosine kinase activity /// protein binding /// ATP binding /// kinase activity /// transferase activity /// transferase activity, transferring phosphorus-containing groups /// phosphotransferase activity, alcohol group as acceptor	nucleus /// cytoplasm /// membrane /// PML body	-6.90183	-1.03573	7.02502e-11	nIBC
221428_s_at	TBL1XR1	transducin (beta)-like 1 X-linked receptor 1	---	negative regulation of transcription from RNA polymerase II promoter /// transcription, DNA-dependent /// regulation of transcription, DNA-dependent /// Notch signaling pathway /// chromatin modification /// proteasomal ubiquitin-dependent protein catabolic process /// cellular lipid metabolic process /// small molecule metabolic process /// negative regulation of transcription, DNA-dependent ///…	DNA binding /// transcription corepressor activity /// transcription corepressor activity /// protein binding /// beta-catenin binding /// histone binding /// transcription regulatory region DNA binding /// transcription regulatory region DNA binding /// protein N-terminus binding	histone deacetylase complex /// nucleus /// nucleoplasm /// nucleolus /// spindle microtubule /// transcriptional repressor complex	-7.10766	-1.05403	2.17098e-11	nIBC
229072_at	RAB30	RAB30, member RAS oncogene family	---	GTP catabolic process /// intracellular protein transport /// nucleocytoplasmic transport /// Golgi organization /// signal transduction /// small GTPase mediated signal transduction /// protein transport	nucleotide binding /// GTPase activity /// GTP binding	intracellular /// nucleus /// cytoplasm /// Golgi apparatus /// Golgi stack /// cis-Golgi network /// trans-Golgi network /// plasma membrane /// membrane /// Golgi cisterna	-5.76102	-1.07152	3.21714e-08	nIBC
203439_s_at	STC2	stanniocalcin 2	---	cellular calcium ion homeostasis /// response to oxidative stress /// cell surface receptor signaling pathway /// cell-cell signaling /// embryo implantation /// response to nutrient /// endoplasmic reticulum unfolded protein response /// response to vitamin D /// response to endoplasmic reticulum stress /// negative regulation of multicellular organism growth /// response to peptide hormone stim…	hormone activity /// protein binding	extracellular region /// endoplasmic reticulum /// Golgi apparatus	-4.54745	-1.11192	9.52341e-06	nIBC
1554411_at	CTNNB1	catenin (cadherin-associated protein), beta 1, 88kDa	<a target="external" href="http://www.wikipathways.org/index.php/Pathway:Homo_sapiens:TGF_Beta_Signaling_Pathway">TGF_Beta_Signaling_Pathway</a> /// <a target="external" href="http://www.wikipathways.org/index.php/Pathway:Homo_sapiens:Wnt_signaling">Wnt_signaling</a>	negative regulation of transcription from RNA polymerase II promoter /// embryonic axis specification /// cell morphogenesis involved in differentiation /// skeletal system development /// patterning of blood vessels /// patterning of blood vessels /// vasculogenesis /// branching involved in ureteric bud morphogenesis /// in utero embryonic development /// gastrulation with mouth forming second …	RNA polymerase II activating transcription factor binding /// DNA binding /// chromatin binding /// double-stranded DNA binding /// sequence-specific DNA binding transcription factor activity /// transcription coactivator activity /// transcription coactivator activity /// signal transducer activity /// structural molecule activity /// binding /// protein binding /// protein C-terminus binding //…	spindle pole /// nucleus /// nucleoplasm /// transcription factor complex /// cytoplasm /// centrosome /// microtubule organizing center /// cytosol /// cytosol /// cytoskeleton /// plasma membrane /// cell-cell junction /// adherens junction /// cell-cell adherens junction /// zonula adherens /// fascia adherens /// cell-substrate adherens junction /// cell cortex /// internal side of plasma mem…	-8.54168	-1.12922	3.75549e-15	nIBC
214053_at	ERBB4	v-erb-a erythroblastic leukemia viral oncogene homolog 4 (avian)	---	neural crest cell migration /// positive regulation of protein phosphorylation /// transcription, DNA-dependent /// regulation of transcription, DNA-dependent /// protein phosphorylation /// apoptotic process /// apoptotic process /// signal transduction /// transmembrane receptor protein tyrosine kinase signaling pathway /// epidermal growth factor receptor signaling pathway /// multicellular or…	nucleotide binding /// protein kinase activity /// protein tyrosine kinase activity /// transmembrane receptor protein tyrosine kinase activity /// receptor signaling protein tyrosine kinase activity /// epidermal growth factor receptor binding /// protein binding /// ATP binding /// kinase activity /// transferase activity /// transferase activity, transferring phosphorus-containing groups /// p…	extracellular region /// nucleus /// nucleoplasm /// nucleolus /// cytoplasm /// mitochondrion /// mitochondrial matrix /// cytosol /// plasma membrane /// caveola /// postsynaptic density /// membrane /// integral to membrane /// basolateral plasma membrane /// membrane raft	-3.8785	-1.1422	0.000143632	nIBC
218976_at	DNAJC12	DnaJ (Hsp40) homolog, subfamily C, member 12	---	protein folding	heat shock protein binding /// unfolded protein binding	---	-3.78357	-1.15943	0.000205602	nIBC
227702_at	CYP4X1	cytochrome P450, family 4, subfamily X, polypeptide 1	---	oxidation-reduction process	monooxygenase activity /// iron ion binding /// electron carrier activity /// oxidoreductase activity /// oxidoreductase activity, acting on paired donors, with incorporation or reduction of molecular oxygen /// heme binding /// metal ion binding /// aromatase activity	endoplasmic reticulum /// endoplasmic reticulum membrane /// membrane /// integral to membrane /// organelle membrane /// intracellular membrane-bounded organelle	-3.67943	-1.19579	0.000302384	nIBC
