# Supplementary material for: Systems biology analysis reveals NFAT5 as a novel biomarker and master regulator of inflammatory breast cancer
Source: J Transl Med. 2015 May 1;13:138. doi: 10.1186/s12967-015-0492-2 (PMC4438533; doi:10.1186/s12967-015-0492-2)
Supplement: Additional file 4: Table S2. — List of MRs tested and ranking in the Master Regulator Analysis. [file 12967_2015_492_MOESM4_ESM.xlsx]

## Sheet: Table2.csv
Supplementary Table 2: List of MR tested and ranking in the Master Regulator Analysis
Probe	INSIG	PV	FDR	REGULON	REGULONSIZE	DIFFSIZE	COMMONSIZE	GENE		COMMONSIZE:	number of DE genes in the regulon of the gene
235409_at	TRUE	8.13e-39	1.3e-35	1552536_at 1552660_a_at 1553186_x_at 1554564_a_at 1554690_a_at 1555439_at 1555446_s_at 1555913_at 1556203_a_at 1556226_at 1556416_s_at 1556432_at 1557193_at 1557553_at 1557895_at 1560926_at 1561631_at 1562230_at 1562442_a_at 1563130_a_at 1563321_s_at 1564248_at 1569126_at 1569302_at 200702_s_at 200745_s_at 200769_s_at 200842_s_at 200947_s_at 201024_x_at 201070_x_at 201085_s_at 201182_s_at 201183_…	264	566	55	MGA
1554411_at	TRUE	3.28e-36	2.62e-33	1552344_s_at 1552660_a_at 1553101_a_at 1553947_at 1554451_s_at 1554757_a_at 1555789_s_at 1556009_at 1557193_at 1558105_a_at 1565823_at 1565915_at 200624_s_at 200672_x_at 200769_s_at 200946_x_at 200947_s_at 201132_at 201146_at 201169_s_at 201211_s_at 201533_at 201643_x_at 201747_s_at 202223_at 202225_at 202777_at 202817_s_at 203198_at 203226_s_at 203751_x_at 204071_s_at 205321_at 205446_s_at 20554…	102	566	37	CTNNB1
208003_s_at	TRUE	6.41e-32	3.42e-29	1552536_at 1554154_at 1554565_x_at 1554690_a_at 1555446_s_at 1556202_at 1556203_a_at 1556226_at 1556416_s_at 1556462_a_at 1557034_s_at 1557278_s_at 1557452_at 1557553_at 1558002_at 1560926_at 1561631_at 1562230_at 1562442_a_at 1563130_a_at 1563321_s_at 1565483_at 1569126_at 1570021_at 200596_s_at 200616_s_at 200702_s_at 200951_s_at 201070_x_at 201085_s_at 201182_s_at 201183_s_at 201333_s_at 20134…	323	566	53	NFAT5
201996_s_at	TRUE	6.49e-31	2.6e-28	1552482_at 1552536_at 1552611_a_at 1553185_at 1553186_x_at 1554154_at 1555261_at 1555446_s_at 1555913_at 1556203_a_at 1556226_at 1556416_s_at 1556462_a_at 1557065_at 1557081_at 1557193_at 1557278_s_at 1557553_at 1557707_at 1557852_at 1558002_at 1558173_a_at 1558527_at 1559060_a_at 1560917_at 1560926_at 1561631_at 1561763_at 1562230_at 1562442_a_at 1563130_a_at 1563321_s_at 1564093_at 1569238_a_at…	353	566	54	SPEN
212079_s_at	TRUE	3.64e-29	1.17e-26	1552274_at 1552312_a_at 1552482_at 1552536_at 1554565_x_at 1555446_s_at 1555913_at 1556203_a_at 1556226_at 1556416_s_at 1556462_a_at 1556650_at 1556806_at 1556950_s_at 1557036_at 1557065_at 1557081_at 1557193_at 1557553_at 1557707_at 1558002_at 1558135_at 1558173_a_at 1558740_s_at 1558747_at 1558953_s_at 1559663_at 1559814_at 1560926_at 1562442_a_at 1564733_at 1569126_at 1569302_at 1570021_at 200…	290	566	48	KMT2A
205446_s_at	TRUE	4.91e-27	1.31e-24	1552264_a_at 1552312_a_at 1552417_a_at 1552627_a_at 1552660_a_at 1552812_a_at 1552914_a_at 1552978_a_at 1553603_s_at 1553678_a_at 1553691_at 1553725_s_at 1553947_at 1554015_a_at 1554148_a_at 1554159_a_at 1554229_at 1554390_s_at 1554411_at 1554417_s_at 1554433_a_at 1554441_a_at 1554451_s_at 1554466_a_at 1554510_s_at 1554614_a_at 1554678_s_at 1554740_a_at 1554747_a_at 1554757_a_at 1554794_a_at 1554…	354	566	50	ATF2
201182_s_at	FALSE	8.87e-27	2.03e-24	1553107_s_at 1555913_at 1556416_s_at 1557553_at 1558002_at 1558747_at 1559485_at 1560926_at 1561615_s_at 1562230_at 1562442_a_at 200616_s_at 200702_s_at 200842_s_at 201070_x_at 201072_s_at 201085_s_at 201183_s_at 201333_s_at 201340_s_at 201418_s_at 201602_s_at 201683_x_at 201702_s_at 201728_s_at 201730_s_at 201793_x_at 201918_at 201996_s_at 202082_s_at 202124_s_at 202818_s_at 203318_s_at 203479_s…	186	566	38	CHD4
209088_s_at	FALSE	3.98e-26	7.97e-24	1552482_at 1552536_at 1553185_at 1554154_at 1554564_a_at 1554565_x_at 1555446_s_at 1555913_at 1556226_at 1556382_a_at 1556416_s_at 1557278_s_at 1557553_at 1558002_at 1558173_a_at 1558527_at 1558678_s_at 1558740_s_at 1559060_a_at 1560486_at 1560926_at 1561631_at 1561763_at 1562442_a_at 1562603_at 1563130_a_at 1563321_s_at 1564093_at 1570021_at 200616_s_at 201085_s_at 201182_s_at 201183_s_at 201602…	247	566	42	UBN1
229010_at	FALSE	3.01e-24	5.35e-22	1552536_at 1552611_a_at 1553107_s_at 1554154_at 1555735_a_at 1556203_a_at 1557193_at 1558002_at 1558747_at 1559485_at 1560926_at 1562230_at 1562442_a_at 200596_s_at 200842_s_at 201070_x_at 201182_s_at 201183_s_at 201333_s_at 201602_s_at 201683_x_at 201730_s_at 201965_s_at 201996_s_at 202082_s_at 202818_s_at 203181_x_at 203479_s_at 203833_s_at 204324_s_at 206500_s_at 207657_x_at 207966_s_at 208003…	141	566	32	CBL
211235_s_at	TRUE	2.34e-23	3.74e-21	1552632_a_at 1552716_at 1554414_a_at 1555107_a_at 1555450_a_at 1555460_a_at 1556551_s_at 1556602_at 1557843_at 1563658_a_at 1565034_s_at 1566880_at 202088_at 202089_s_at 202200_s_at 202626_s_at 203627_at 203685_at 203693_s_at 203963_at 204061_at 204508_s_at 204667_at 204820_s_at 204862_s_at 204864_s_at 204914_s_at 205186_at 205225_at 205317_s_at 205355_at 205448_s_at 205696_s_at 205734_s_at 20573…	127	566	30	ESR1
213311_s_at	FALSE	7.91e-23	1.13e-20	1552312_a_at 1552417_a_at 1552536_at 1552921_a_at 1553185_at 1553186_x_at 1554414_a_at 1554564_a_at 1554565_x_at 1555814_a_at 1555913_at 1556203_a_at 1556416_s_at 1556462_a_at 1557222_at 1557409_at 1557553_at 1557707_at 1558173_a_at 1560926_at 1563130_a_at 1564053_a_at 1565823_at 1566472_s_at 1569578_at 200616_s_at 200624_s_at 200702_s_at 200890_s_at 200970_s_at 201085_s_at 201096_s_at 201182_s_a…	208	566	36	TCF25
205225_at	TRUE	8.47e-23	1.13e-20	1552277_a_at 1552632_a_at 1553622_a_at 1553989_a_at 1554016_a_at 1555460_a_at 1555817_s_at 1556308_at 1556551_s_at 1556602_at 1556665_at 1556666_a_at 1557843_at 1560850_at 1561418_at 1562608_at 1564241_at 1565034_s_at 1566880_at 1567997_x_at 200670_at 201037_at 201860_s_at 202088_at 202089_s_at 202626_s_at 202719_s_at 203009_at 203476_at 203574_at 203627_at 203628_at 203685_at 203702_s_at 203823_…	237	566	38	ESR1
225565_at	FALSE	3.69e-22	4.55e-20	1552482_at 1552536_at 1554132_a_at 1554154_at 1556203_a_at 1556416_s_at 1556432_at 1556462_a_at 1556935_at 1557081_at 1557553_at 1558002_at 1558173_a_at 1558527_at 1558740_s_at 1558747_at 1559060_a_at 1560926_at 1561631_at 1562230_at 1562442_a_at 1563130_a_at 1564733_at 1569302_at 1570021_at 200596_s_at 200702_s_at 200745_s_at 200842_s_at 201070_x_at 201182_s_at 201183_s_at 201340_s_at 201602_s_a…	310	566	42	CREB1
208047_s_at	FALSE	7.04e-22	8.05e-20	1552312_a_at 1552417_a_at 1552478_a_at 1552610_a_at 1552627_a_at 1552660_a_at 1552670_a_at 1553148_a_at 1553530_a_at 1553685_s_at 1553725_s_at 1554159_a_at 1554411_at 1554451_s_at 1554471_a_at 1554614_a_at 1554726_at 1554740_a_at 1554757_a_at 1554878_a_at 1554986_a_at 1555106_a_at 1555202_a_at 1555266_a_at 1555334_s_at 1555337_a_at 1555467_a_at 1555609_a_at 1555639_a_at 1555830_s_at 1555972_s_at …	207	566	35	NAB1
1555639_a_at	FALSE	2.67e-21	2.85e-19	1552312_a_at 1552417_a_at 1552478_a_at 1552660_a_at 1552812_a_at 1552914_a_at 1553530_a_at 1553678_a_at 1553685_s_at 1553691_at 1553694_a_at 1553725_s_at 1553947_at 1553962_s_at 1554145_a_at 1554152_a_at 1554417_s_at 1554433_a_at 1554451_s_at 1554493_s_at 1554691_a_at 1554747_a_at 1554757_a_at 1554783_s_at 1554794_a_at 1554878_a_at 1554986_a_at 1555202_a_at 1555266_a_at 1555334_s_at 1555337_a_at …	361	566	44	RBM14
221618_s_at	TRUE	3.74e-21	3.74e-19	1552312_a_at 1552344_s_at 1552417_a_at 1552486_s_at 1552627_a_at 1552660_a_at 1552812_a_at 1552978_a_at 1553108_at 1553148_a_at 1553225_s_at 1553530_a_at 1553685_s_at 1553694_a_at 1553725_s_at 1553962_s_at 1554148_a_at 1554152_a_at 1554159_a_at 1554260_a_at 1554397_s_at 1554433_a_at 1554450_s_at 1554451_s_at 1554464_a_at 1554577_a_at 1554588_a_at 1554606_at 1554726_at 1554747_a_at 1554757_a_at 15…	438	566	48	TAF9B
238443_at	FALSE	4.11e-20	3.87e-18	1552312_a_at 1552417_a_at 1552478_a_at 1552536_at 1552660_a_at 1552921_a_at 1552978_a_at 1553108_at 1553685_s_at 1553725_s_at 1553909_x_at 1553962_s_at 1554148_a_at 1554159_a_at 1554397_s_at 1554414_a_at 1554417_s_at 1554433_a_at 1554441_a_at 1554450_s_at 1554451_s_at 1554462_a_at 1554595_at 1554740_a_at 1554747_a_at 1554757_a_at 1554868_s_at 1554878_a_at 1555106_a_at 1555202_a_at 1555334_s_at 15…	298	566	39	TFAM
203198_at	TRUE	4.63e-20	4.11e-18	1552660_a_at 1554411_at 1567045_at 200672_x_at 201132_at 201747_s_at 202072_at 202730_s_at 203751_x_at 207564_x_at 208867_s_at 208931_s_at 210878_s_at 211672_s_at 212515_s_at 213104_at 213986_s_at 215905_s_at 216976_s_at 217818_s_at 218733_at 218848_at 220964_s_at 224760_at 224981_at 225135_at 228477_at 228582_x_at 235449_at	29	566	16	CDK9
209603_at	FALSE	1.73e-19	1.46e-17	1552632_a_at 1552716_at 1553986_at 1554160_a_at 1554528_at 1555817_s_at 1556308_at 1556665_at 1556666_a_at 1557661_at 1557843_at 1558447_at 1558448_a_at 1560813_at 1560850_at 1565034_s_at 1566424_at 1566880_at 1567101_at 1567997_x_at 1569453_a_at 200670_at 200738_s_at 200790_at 201564_s_at 201596_x_at 201685_s_at 201795_at 201983_s_at 201984_s_at 202088_at 202240_at 202341_s_at 202613_at 202720_a…	293	566	38	GATA3
211233_x_at	FALSE	8.54e-19	6.84e-17	1552632_a_at 1553986_at 1555460_a_at 1556551_s_at 1556665_at 1557843_at 1564241_at 1565034_s_at 1566880_at 201160_s_at 201983_s_at 202088_at 202089_s_at 203930_s_at 203963_at 204508_s_at 204667_at 204862_s_at 204864_s_at 205186_at 205225_at 205696_s_at 205862_at 206754_s_at 209339_at 209602_s_at 209604_s_at 210085_s_at 210272_at 210735_s_at 211234_x_at 211235_s_at 211712_s_at 212196_at 212209_at …	103	566	24	ESR1
210892_s_at	FALSE	9.15e-19	6.97e-17	1552312_a_at 1552417_a_at 1552470_a_at 1552478_a_at 1552627_a_at 1552660_a_at 1552812_a_at 1552978_a_at 1553108_at 1553348_a_at 1553530_a_at 1553685_s_at 1553691_at 1553694_a_at 1553962_s_at 1554015_a_at 1554145_a_at 1554249_a_at 1554397_s_at 1554451_s_at 1554466_a_at 1554493_s_at 1554726_at 1554747_a_at 1554757_a_at 1554767_s_at 1554794_a_at 1554868_s_at 1554878_a_at 1555106_a_at 1555202_a_at 15…	290	566	37	GTF2I
225289_at	TRUE	2.58e-18	1.88e-16	1554411_at 201146_at 201367_s_at 201747_s_at 202072_at 202638_s_at 208931_s_at 211672_s_at 212532_s_at 213087_s_at 213350_at 213747_at 214244_s_at 214881_s_at 215905_s_at 217749_at 218848_at 223577_x_at 224760_at 225187_at 226880_at 228443_s_at 228582_x_at 229204_at 230848_s_at 231735_s_at 238185_at 239759_at 36564_at	29	566	15	STAT3
1565269_s_at	FALSE	6.18e-18	4.3e-16	1552264_a_at 1552312_a_at 1552417_a_at 1552478_a_at 1552617_a_at 1552660_a_at 1552812_a_at 1552921_a_at 1552978_a_at 1553603_s_at 1553679_s_at 1553685_s_at 1553725_s_at 1554148_a_at 1554159_a_at 1554397_s_at 1554417_s_at 1554433_a_at 1554451_s_at 1554510_s_at 1554564_a_at 1554577_a_at 1554595_at 1554747_a_at 1554757_a_at 1554794_a_at 1554868_s_at 1555014_x_at 1555105_a_at 1555106_a_at 1555202_a_a…	272	566	35	ATF1
225140_at	FALSE	7.3e-18	4.87e-16	1552312_a_at 1552417_a_at 1552478_a_at 1552660_a_at 1552914_a_at 1552978_a_at 1553219_a_at 1553530_a_at 1553685_s_at 1553725_s_at 1554450_s_at 1554470_s_at 1554471_a_at 1554726_at 1554757_a_at 1554794_a_at 1554868_s_at 1554986_a_at 1555106_a_at 1555202_a_at 1555266_a_at 1555334_s_at 1555808_a_at 1555830_s_at 1555972_s_at 1558093_s_at 1558214_s_at 1558254_s_at 1563687_a_at 1565269_s_at 200624_s_at…	240	566	33	KLF3
1553685_s_at	FALSE	7.73e-18	4.95e-16	1552312_a_at 1552417_a_at 1552478_a_at 1552516_a_at 1552610_a_at 1552627_a_at 1552660_a_at 1552670_a_at 1552978_a_at 1553108_at 1553117_a_at 1553148_a_at 1553530_a_at 1553678_a_at 1553694_a_at 1553725_s_at 1553962_s_at 1554159_a_at 1554260_a_at 1554397_s_at 1554417_s_at 1554433_a_at 1554450_s_at 1554451_s_at 1554464_a_at 1554470_s_at 1554493_s_at 1554606_at 1554678_s_at 1554726_at 1554740_a_at 15…	403	566	42	SP1
222439_s_at	FALSE	2e-17	1.23e-15	1553107_s_at 1554154_at 1554429_a_at 1555058_a_at 1555913_at 1556416_s_at 1558002_at 1558527_at 1558747_at 1562230_at 1562442_a_at 1563321_s_at 1569302_at 200616_s_at 200702_s_at 201070_x_at 201072_s_at 201182_s_at 201183_s_at 201593_s_at 201602_s_at 201683_x_at 201702_s_at 201728_s_at 201730_s_at 201867_s_at 201879_at 201996_s_at 202040_s_at 202549_at 202818_s_at 203479_s_at 203833_s_at 204074_s…	200	566	30	THRAP3
209602_s_at	FALSE	2.56e-17	1.52e-15	1552632_a_at 1552716_at 1553030_a_at 1553622_a_at 1555460_a_at 1555817_s_at 1555893_at 1556602_at 1556665_at 1556666_a_at 1557843_at 1558251_a_at 1558447_at 1560850_at 1561073_at 1562608_at 1564064_a_at 1565034_s_at 1566880_at 1567101_at 1569453_a_at 200670_at 200790_at 201170_s_at 201795_at 201968_s_at 201983_s_at 201984_s_at 202088_at 202089_s_at 202454_s_at 202613_at 202720_at 202917_s_at 2034…	250	566	33	GATA3
224471_s_at	FALSE	2.93e-17	1.67e-15	1555460_a_at 1555963_x_at 1555982_at 1555993_at 201438_at 202088_at 202856_s_at 203234_at 203859_s_at 203963_at 204798_at 204901_at 205225_at 205355_at 205735_s_at 205861_at 206392_s_at 206869_at 209603_at 209604_s_at 210085_s_at 210735_s_at 211235_s_at 211725_s_at 212195_at 212209_at 212267_at 212308_at 212495_at 212496_s_at 212956_at 215552_s_at 215616_s_at 216091_s_at 217613_at 219197_s_at 220…	74	566	20	BTRC
224760_at	TRUE	7.35e-17	4.06e-15	1554241_at 1554411_at 1554451_s_at 1556009_at 1556067_a_at 1558101_at 1560145_at 1560339_s_at 1560776_at 200672_x_at 200769_s_at 201011_at 201276_at 201320_at 201545_s_at 201747_s_at 202028_s_at 202072_at 203198_at 203280_at 204248_at 204795_at 205446_s_at 205953_at 211797_s_at 212033_at 212260_at 213048_s_at 213350_at 213642_at 214326_x_at 214726_x_at 216689_x_at 217749_at 217847_s_at 218733_at …	58	566	18	SP1
214908_s_at	FALSE	1.21e-16	6.46e-15	1552660_a_at 1552812_a_at 1552914_a_at 1553535_a_at 1553685_s_at 1553725_s_at 1553962_s_at 1554152_a_at 1554411_at 1554433_a_at 1554451_s_at 1554574_a_at 1554691_a_at 1554757_a_at 1555154_a_at 1555278_a_at 1555337_a_at 1555426_a_at 1555467_a_at 1555565_s_at 1555639_a_at 1555784_s_at 1555829_at 1555830_s_at 1555831_s_at 1556058_s_at 1557944_s_at 1565347_s_at 1565887_at 1566887_x_at 200637_s_at 200…	182	566	28	TRRAP
1565347_s_at	FALSE	6.15e-16	3.18e-14	1552295_a_at 1552478_a_at 1552804_a_at 1552914_a_at 1553346_a_at 1553962_s_at 1554152_a_at 1554451_s_at 1554574_a_at 1554600_s_at 1555154_a_at 1555426_a_at 1555467_a_at 1555565_s_at 1555609_a_at 1555639_a_at 1555735_a_at 1555831_s_at 1557749_at 1558401_at 1559397_s_at 1564494_s_at 200646_s_at 200769_s_at 200866_s_at 200879_s_at 200922_at 201043_s_at 201070_x_at 201167_x_at 201211_s_at 201367_s_at…	178	566	27	TFE3
1552478_a_at	TRUE	1.09e-15	5.45e-14	1552312_a_at 1552477_a_at 1552660_a_at 1552812_a_at 1553530_a_at 1553685_s_at 1553725_s_at 1553962_s_at 1554159_a_at 1554417_s_at 1554451_s_at 1554464_a_at 1554600_s_at 1554606_at 1554747_a_at 1554868_s_at 1554986_a_at 1555106_a_at 1555154_a_at 1555202_a_at 1555334_s_at 1555337_a_at 1555446_s_at 1555639_a_at 1555808_a_at 1555829_at 1555831_s_at 1555972_s_at 1555996_s_at 1557944_s_at 1558015_s_at …	182	566	27	IRF6
207828_s_at	TRUE	1.46e-15	7.09e-14	1552619_a_at 1552733_at 1555758_a_at 1555772_a_at 1555823_at 1555826_at 1558750_a_at 1558828_s_at 1562477_at 1569149_at 200843_s_at 200853_at 200896_x_at 201291_s_at 201292_at 201555_at 201584_s_at 201710_at 201774_s_at 201890_at 201897_s_at 201930_at 202094_at 202095_s_at 202200_s_at 202240_at 202264_s_at 202487_s_at 202580_x_at 202589_at 202705_at 202870_s_at 202954_at 203145_at 203213_at 20321…	233	566	30	CENPF
211804_s_at	FALSE	1.78e-15	8.38e-14	1552417_a_at 1552536_at 1552617_a_at 1552660_a_at 1552812_a_at 1553510_s_at 1553530_a_at 1553691_at 1553725_s_at 1554417_s_at 1554433_a_at 1554451_s_at 1554614_a_at 1554747_a_at 1554986_a_at 1555266_a_at 1555446_s_at 1555565_s_at 1555639_a_at 1558015_s_at 1562603_at 1565269_s_at 1565823_at 200008_s_at 200641_s_at 200722_s_at 200730_s_at 200751_s_at 200769_s_at 200778_s_at 201211_s_at 201476_s_at …	141	566	24	CDK2
210734_x_at	FALSE	2.19e-15	1e-13	1552264_a_at 1552312_a_at 1552478_a_at 1552660_a_at 1552812_a_at 1552978_a_at 1553225_s_at 1553530_a_at 1553685_s_at 1553725_s_at 1553947_at 1553962_s_at 1554260_a_at 1554397_s_at 1554417_s_at 1554441_a_at 1554451_s_at 1554574_a_at 1554595_at 1554606_at 1554747_a_at 1554757_a_at 1555154_a_at 1555266_a_at 1555334_s_at 1555337_a_at 1555419_a_at 1555467_a_at 1555565_s_at 1555594_a_at 1555609_a_at 15…	290	566	33	MAX
201183_s_at	FALSE	6.46e-15	2.87e-13	1556416_s_at 1557278_s_at 1558002_at 1558641_at 1558747_at 1560926_at 1561596_at 1561631_at 1563321_s_at 200616_s_at 200702_s_at 200745_s_at 201072_s_at 201085_s_at 201182_s_at 201224_s_at 201418_s_at 201602_s_at 201702_s_at 201730_s_at 201996_s_at 202040_s_at 202082_s_at 202549_at 202818_s_at 203181_x_at 203318_s_at 203479_s_at 204074_s_at 204324_s_at 204710_s_at 205809_s_at 206114_at 207966_s_a…	149	566	24	CHD4
228554_at	TRUE	1.13e-14	4.88e-13	1552532_a_at 1555982_at 1556474_a_at 1565034_s_at 202580_x_at 203438_at 203439_s_at 203929_s_at 203930_s_at 203963_at 204508_s_at 204623_at 204667_at 204686_at 204798_at 204822_at 205225_at 205794_s_at 205862_at 205948_at 208305_at 209642_at 210052_s_at 210652_s_at 211233_x_at 211235_s_at 211762_s_at 212020_s_at 212195_at 212209_at 212956_at 213366_x_at 213933_at 214164_x_at 218769_s_at 218826_at…	75	566	18	PGR
215552_s_at	TRUE	1.39e-14	5.87e-13	1553613_s_at 1553622_a_at 1554016_a_at 1555460_a_at 1556551_s_at 1557843_at 1558123_at 1565034_s_at 1566880_at 1567997_x_at 201976_s_at 202088_at 202089_s_at 202200_s_at 203315_at 203627_at 203685_at 203692_s_at 203895_at 203963_at 204508_s_at 204509_at 204667_at 204675_at 204750_s_at 204862_s_at 205186_at 205225_at 205440_s_at 205696_s_at 205735_s_at 208712_at 209173_at 209602_s_at 209603_at 209…	112	566	21	ESR1
221643_s_at	FALSE	1.45e-14	5.96e-13	1552651_a_at 1553685_s_at 1553962_s_at 1554451_s_at 1554726_at 1554878_a_at 1555202_a_at 1555266_a_at 1555639_a_at 1558093_s_at 1558143_a_at 1561939_at 1563687_a_at 1565347_s_at 200946_x_at 201308_s_at 201383_s_at 202316_x_at 204113_at 204156_at 205095_s_at 205170_at 205396_at 205732_s_at 206665_s_at 207564_x_at 210361_s_at 210685_s_at 210787_s_at 210892_s_at 211392_s_at 211547_s_at 211559_s_at 2…	76	566	18	RERE
202527_s_at	FALSE	1.53e-14	6.13e-13	1552344_s_at 1552478_a_at 1552978_a_at 1553685_s_at 1553725_s_at 1554417_s_at 1554450_s_at 1555106_a_at 1555167_s_at 1555202_a_at 1555266_a_at 1555972_s_at 1558093_s_at 1558233_s_at 1558254_s_at 1559436_x_at 1568954_s_at 200624_s_at 200626_s_at 200672_x_at 200769_s_at 200927_s_at 201048_x_at 201211_s_at 201337_s_at 201375_s_at 201515_s_at 201559_s_at 201776_s_at 202050_s_at 202137_s_at 202213_s_a…	140	566	23	SMAD4
217847_s_at	FALSE	2.03e-14	7.92e-13	1554241_at 1554411_at 1556009_at 1561346_at 1565823_at 1565915_at 200593_s_at 200672_x_at 201585_s_at 201747_s_at 201894_s_at 202223_at 202397_at 203555_at 204248_at 205170_at 205446_s_at 205746_s_at 208698_s_at 210734_x_at 210756_s_at 212894_at 213048_s_at 213956_at 215588_x_at 215780_s_at 215905_s_at 217749_at 217818_s_at 219549_s_at 219751_at 220796_x_at 223131_s_at 224760_at 228582_x_at 23173…	39	566	14	THRAP3
218308_at	FALSE	3.04e-14	1.16e-12	1553015_a_at 1555826_at 1558750_a_at 200687_s_at 201291_s_at 201584_s_at 201710_at 202094_at 202095_s_at 202240_at 202264_s_at 202338_at 202503_s_at 202580_x_at 202705_at 202779_s_at 202870_s_at 202954_at 203046_s_at 203145_at 203214_x_at 203276_at 203358_s_at 203554_x_at 203755_at 203806_s_at 203967_at 204033_at 204092_s_at 204126_s_at 204162_at 204247_s_at 204315_s_at 204317_at 204318_s_at 2046…	130	566	22	TACC3
203751_x_at	TRUE	3.97e-14	1.48e-12	1552630_a_at 1553947_at 1553962_s_at 1554411_at 1554417_s_at 1554451_s_at 1554553_s_at 1555272_at 1555426_a_at 1555467_a_at 1555565_s_at 1555639_a_at 1555831_s_at 1557736_at 1559397_s_at 1565347_s_at 200646_s_at 200852_x_at 200922_at 201043_s_at 201556_s_at 202028_s_at 203198_at 203239_s_at 203254_s_at 203668_at 205095_s_at 205170_at 206665_s_at 207564_x_at 207824_s_at 207838_x_at 208255_s_at 208…	92	566	19	JUND
211234_x_at	FALSE	4.89e-14	1.78e-12	1552632_a_at 1555460_a_at 1555817_s_at 1556551_s_at 1556602_at 1556656_at 1557843_at 1564233_at 1565034_s_at 201444_s_at 201579_at 201984_s_at 202088_at 202089_s_at 203221_at 203627_at 203963_at 204304_s_at 204508_s_at 204509_at 204667_at 204864_s_at 205225_at 205696_s_at 205734_s_at 205735_s_at 205862_at 206754_s_at 209339_at 209459_s_at 209602_s_at 209603_at 209604_s_at 210272_at 210347_s_at 21…	93	566	19	ESR1
219990_at	FALSE	5.01e-14	1.78e-12	1552619_a_at 1555758_a_at 1555772_a_at 1555826_at 1558750_a_at 200783_s_at 201088_at 201291_s_at 201292_at 201664_at 201890_at 201930_at 202094_at 202095_s_at 202107_s_at 202409_at 202503_s_at 202580_x_at 202589_at 202613_at 202705_at 202870_s_at 202900_s_at 202954_at 203145_at 203213_at 203214_x_at 203358_s_at 203362_s_at 203418_at 203432_at 203554_x_at 203560_at 203625_x_at 203755_at 203764_at …	195	566	26	E2F8
202164_s_at	FALSE	5.24e-14	1.82e-12	1552312_a_at 1552417_a_at 1552978_a_at 1553148_a_at 1553530_a_at 1553678_a_at 1553685_s_at 1553694_a_at 1553725_s_at 1554167_a_at 1554450_s_at 1554451_s_at 1554747_a_at 1555266_a_at 1555334_s_at 1555562_a_at 1555913_at 1557910_at 1558093_s_at 1558214_s_at 1563111_a_at 1565269_s_at 1568954_s_at 200008_s_at 200624_s_at 200626_s_at 200627_at 200691_s_at 200692_s_at 200712_s_at 200730_s_at 200776_s_a…	179	566	25	CNOT8
214813_at	FALSE	6.99e-14	2.38e-12	1552812_a_at 1553225_s_at 1553962_s_at 1554417_s_at 1554451_s_at 1554757_a_at 1557944_s_at 1565347_s_at 1565823_at 201043_s_at 201132_at 201211_s_at 201551_s_at 203248_at 203751_x_at 205170_at 205321_at 205408_at 207564_x_at 208867_s_at 210317_s_at 210716_s_at 210734_x_at 211255_x_at 211300_s_at 211426_x_at 211547_s_at 211665_s_at 212514_x_at 212515_s_at 212595_s_at 213002_at 213350_at 214245_at …	51	566	15	ZNF75D
210875_s_at	TRUE	8.18e-14	2.73e-12	1552721_a_at 1553148_a_at 1553530_a_at 1553685_s_at 1553725_s_at 1554127_s_at 1554260_a_at 1554464_a_at 1555229_a_at 1555233_at 1555594_a_at 1555611_s_at 1555778_a_at 1555808_a_at 1557079_at 1557241_a_at 1557944_s_at 1558588_at 1565681_s_at 200665_s_at 201307_at 201308_s_at 201309_x_at 201438_at 201617_x_at 201646_at 201647_s_at 201744_s_at 201852_x_at 201893_x_at 202008_s_at 202101_s_at 202404_s…	151	566	23	NA
201710_at	FALSE	9.4e-14	3.07e-12	1552619_a_at 1552716_at 1552733_at 1554696_s_at 1555758_a_at 1555772_a_at 1555826_at 1558329_at 1558750_a_at 1565149_at 1568596_a_at 1569785_at 200713_s_at 201195_s_at 201291_s_at 201555_at 201584_s_at 201853_s_at 201890_at 201930_at 202094_at 202095_s_at 202240_at 202264_s_at 202309_at 202338_at 202580_x_at 202589_at 202613_at 202705_at 202779_s_at 202870_s_at 2028_s_at 202954_at 203145_at 20321…	235	566	28	MYBL2
210786_s_at	FALSE	9.94e-14	3.18e-12	1553185_at 1553685_s_at 1554464_a_at 1554834_a_at 1555565_s_at 200696_s_at 200769_s_at 200866_s_at 200879_s_at 201211_s_at 201308_s_at 202663_at 203992_s_at 204236_at 204456_s_at 205884_at 206925_at 207334_s_at 208983_s_at 209131_s_at 209727_at 210815_s_at 210875_s_at 211547_s_at 211557_x_at 211825_s_at 212514_x_at 213022_s_at 213548_s_at 213665_at 214040_s_at 214123_s_at 214543_x_at 214544_s_at …	62	566	16	FLI1
211797_s_at	FALSE	1.51e-13	4.73e-12	1552921_a_at 1553101_a_at 1553603_s_at 1553685_s_at 1553725_s_at 1554148_a_at 1554159_a_at 1554411_at 1554433_a_at 1554451_s_at 1554464_a_at 1554471_a_at 1554740_a_at 1554757_a_at 1555154_a_at 1555266_a_at 1555278_a_at 1555609_a_at 1555639_a_at 1555736_a_at 1555831_s_at 1556316_s_at 1560339_s_at 1565269_s_at 200008_s_at 200593_s_at 200641_s_at 200671_s_at 200672_x_at 200751_s_at 200778_s_at 20102…	171	566	24	NFYC
202580_x_at	FALSE	1.71e-13	5.27e-12	1552619_a_at 1552658_a_at 1552733_at 1554408_a_at 1555758_a_at 1555772_a_at 1555826_at 1556770_a_at 1558750_a_at 1565149_at 1568596_a_at 200795_at 201088_at 201111_at 201114_x_at 201195_s_at 201291_s_at 201292_at 201479_at 201584_s_at 201710_at 201774_s_at 201791_s_at 201890_at 201896_s_at 202094_at 202095_s_at 202107_s_at 202240_at 202264_s_at 202338_at 202503_s_at 202589_at 202705_at 202735_at …	278	566	30	FOXM1
211300_s_at	TRUE	7.75e-13	2.34e-11	1552344_s_at 1552478_a_at 1553101_a_at 1553725_s_at 1553962_s_at 1554417_s_at 1554451_s_at 1554464_a_at 1554794_a_at 1555154_a_at 1555467_a_at 1555609_a_at 1555639_a_at 1555996_s_at 1565347_s_at 200008_s_at 200052_s_at 200646_s_at 201211_s_at 201551_s_at 201585_s_at 201746_at 202216_x_at 202316_x_at 202516_s_at 205446_s_at 205746_s_at 207304_at 207564_x_at 207657_x_at 208050_s_at 208698_s_at 2098…	70	566	16	TP53
207980_s_at	TRUE	1.16e-12	3.44e-11	1552478_a_at 1554417_s_at 1554451_s_at 201211_s_at 201305_x_at 205446_s_at 206132_at 209357_at 210317_s_at 214975_s_at 216899_s_at 222027_at 222846_at 223131_s_at	14	566	9	CITED2
243735_at	FALSE	1.53e-12	4.45e-11	1555166_a_at 1555460_a_at 1556551_s_at 1567997_x_at 202088_at 202089_s_at 202815_s_at 203685_at 205225_at 205355_at 206530_at 212598_at 212637_s_at 212956_at 215552_s_at 225064_at 225330_at 226030_at 226302_at 227081_at 227516_at 227758_at 230178_s_at 231713_s_at 238709_at 244745_at	26	566	11	ELP2
207186_s_at	FALSE	1.66e-12	4.75e-11	1552536_at 1553186_x_at 1555446_s_at 1555913_at 1556060_a_at 1556203_a_at 1556493_a_at 1556923_at 1557895_at 1558740_s_at 1558877_at 1562442_a_at 1563130_a_at 1565913_at 201353_s_at 201730_s_at 201996_s_at 202082_s_at 202379_s_at 206967_at 208859_s_at 210172_at 212028_at 212487_at 212620_at 213328_at 213517_at 213850_s_at 213956_at 214305_s_at 220392_at 221718_s_at 221753_at 221829_s_at 222366_at…	112	566	19	BPTF
225937_at	TRUE	2.13e-12	5.99e-11	1552536_at 1556935_at 1557707_at 1558002_at 1560926_at 1562230_at 201182_s_at 201602_s_at 201702_s_at 201901_s_at 201918_at 201996_s_at 202669_s_at 204028_s_at 204324_s_at 205809_s_at 208003_s_at 209945_s_at 211993_at 212027_at 212079_s_at 212451_at 212468_at 213067_at 213328_at 213665_at 213850_s_at 214052_x_at 219437_s_at 220128_s_at 222413_s_at 222576_s_at 222633_at 224563_at 224631_at 225565_…	63	566	15	CUX1
205170_at	TRUE	2.73e-12	7.54e-11	1552921_a_at 1553725_s_at 1553947_at 1553962_s_at 1554451_s_at 1554614_a_at 1555565_s_at 1555639_a_at 1555996_s_at 1557944_s_at 1565347_s_at 1565823_at 200655_s_at 201110_s_at 201211_s_at 201367_s_at 201551_s_at 201643_x_at 201742_x_at 202316_x_at 202879_s_at 203091_at 203751_x_at 205321_at 205920_at 207688_s_at 208363_s_at 208698_s_at 208917_x_at 209727_at 209945_s_at 210734_x_at 211672_s_at 212…	64	566	15	STAT2
230178_s_at	FALSE	3.09e-12	8.4e-11	1555460_a_at 1556551_s_at 1565034_s_at 1567997_x_at 201928_at 201976_s_at 202088_at 202089_s_at 202917_s_at 203702_s_at 205225_at 205735_s_at 205794_s_at 206869_at 209459_s_at 211233_x_at 212638_s_at 212692_s_at 212956_at 219197_s_at 222275_at 224471_s_at 225996_at 226030_at 226298_at 227081_at 227198_at 227562_at 227758_at 228069_at 228433_at 228905_at 229705_at 231713_s_at 232855_at 235165_at 2…	44	566	13	ELP2
225655_at	FALSE	3.96e-12	1.06e-10	1552619_a_at 1554408_a_at 1555758_a_at 200853_at 201111_at 201291_s_at 201292_at 201710_at 201890_at 201930_at 202095_s_at 202107_s_at 202338_at 202352_s_at 202503_s_at 202580_x_at 202705_at 202954_at 203046_s_at 203145_at 203213_at 203214_x_at 203276_at 203358_s_at 203362_s_at 203405_at 203418_at 203554_x_at 203755_at 203764_at 204026_s_at 204033_at 204092_s_at 204146_at 204162_at 204244_s_at 20…	164	566	22	UHRF1
215099_s_at	FALSE	5.09e-12	1.33e-10	1552295_a_at 1552478_a_at 1552804_a_at 1552914_a_at 1553962_s_at 1554152_a_at 1554417_s_at 1554451_s_at 1554574_a_at 1554600_s_at 1554783_s_at 1554986_a_at 1555226_s_at 1555266_a_at 1555426_a_at 1555565_s_at 1555609_a_at 1555611_s_at 1555639_a_at 1555808_a_at 1555830_s_at 1557749_at 1557944_s_at 1558214_s_at 1559397_s_at 1560292_a_at 1563687_a_at 1565347_s_at 1568949_at 200646_s_at 200672_x_at 20…	119	566	19	RXRB
203248_at	FALSE	6.03e-12	1.56e-10	1552312_a_at 1552417_a_at 1552627_a_at 1552660_a_at 1552978_a_at 1553691_at 1553725_s_at 1553962_s_at 1554159_a_at 1554397_s_at 1554417_s_at 1554433_a_at 1554510_s_at 1554606_at 1554614_a_at 1554986_a_at 1555106_a_at 1555202_a_at 1555337_a_at 1555808_a_at 1558015_s_at 1558093_s_at 1558214_s_at 1562966_at 200008_s_at 200624_s_at 200641_s_at 200722_s_at 200751_s_at 200769_s_at 200776_s_at 200946_x_…	151	566	21	ZNF24
1563321_s_at	FALSE	7.36e-12	1.87e-10	1556226_at 1557553_at 200702_s_at 201183_s_at 201996_s_at 202379_s_at 202818_s_at 203346_s_at 208003_s_at 208610_s_at 209088_s_at 209376_x_at 209797_at 211947_s_at 212028_at 212650_at 212794_s_at 212926_at 213067_at 213328_at 213850_s_at 214374_s_at 214888_at 218859_s_at 222413_s_at 222439_s_at 222576_s_at 224736_at 227039_at 228673_s_at 229115_at 229966_at 230014_at 232710_at 232940_s_at 234701_…	57	566	14	MLLT10
202162_s_at	FALSE	7.94e-12	1.99e-10	1552264_a_at 1552312_a_at 1552417_a_at 1552613_s_at 1553338_at 1553530_a_at 1553694_a_at 1553725_s_at 1554285_at 1554397_s_at 1554433_a_at 1554450_s_at 1554510_s_at 1554868_s_at 1555106_a_at 1555202_a_at 1555226_s_at 1555266_a_at 1555334_s_at 1555337_a_at 1555562_a_at 1555618_s_at 1555814_a_at 1557910_at 1557984_s_at 1558015_s_at 1558093_s_at 1558214_s_at 1559167_x_at 1559954_s_at 1565269_s_at 15…	242	566	26	CNOT8
202818_s_at	FALSE	9.51e-12	2.34e-10	1553107_s_at 1563321_s_at 1569302_at 200616_s_at 200702_s_at 201182_s_at 201183_s_at 201728_s_at 201996_s_at 203479_s_at 203958_s_at 204074_s_at 205210_at 207966_s_at 208710_s_at 208930_s_at 208994_s_at 209127_s_at 209376_x_at 209945_s_at 211944_at 211947_s_at 211993_at 212028_at 212079_s_at 212650_at 213311_s_at 214052_x_at 216450_x_at 222439_s_at 222540_s_at 224563_at 224631_at 224877_s_at 2290…	58	566	14	TCEB3
209945_s_at	TRUE	2.58e-11	6.24e-10	1558641_at 1560926_at 200616_s_at 200702_s_at 201070_x_at 201182_s_at 201183_s_at 201593_s_at 201602_s_at 201683_x_at 201702_s_at 201730_s_at 201918_at 202402_s_at 202818_s_at 203181_x_at 203318_s_at 203842_s_at 204028_s_at 204074_s_at 204786_s_at 205170_at 205300_s_at 205976_at 206500_s_at 207700_s_at 207966_s_at 208003_s_at 208900_s_at 209088_s_at 209376_x_at 209715_at 210094_s_at 211948_x_at 2…	74	566	15	GSK3B
223274_at	FALSE	2.61e-11	6.24e-10	1556770_a_at 1558750_a_at 201292_at 201555_at 201710_at 202094_at 202095_s_at 202580_x_at 202589_at 202705_at 202870_s_at 203145_at 203213_at 203358_s_at 203418_at 203554_x_at 203755_at 203764_at 203806_s_at 204023_at 204026_s_at 204033_at 204146_at 204162_at 204444_at 204603_at 204649_at 204695_at 204709_s_at 204767_s_at 204775_at 204817_at 204822_at 204825_at 204962_s_at 205167_s_at 205201_at 2…	115	566	18	TCF19
210188_at	FALSE	3.52e-11	8.28e-10	1552264_a_at 1552312_a_at 1552417_a_at 1552660_a_at 1552812_a_at 1552921_a_at 1553510_s_at 1553679_s_at 1554148_a_at 1554471_a_at 1555266_a_at 1555594_a_at 1557984_s_at 1558015_s_at 1558093_s_at 1565269_s_at 1568954_s_at 200769_s_at 200796_s_at 200889_s_at 200890_s_at 201048_x_at 201101_s_at 201179_s_at 201211_s_at 201259_s_at 201297_s_at 201337_s_at 201504_s_at 201571_s_at 201647_s_at 202101_s_a…	117	566	18	GABPA
201130_s_at	TRUE	3.81e-11	8.84e-10	1552417_a_at 1552660_a_at 1553685_s_at 1553725_s_at 1553947_at 1553962_s_at 1554159_a_at 1554417_s_at 1554433_a_at 1554451_s_at 1554595_at 1554691_a_at 1554757_a_at 1554794_a_at 1555337_a_at 1555814_a_at 1558093_s_at 1558214_s_at 1563130_a_at 1566472_s_at 1569126_at 200624_s_at 200638_s_at 200641_s_at 200730_s_at 200769_s_at 200776_s_at 200879_s_at 200890_s_at 201048_x_at 201211_s_at 201337_s_at …	133	566	19	CDH1
216624_s_at	FALSE	5.35e-11	1.22e-09	1552312_a_at 1552627_a_at 1552660_a_at 1552804_a_at 1552812_a_at 1552914_a_at 1553219_a_at 1553685_s_at 1553694_a_at 1554159_a_at 1554229_at 1554397_s_at 1554614_a_at 1554986_a_at 1555106_a_at 1555202_a_at 1555266_a_at 1555467_a_at 1555639_a_at 1555814_a_at 1557944_s_at 1558015_s_at 1558093_s_at 1558254_s_at 1562603_at 1564053_a_at 1569106_s_at 200730_s_at 200751_s_at 200769_s_at 200796_s_at 2009…	169	566	21	KMT2A
203685_at	TRUE	6.24e-11	1.41e-09	1557948_at 1565034_s_at 1566880_at 200810_s_at 200811_at 203627_at 203628_at 203684_s_at 203963_at 204686_at 204798_at 205225_at 205357_s_at 205735_s_at 205794_s_at 205862_at 207414_s_at 208016_s_at 208617_s_at 209375_at 209603_at 210085_s_at 211235_s_at 212171_x_at 212195_at 212196_at 212209_at 212534_at 212956_at 214088_s_at 214164_x_at 215552_s_at 215867_x_at 218238_at 219197_s_at 219414_at 21…	66	566	14	BCL2
209604_s_at	FALSE	6.67e-11	1.48e-09	1552277_a_at 1552279_a_at 1553434_at 1553613_s_at 1553622_a_at 1553986_at 1555817_s_at 1556308_at 1556602_at 1556666_a_at 1557843_at 1558253_x_at 1558447_at 1559078_at 1560850_at 1561166_a_at 1563513_at 1565034_s_at 1566424_at 1566880_at 1567101_at 1567997_x_at 1569453_a_at 1569867_at 200670_at 200872_at 200989_at 201037_at 201196_s_at 201201_at 201795_at 201968_s_at 201984_s_at 202088_at 202134_…	266	566	26	GATA3
1553225_s_at	FALSE	7.03e-11	1.54e-09	1555154_a_at 1555337_a_at 1557910_at 200672_x_at 200769_s_at 200898_s_at 201211_s_at 201551_s_at 202278_s_at 202648_at 203553_s_at 205321_at 205746_s_at 206544_x_at 207838_x_at 208403_x_at 209456_s_at 209895_at 209896_s_at 209941_at 210012_s_at 210734_x_at 210756_s_at 211205_x_at 211536_x_at 211574_s_at 212162_at 212514_x_at 212515_s_at 212595_s_at 213350_at 213470_s_at 214040_s_at 214513_s_at 21…	55	566	13	ZNF75D
209172_s_at	FALSE	9.28e-11	2.01e-09	1552619_a_at 1554271_a_at 1555826_at 1558750_a_at 200687_s_at 200807_s_at 200843_s_at 200853_at 201202_at 201291_s_at 201292_at 201897_s_at 201930_at 201969_at 202094_at 202095_s_at 202240_at 202338_at 202580_x_at 202589_at 202613_at 202705_at 202870_s_at 202954_at 203046_s_at 203145_at 203213_at 203214_x_at 203358_s_at 203362_s_at 203418_at 203554_x_at 203625_x_at 203755_at 203764_at 203806_s_at…	192	566	22	CENPF
209677_at	FALSE	9.86e-11	2.1e-09	1552312_a_at 1552660_a_at 200624_s_at 200778_s_at 202137_s_at 202213_s_at 202516_s_at 203294_s_at 205732_s_at 206667_s_at 208853_s_at 209653_at 210148_at 211672_s_at 211948_x_at 212214_at 212514_x_at 212515_s_at 212797_at 213956_at 214975_s_at 217310_s_at 218458_at 218748_s_at 219149_x_at 219558_at 220768_s_at 221428_s_at 222024_s_at 224311_s_at 225140_at 226432_at 234915_s_at 239969_at 243093_at…	36	566	11	PRKCI
211825_s_at	FALSE	1.54e-10	3.24e-09	1552264_a_at 1552610_a_at 1553685_s_at 1554423_a_at 1554508_at 1554747_a_at 1554757_a_at 1554834_a_at 1555154_a_at 1555229_a_at 1555266_a_at 1555337_a_at 1555594_a_at 1555600_s_at 1555814_a_at 200641_s_at 200769_s_at 200879_s_at 201044_x_at 201211_s_at 201259_s_at 201551_s_at 201718_s_at 201815_s_at 202164_s_at 202278_s_at 202316_x_at 203357_s_at 203472_s_at 203676_at 203811_s_at 204188_s_at 2048…	112	566	17	FLI1
241700_at	FALSE	2.23e-10	4.65e-09	1554127_s_at 1556770_a_at 1557079_at 1557938_s_at 200665_s_at 200785_s_at 200897_s_at 200907_s_at 201116_s_at 201438_at 201852_x_at 201893_x_at 202007_at 202008_s_at 202403_s_at 202404_s_at 202765_s_at 202766_s_at 202994_s_at 202995_s_at 203570_at 204359_at 204456_s_at 204557_s_at 204603_at 204619_s_at 204620_s_at 204649_at 204749_at 205226_at 205330_at 205381_at 205407_at 205528_s_at 205529_s_at…	147	566	19	ZFHX4
205396_at	FALSE	2.6e-10	5.34e-09	1553962_s_at 1554451_s_at 1555266_a_at 1555565_s_at 1555639_a_at 1555823_at 1555831_s_at 1557944_s_at 1563253_s_at 1565347_s_at 200769_s_at 210148_at 210286_s_at 211453_s_at 212595_s_at 213986_s_at 214544_s_at 214726_x_at 214975_s_at 215794_x_at 216205_s_at 216689_x_at 216926_s_at 217430_x_at 220536_at 221428_s_at 221643_s_at 221785_at 222501_s_at 224149_x_at 225833_at 234939_s_at 235449_at 23586…	39	566	11	SMAD3
228361_at	FALSE	3.45e-10	6.99e-09	1555772_a_at 201202_at 201710_at 201896_s_at 201930_at 202094_at 202240_at 202580_x_at 202589_at 202613_at 202870_s_at 2028_s_at 202954_at 203214_x_at 203358_s_at 203418_at 203554_x_at 203755_at 203764_at 203805_s_at 204026_s_at 204033_at 204092_s_at 204126_s_at 204162_at 204317_at 204318_s_at 204558_at 204603_at 204649_at 204695_at 204749_at 204817_at 204822_at 204825_at 204962_s_at 205167_s_at …	88	566	15	E2F2
219158_s_at	FALSE	3.53e-10	7.06e-09	1555058_a_at 1556416_s_at 1558747_at 1560917_at 1561631_at 200842_s_at 201182_s_at 201593_s_at 201730_s_at 201996_s_at 202412_s_at 203653_s_at 204074_s_at 205210_at 205809_s_at 208003_s_at 208900_s_at 208993_s_at 208994_s_at 209678_s_at 210057_at 210943_s_at 212007_at 212028_at 212468_at 212629_s_at 212794_s_at 212926_at 213328_at 213494_s_at 214052_x_at 214352_s_at 216563_at 217951_s_at 218859_s…	62	566	13	NAA15
204188_s_at	FALSE	3.81e-10	7.54e-09	1552630_a_at 1552737_s_at 1553962_s_at 1554451_s_at 1554574_a_at 1554986_a_at 1555426_a_at 1555639_a_at 1556879_at 1559397_s_at 1560292_a_at 1565347_s_at 1569106_s_at 200624_s_at 200641_s_at 200769_s_at 201308_s_at 201551_s_at 201815_s_at 202198_s_at 204456_s_at 204815_s_at 204843_s_at 205810_s_at 206098_at 207464_at 207824_s_at 209131_s_at 209727_at 209878_s_at 210148_at 210317_s_at 210376_x_at …	75	566	14	RARG
200641_s_at	FALSE	4.52e-10	8.82e-09	1552264_a_at 1552312_a_at 1552417_a_at 1552486_s_at 1552627_a_at 1552660_a_at 1553219_a_at 1553530_a_at 1553678_a_at 1553679_s_at 1553691_at 1553694_a_at 1553725_s_at 1553947_at 1554052_at 1554148_a_at 1554159_a_at 1554167_a_at 1554390_s_at 1554414_a_at 1554417_s_at 1554433_a_at 1554451_s_at 1554510_s_at 1554577_a_at 1554679_a_at 1554747_a_at 1554757_a_at 1554768_a_at 1554771_at 1554794_a_at 1554…	357	566	29	YWHAZ
207001_x_at	FALSE	6.28e-10	1.2e-08	1552478_a_at 1553685_s_at 1553962_s_at 1554397_s_at 1554451_s_at 1554878_a_at 1555814_a_at 1558093_s_at 1558214_s_at 1566472_s_at 200769_s_at 201048_x_at 201169_s_at 201551_s_at 201823_s_at 205960_at 206473_at 207686_s_at 208403_x_at 208763_s_at 209131_s_at 211323_s_at 212008_at 212595_s_at 213023_at 213548_s_at 214544_s_at 214726_x_at 214975_s_at 215354_s_at 215794_x_at 219326_s_at 221618_s_at 2…	42	566	11	TSC22D3
210361_s_at	FALSE	6.28e-10	1.2e-08	1552978_a_at 1554411_at 1554878_a_at 1558254_s_at 200626_s_at 201132_at 203182_s_at 203822_s_at 206098_at 207319_s_at 210317_s_at 211665_s_at 212515_s_at 212779_at 212924_s_at 214855_s_at 215778_x_at 217894_at 218432_at 218437_s_at 218569_s_at 220735_s_at 221643_s_at 222846_at 223118_s_at 223288_at 224863_at 225411_at 225820_at 226831_at 228328_at 230029_x_at 231735_s_at 232706_s_at 232988_at 233…	42	566	11	ELF2
214726_x_at	FALSE	6.99e-10	1.32e-08	1553685_s_at 1553962_s_at 1554152_a_at 1554451_s_at 1554464_a_at 1554637_a_at 1555266_a_at 1555426_a_at 1555467_a_at 1555565_s_at 1555594_a_at 1555609_a_at 1555639_a_at 1555808_a_at 1555831_s_at 1555996_s_at 1558214_s_at 1560292_a_at 1563687_a_at 1565347_s_at 1566472_s_at 1773_at 200646_s_at 200879_s_at 200922_at 201026_at 201043_s_at 201156_s_at 201169_s_at 201211_s_at 201383_s_at 201469_s_at 20…	157	566	19	ADD1
203554_x_at	FALSE	7.1e-10	1.32e-08	1552619_a_at 1553984_s_at 1554271_a_at 1554408_a_at 1554696_s_at 1554768_a_at 1555758_a_at 1555826_at 1556770_a_at 1557422_at 1558688_at 1558750_a_at 1558828_s_at 1559413_at 1565638_at 1566482_at 200713_s_at 200843_s_at 200853_at 201068_s_at 201114_x_at 201195_s_at 201202_at 201291_s_at 201292_at 201381_x_at 201453_x_at 201479_at 201555_at 201584_s_at 201655_s_at 201693_s_at 201710_at 201890_at 2…	364	566	29	PTTG1
212078_s_at	FALSE	1.04e-09	1.91e-08	1552536_at 1555446_s_at 1556203_a_at 1556416_s_at 1557081_at 1557553_at 1557707_at 1557797_a_at 1558173_a_at 1558739_at 1558953_s_at 1559038_at 1559663_at 1560926_at 1563130_a_at 1563719_a_at 1564733_at 200627_at 200890_s_at 200927_s_at 201085_s_at 201183_s_at 201224_s_at 201435_s_at 201512_s_at 201959_s_at 201996_s_at 202102_s_at 202213_s_at 202379_s_at 202654_x_at 203293_s_at 203938_s_at 203958…	179	566	20	KMT2A
210620_s_at	FALSE	1.4e-09	2.56e-08	1552417_a_at 1552610_a_at 1552627_a_at 1552660_a_at 1552685_a_at 1552914_a_at 1552921_a_at 1553679_s_at 1553691_at 1553725_s_at 1554052_at 1554159_a_at 1554390_s_at 1554417_s_at 1554433_a_at 1554493_s_at 1554574_a_at 1554577_a_at 1554757_a_at 1554794_a_at 1554868_s_at 1554986_a_at 1555106_a_at 1555167_s_at 1555202_a_at 1555226_s_at 1555266_a_at 1555334_s_at 1555337_a_at 1555467_a_at 1555611_s_at …	284	566	25	GTF3C2
201169_s_at	FALSE	1.82e-09	3.23e-08	1553639_a_at 1553685_s_at 1553962_s_at 1554327_a_at 1554411_at 1554451_s_at 1555334_s_at 1555639_a_at 1555808_a_at 200604_s_at 200769_s_at 200922_at 201043_s_at 201170_s_at 201679_at 203226_s_at 203676_at 204864_s_at 205446_s_at 207001_x_at 207099_s_at 207782_s_at 207824_s_at 208403_x_at 210716_s_at 211027_s_at 211323_s_at 212404_s_at 213986_s_at 214726_x_at 214975_s_at 215037_s_at 215794_x_at 21…	46	566	11	BHLHE40
214352_s_at	FALSE	1.82e-09	3.23e-08	1553677_a_at 200596_s_at 201182_s_at 201602_s_at 201730_s_at 202180_s_at 202347_s_at 202412_s_at 204009_s_at 207700_s_at 208710_s_at 208859_s_at 208900_s_at 208994_s_at 209226_s_at 211993_at 212027_at 212028_at 212794_s_at 212937_s_at 213494_s_at 214052_x_at 216563_at 217951_s_at 219158_s_at 219507_at 221753_at 222439_s_at 223200_s_at 224631_at 229010_at 229982_at 230921_s_at 231235_at 232569_at …	46	566	11	KRAS
212758_s_at	FALSE	2e-09	3.53e-08	1552536_at 1554690_a_at 1554762_a_at 1555057_at 1556226_at 1556416_s_at 1556935_at 1557278_s_at 1557553_at 1557895_at 1558002_at 1559814_at 1566482_at 1570021_at 201070_x_at 201085_s_at 201280_s_at 201602_s_at 201918_at 202124_s_at 202191_s_at 202192_s_at 202273_at 202669_s_at 203542_s_at 203753_at 204324_s_at 204358_s_at 204463_s_at 204964_s_at 205187_at 205210_at 205528_s_at 207318_s_at 208003_…	167	566	19	NA
242706_s_at	FALSE	2.14e-09	3.72e-08	1552660_a_at 1552685_a_at 1553530_a_at 1553725_s_at 1554148_a_at 1554757_a_at 1555266_a_at 1555334_s_at 1555716_a_at 1555996_s_at 1557944_s_at 1566472_s_at 1568954_s_at 200769_s_at 200776_s_at 201211_s_at 201559_s_at 201646_at 201647_s_at 201971_s_at 202213_s_at 202278_s_at 202593_s_at 203377_s_at 203428_s_at 203553_s_at 204764_at 206053_at 206113_s_at 207782_s_at 208097_s_at 208654_s_at 208840_s…	85	566	14	MED23
235567_at	FALSE	2.51e-09	4.32e-08	1557553_at 1560926_at 1562442_a_at 200702_s_at 201070_x_at 201182_s_at 201602_s_at 201996_s_at 202082_s_at 202157_s_at 202191_s_at 203255_at 204324_s_at 206500_s_at 207057_at 207966_s_at 208003_s_at 208710_s_at 208765_s_at 208859_s_at 209376_x_at 210251_s_at 210426_x_at 210479_s_at 212027_at 212650_at 212758_s_at 213328_at 213649_at 214305_s_at 216563_at 217862_at 221785_at 222413_s_at 222633_at …	86	566	14	RORA
209878_s_at	FALSE	5.72e-09	9.74e-08	1552295_a_at 1552914_a_at 1553101_a_at 1553139_s_at 1554417_s_at 1554451_s_at 1554574_a_at 1555426_a_at 1555565_s_at 1555611_s_at 1555639_a_at 1555730_a_at 1555789_s_at 1555830_s_at 1555831_s_at 1556058_s_at 1557749_at 1559397_s_at 1560926_at 1565347_s_at 200646_s_at 200935_at 201167_x_at 201262_s_at 201332_s_at 201367_s_at 201401_s_at 201469_s_at 201551_s_at 201654_s_at 201679_at 201808_s_at 202…	107	566	15	RELA
207824_s_at	FALSE	7.25e-09	1.22e-07	1552641_s_at 1552914_a_at 1553139_s_at 1553346_a_at 1554152_a_at 1554417_s_at 1554451_s_at 1554464_a_at 1555426_a_at 1555565_s_at 1555639_a_at 1555735_a_at 1555831_s_at 1557944_s_at 1559397_s_at 1565347_s_at 1567045_at 200646_s_at 200695_at 200707_at 200769_s_at 200922_at 200954_at 201167_x_at 201169_s_at 201262_s_at 201469_s_at 201602_s_at 201679_at 201801_s_at 201979_s_at 202046_s_at 202290_at …	143	566	17	MAZ
201367_s_at	TRUE	7.89e-09	1.32e-07	1554451_s_at 1554574_a_at 1555426_a_at 1555480_a_at 1555565_s_at 1555730_a_at 1555831_s_at 1557749_at 1557938_s_at 1559397_s_at 1565347_s_at 201332_s_at 201368_at 201369_s_at 201654_s_at 201808_s_at 201950_x_at 203267_s_at 203275_at 204456_s_at 204815_s_at 205095_s_at 205170_at 206968_s_at 207788_s_at 208748_s_at 208992_s_at 209878_s_at 210655_s_at 210770_s_at 211141_s_at 211784_s_at 211876_x_at …	65	566	12	ZFP36L2
228033_at	FALSE	1.38e-08	2.28e-07	1558750_a_at 201291_s_at 201292_at 201764_at 201890_at 201930_at 202095_s_at 202107_s_at 202503_s_at 202589_at 202705_at 203209_at 203213_at 203276_at 203358_s_at 203418_at 203554_x_at 203755_at 203764_at 204026_s_at 204033_at 204146_at 204444_at 204603_at 204641_at 204649_at 204709_s_at 204767_s_at 204775_at 204817_at 204825_at 204886_at 204887_s_at 204962_s_at 205034_at 205046_at 205167_s_at 20…	114	566	15	E2F7
212678_at	FALSE	1.58e-08	2.58e-07	1554411_at 1555639_a_at 201096_s_at 201211_s_at 201815_s_at 202316_x_at 205095_s_at 205540_s_at 206544_x_at 207564_x_at 208620_at 208867_s_at 209895_at 211547_s_at 211665_s_at 212515_s_at 213986_s_at 214543_x_at 215533_s_at 215794_x_at 216976_s_at 219834_at 219927_at 220577_at 221643_s_at 222719_s_at 224582_s_at 233558_s_at 234975_at 235260_s_at 236149_at 236707_at AFFX-HSAC07/X00351_M_at	33	566	9	NF1
210449_x_at	FALSE	3.33e-08	5.38e-07	1552264_a_at 1552312_a_at 1552417_a_at 1552478_a_at 1552610_a_at 1552627_a_at 1552660_a_at 1552798_a_at 1552812_a_at 1552978_a_at 1553112_s_at 1553117_a_at 1553219_a_at 1553338_at 1553510_s_at 1553530_a_at 1553678_a_at 1553685_s_at 1553691_at 1553725_s_at 1554015_a_at 1554052_at 1554148_a_at 1554159_a_at 1554390_s_at 1554397_s_at 1554433_a_at 1554441_a_at 1554471_a_at 1554510_s_at 1554577_a_at 15…	432	566	29	MAPK14
225544_at	FALSE	3.52e-08	5.61e-07	201195_s_at 203685_at 209602_s_at 209603_at 209604_s_at 214053_at 214109_at 215552_s_at 215722_s_at 219414_at 219427_at 219682_s_at 219686_at 220898_at 221959_at 222917_s_at 226939_at 227198_at 227758_at 228081_at 228790_at 228905_at 229576_s_at 232366_at 235938_at 237301_at	26	566	8	TBX3
242019_at	FALSE	3.54e-08	5.61e-07	1552312_a_at 1552417_a_at 1552660_a_at 1552978_a_at 1553108_at 1553685_s_at 1554016_a_at 1554397_s_at 1554450_s_at 1554878_a_at 1555106_a_at 1555203_s_at 1555334_s_at 1556551_s_at 1558093_s_at 1558214_s_at 1563687_a_at 200604_s_at 200624_s_at 200722_s_at 200776_s_at 201823_s_at 202346_at 202593_s_at 202654_x_at 203676_at 203834_s_at 205420_at 205732_s_at 206098_at 206113_s_at 206474_at 206667_s_a…	105	566	14	CERS6
222737_s_at	FALSE	3.64e-08	5.7e-07	200842_s_at 201182_s_at 201224_s_at 201593_s_at 201702_s_at 201831_s_at 202305_s_at 204710_s_at 207700_s_at 207966_s_at 209254_at 212007_at 212028_at 212332_at 212650_at 213726_x_at 213850_s_at 214730_s_at 219158_s_at 219437_s_at 220553_s_at 222439_s_at 222909_s_at 224631_at 227039_at 227223_at 230058_at 230123_at 234701_at 235409_at 235476_at 236462_at 236620_at 242518_at 242665_at 243295_at	36	566	9	BRD7
210284_s_at	FALSE	3.67e-08	5.7e-07	1552264_a_at 1552417_a_at 1552610_a_at 1552627_a_at 1552660_a_at 1553112_s_at 1553530_a_at 1553678_a_at 1553685_s_at 1553725_s_at 1554148_a_at 1554167_a_at 1554390_s_at 1554417_s_at 1554433_a_at 1554508_at 1554510_s_at 1554747_a_at 1554757_a_at 1554834_a_at 1554868_s_at 1554986_a_at 1555229_a_at 1555266_a_at 1555326_a_at 1555337_a_at 1555594_a_at 1555609_a_at 1555639_a_at 1555814_a_at 1555830_s_a…	264	566	22	TAB2
210376_x_at	FALSE	6.11e-08	9.4e-07	1552914_a_at 1554986_a_at 1555426_a_at 1555515_a_at 1555639_a_at 1555778_a_at 1555831_s_at 1560926_at 1563130_a_at 1565887_at 201167_x_at 201602_s_at 202198_s_at 202379_s_at 203255_at 203809_s_at 204188_s_at 206968_s_at 207439_s_at 208003_s_at 208993_s_at 209261_s_at 209878_s_at 210317_s_at 210866_s_at 211588_s_at 211825_s_at 212016_s_at 212102_s_at 212937_s_at 213490_s_at 213986_s_at 214052_x_at…	63	566	11	ELK1
205991_s_at	FALSE	7.95e-08	1.21e-06	1553530_a_at 1553678_a_at 1554127_s_at 1554397_s_at 1554474_a_at 1555229_a_at 1555705_a_at 1555777_at 1555778_a_at 1557080_s_at 1557938_s_at 1558214_s_at 200665_s_at 200778_s_at 200796_s_at 200897_s_at 200906_s_at 200907_s_at 201028_s_at 201147_s_at 201149_s_at 201279_s_at 201295_s_at 201308_s_at 201309_x_at 201337_s_at 201430_s_at 201431_s_at 201438_at 201559_s_at 201616_s_at 201617_x_at 201646_…	188	566	18	PRRX1
229551_x_at	FALSE	8.62e-08	1.3e-06	1552619_a_at 1553984_s_at 1554408_a_at 1554768_a_at 1555758_a_at 1555826_at 1555971_s_at 1558750_a_at 1562189_at 200783_s_at 200853_at 201202_at 201292_at 201663_s_at 201664_at 201678_s_at 201761_at 201890_at 201930_at 202095_s_at 202107_s_at 202338_at 202465_at 202503_s_at 202589_at 202705_at 202911_at 202954_at 203046_s_at 203213_at 203214_x_at 203270_at 203276_at 203358_s_at 203362_s_at 203418…	189	566	18	ZNF367
1552928_s_at	FALSE	9.15e-08	1.37e-06	1552312_a_at 1555202_a_at 1555266_a_at 1555334_s_at 1557707_at 1557944_s_at 1562603_at 200604_s_at 201211_s_at 204107_at 204864_s_at 205732_s_at 208104_s_at 208653_s_at 210148_at 210286_s_at 210716_s_at 210787_s_at 212105_s_at 212514_x_at 214544_s_at 215512_at 217595_at 218748_s_at 221268_s_at 221628_s_at 223947_s_at 233292_s_at 234982_at	29	566	8	TAB3
219657_s_at	FALSE	1.14e-07	1.69e-06	1553725_s_at 1556009_at 200008_s_at 200593_s_at 202316_x_at 205446_s_at 207782_s_at 218848_at 221881_s_at 224760_at 244030_at AFFX-HSAC07/X00351_5_at AFFX-HSAC07/X00351_M_at	13	566	6	KLF3
238709_at	FALSE	1.62e-07	2.38e-06	1555460_a_at 1556551_s_at 1567997_x_at 201754_at 202088_at 202089_s_at 203366_at 203963_at 205225_at 210029_at 210735_s_at 211233_x_at 211234_x_at 212309_at 212956_at 214109_at 217733_s_at 224471_s_at 225996_at 226069_at 226506_at 226907_at 227198_at 227758_at 230178_s_at 231713_s_at 232286_at 235165_at 241368_at 243735_at 243967_at	31	566	8	ELP2
1554229_at	FALSE	1.92e-07	2.79e-06	1552812_a_at 1554015_a_at 1554397_s_at 1555266_a_at 1555337_a_at 1555562_a_at 1555594_a_at 1555972_s_at 1555996_s_at 1562603_at 200624_s_at 201211_s_at 203676_at 205446_s_at 205960_at 206544_x_at 207099_s_at 207319_s_at 207782_s_at 208879_x_at 209131_s_at 210148_at 212409_s_at 212514_x_at 212595_s_at 214040_s_at 214544_s_at 215236_s_at 215570_s_at 216100_s_at 216294_s_at 216624_s_at 216902_s_at 2…	43	566	9	CREBRF
2028_s_at	FALSE	2.3e-07	3.32e-06	1553015_a_at 1553984_s_at 1555772_a_at 1556364_at 1558329_at 1565149_at 201291_s_at 201710_at 202095_s_at 202107_s_at 202240_at 202580_x_at 202589_at 202769_at 202870_s_at 202954_at 202994_s_at 203214_x_at 203554_x_at 203805_s_at 203967_at 204033_at 204092_s_at 204267_x_at 204315_s_at 204318_s_at 204510_at 204558_at 204603_at 204649_at 204695_at 204817_at 204826_at 204947_at 204962_s_at 205167_s_…	87	566	12	E2F1
225234_at	FALSE	2.53e-07	3.62e-06	1552536_at 1554154_at 1556894_at 1556935_at 1557707_at 1562194_at 1563253_s_at 201959_s_at 202137_s_at 202524_s_at 202760_s_at 203879_at 204028_s_at 204048_s_at 204771_s_at 204786_s_at 205178_s_at 207966_s_at 209579_s_at 210867_at 211948_x_at 212629_s_at 213649_at 213940_s_at 214405_at 215894_at 216473_x_at 220162_s_at 222768_s_at 222788_s_at 224933_s_at 228674_s_at 228693_at 228866_at 229010_at …	72	566	11	CBL
203091_at	FALSE	2.91e-07	4.12e-06	1554390_s_at 1555760_a_at 1556009_at 200593_s_at 200604_s_at 200730_s_at 200889_s_at 201585_s_at 201894_s_at 202195_s_at 202223_at 202278_s_at 202879_s_at 202899_s_at 203100_s_at 204107_at 205170_at 205246_at 205321_at 206920_s_at 208097_s_at 208698_s_at 208853_s_at 208897_s_at 209653_at 210371_s_at 211804_s_at 212492_s_at 214446_at 215032_at 215905_s_at 216652_s_at 217725_x_at 218178_s_at 218393…	45	566	9	FUBP1
204033_at	FALSE	3.14e-07	4.4e-06	1552619_a_at 1554271_a_at 1554408_a_at 1554572_a_at 1554696_s_at 1554768_a_at 1555278_a_at 1555758_a_at 1555772_a_at 1555826_at 1558511_s_at 1562189_at 200783_s_at 200843_s_at 200853_at 201088_at 201111_at 201112_s_at 201202_at 201248_s_at 201291_s_at 201292_at 201327_s_at 201381_x_at 201394_s_at 201433_s_at 201479_at 201695_s_at 201710_at 201761_at 201890_at 201930_at 201976_s_at 202094_at 20209…	323	566	23	TRIP13
204270_at	FALSE	3.38e-07	4.7e-06	1554084_a_at 1554106_at 1554466_a_at 1565823_at 200691_s_at 201070_x_at 201211_s_at 202082_s_at 202480_s_at 203311_s_at 204358_s_at 204786_s_at 205061_s_at 206847_s_at 207966_s_at 209078_s_at 210460_s_at 210470_x_at 210935_s_at 213002_at 213015_at 213229_at 213548_s_at 213705_at 213742_at 214305_s_at 214936_at 214992_s_at 215159_s_at 215338_s_at 215589_at 217309_s_at 217960_s_at 218393_s_at 21942…	74	566	11	SKI
217310_s_at	FALSE	3.54e-07	4.88e-06	1554878_a_at 1555266_a_at 1555639_a_at 200769_s_at 200920_s_at 201211_s_at 202198_s_at 202216_x_at 207782_s_at 208698_s_at 208917_x_at 209677_at 210148_at 210470_x_at 210935_s_at 211797_s_at 212016_s_at 212102_s_at 212468_at 212514_x_at 215236_s_at 215357_s_at 215910_s_at 217301_x_at 217924_at 222645_s_at 223143_s_at 224152_s_at 224474_x_at 234471_s_at 237215_s_at 237968_at 243862_at 244030_at	34	566	8	FOXJ3
225135_at	FALSE	4.32e-07	5.91e-06	1557432_at 200672_x_at 200947_s_at 203198_at 210371_s_at 214881_s_at 216593_s_at 218848_at 233055_at	9	566	5	SIN3A
201146_at	FALSE	4.5e-07	6.04e-06	1552627_a_at 1552660_a_at 1554411_at 200626_s_at 200946_x_at 202346_at 208047_s_at 208232_x_at 209649_at 210257_x_at 211061_s_at 212404_s_at 212515_s_at 212574_x_at 212633_at 212984_at 214326_x_at 217879_at 218013_x_at 219166_at 219326_s_at 221381_s_at 225140_at 225184_at 225289_at 225847_at 226962_at 230164_at 230994_at 232050_at 233849_s_at 235032_at 235078_at 235260_s_at 239011_at	35	566	8	NFE2L2
200879_s_at	FALSE	4.52e-07	6.04e-06	1553530_a_at 1554321_a_at 1554574_a_at 1554757_a_at 1555154_a_at 1555229_a_at 1555594_a_at 1555830_s_at 1555896_a_at 1565347_s_at 200769_s_at 201130_s_at 201211_s_at 201559_s_at 201808_s_at 202198_s_at 202316_x_at 203226_s_at 203676_at 204373_s_at 206473_at 207334_s_at 208403_x_at 209287_s_at 210148_at 210337_s_at 210620_s_at 210734_x_at 210756_s_at 210786_s_at 210815_s_at 211255_x_at 211672_s_at…	61	566	10	EPAS1
212209_at	FALSE	4.52e-07	6.04e-06	1552716_at 1557538_at 1560813_at 200719_at 202088_at 202089_s_at 202896_s_at 203685_at 203963_at 204497_at 204751_x_at 204913_s_at 205225_at 205447_s_at 205696_s_at 205862_at 206401_s_at 208092_s_at 209459_s_at 209602_s_at 209603_at 209604_s_at 211233_x_at 212207_at 212208_at 212956_at 212960_at 212985_at 214164_x_at 215407_s_at 215867_x_at 216109_at 218532_s_at 219197_s_at 220581_at 220917_s_at …	61	566	10	MED13L
218881_s_at	FALSE	5.68e-07	7.52e-06	1553530_a_at 1555266_a_at 1555594_a_at 1555639_a_at 1555830_s_at 1555996_s_at 1558015_s_at 201308_s_at 201469_s_at 203555_at 205409_at 208403_x_at 210148_at 210186_s_at 210317_s_at 211789_s_at 211823_s_at 212937_s_at 212938_at 212940_at 214543_x_at 214908_s_at 215708_s_at 216236_s_at 216926_s_at 216976_s_at 217430_x_at 218880_at 221628_s_at 224149_x_at 224965_at 225262_at 226174_at 235395_at 2393…	36	566	8	FOSL2
239439_at	FALSE	6.85e-07	8.99e-06	1552312_a_at 1552978_a_at 1553108_at 1553928_at 1554450_s_at 1554678_s_at 1554747_a_at 1554868_s_at 1555106_a_at 1555202_a_at 1555334_s_at 1555808_a_at 1555972_s_at 1557910_at 1558093_s_at 1558214_s_at 1559954_s_at 1564053_a_at 1568954_s_at 200624_s_at 200776_s_at 200778_s_at 200796_s_at 201101_s_at 201337_s_at 201383_s_at 201646_at 201647_s_at 201971_s_at 202019_s_at 202444_s_at 203293_s_at 2032…	96	566	12	AFF4
231713_s_at	FALSE	8.5e-07	1.11e-05	1555460_a_at 1556551_s_at 1567997_x_at 202088_at 202089_s_at 204508_s_at 227600_at 230178_s_at 238709_at 243735_at	10	566	5	ELP2
222837_s_at	FALSE	8.6e-07	1.11e-05	1552660_a_at 1553101_a_at 1555427_s_at 1556009_at 1558028_x_at 200008_s_at 200641_s_at 200691_s_at 200692_s_at 200730_s_at 200946_x_at 200947_s_at 201011_at 201237_at 201435_s_at 201515_s_at 201520_s_at 201768_s_at 201912_s_at 201992_s_at 202069_s_at 202072_at 202223_at 202278_s_at 202303_x_at 202397_at 202886_s_at 203079_s_at 203284_s_at 203532_x_at 205246_at 205321_at 205746_s_at 206098_at 2086…	81	566	11	NAA15
37152_at	FALSE	9.51e-07	1.22e-05	1554878_a_at 1555106_a_at 1555611_s_at 200718_s_at 201189_s_at 203226_s_at 203842_s_at 203988_s_at 205094_at 206667_s_at 208044_s_at 211964_at 212196_at 212197_x_at 212744_at 212960_at 221203_s_at 221618_s_at 223136_at 226090_x_at 229719_s_at 229747_x_at 238345_at 238538_at 241346_at 243042_at 243209_at	27	566	7	PPARD
212105_s_at	FALSE	9.75e-07	1.24e-05	1552312_a_at 1552627_a_at 1552928_s_at 1552978_a_at 1553108_at 1553530_a_at 1553691_at 1554029_a_at 1554159_a_at 1554249_a_at 1554390_s_at 1554397_s_at 1554450_s_at 1554747_a_at 1554794_a_at 1554868_s_at 1555106_a_at 1555266_a_at 1555337_a_at 1555562_a_at 1555639_a_at 1555830_s_at 1555972_s_at 1557701_s_at 1557910_at 1557984_s_at 1558015_s_at 1558093_s_at 1558214_s_at 1559052_s_at 1565269_s_at 20…	178	566	16	DHX9
204947_at	FALSE	1.06e-06	1.34e-05	1555826_at 201584_s_at 201710_at 202094_at 202095_s_at 202240_at 202338_at 202580_x_at 2028_s_at 202954_at 203145_at 203554_x_at 203755_at 203805_s_at 203806_s_at 204267_x_at 204315_s_at 204317_at 204318_s_at 204558_at 204649_at 204696_s_at 204817_at 206102_at 208079_s_at 209680_s_at 209820_s_at 210052_s_at 212023_s_at 213520_at 214787_at 215218_s_at 218308_at 218585_s_at 218741_at 218755_at 2195…	52	566	9	E2F1
214326_x_at	TRUE	1.25e-06	1.56e-05	1552630_a_at 1553101_a_at 1553346_a_at 1553947_at 1554451_s_at 1554553_s_at 1555272_at 1555467_a_at 1555565_s_at 1555639_a_at 1567045_at 200852_x_at 200922_at 201040_at 201146_at 201276_at 201367_s_at 202028_s_at 203109_at 203751_x_at 204071_s_at 204188_s_at 204771_s_at 204805_s_at 205536_at 205779_at 206317_s_at 207824_s_at 208255_s_at 208611_s_at 208677_s_at 209052_s_at 210376_x_at 210581_x_at …	84	566	11	JUND
206788_s_at	FALSE	1.61e-06	1.99e-05	1554052_at 1555167_s_at 1555594_a_at 1555760_a_at 1555830_s_at 1565706_at 200008_s_at 201211_s_at 201633_s_at 201727_s_at 203311_s_at 204207_s_at 208097_s_at 208627_s_at 208853_s_at 210935_s_at 212162_at 212514_x_at 212515_s_at 214040_s_at 214487_s_at 217301_x_at 217741_s_at 218036_x_at 220633_s_at 221078_s_at 222846_at 223069_s_at 229946_at	29	566	7	CBFB
238323_at	FALSE	1.61e-06	1.99e-05	1553962_s_at 1554451_s_at 1555565_s_at 1555789_s_at 1555831_s_at 200637_s_at 202050_s_at 202316_x_at 204630_s_at 206722_s_at 210285_x_at 210317_s_at 211300_s_at 212044_s_at 212102_s_at 212515_s_at 214583_at 214908_s_at 215533_s_at 218382_s_at 221851_at 222546_s_at 223143_s_at 225617_at 226408_at 236254_at 91816_f_at AFFX-HSAC07/X00351_5_at AFFX-HSAC07/X00351_M_at	29	566	7	TEAD2
203275_at	FALSE	2.58e-06	3.15e-05	1555565_s_at 201367_s_at 213038_at 213235_at 213606_s_at 214052_x_at 217279_x_at 218382_s_at 223131_s_at 232175_at 242217_s_at 36564_at	12	566	5	IRF2
223947_s_at	FALSE	3.59e-06	4.36e-05	1552417_a_at 1552627_a_at 1552928_s_at 1553108_at 1553685_s_at 1553725_s_at 1554260_a_at 1554433_a_at 1554441_a_at 1554510_s_at 1554747_a_at 1555334_s_at 1555639_a_at 1557910_at 1557944_s_at 1558093_s_at 1559052_s_at 1567032_s_at 200624_s_at 200641_s_at 200692_s_at 200769_s_at 200776_s_at 200778_s_at 201096_s_at 201211_s_at 201337_s_at 201559_s_at 201742_x_at 201815_s_at 201942_s_at 202164_s_at 2…	112	566	12	MED23
211536_x_at	FALSE	3.83e-06	4.61e-05	1552610_a_at 1552627_a_at 1553112_s_at 1553225_s_at 1553530_a_at 1553678_a_at 1553694_a_at 1553725_s_at 1554148_a_at 1554390_s_at 1554433_a_at 1554757_a_at 1554878_a_at 1555154_a_at 1555266_a_at 1555337_a_at 1555427_s_at 1555785_a_at 1555814_a_at 1555996_s_at 1557701_s_at 1558015_s_at 1558093_s_at 1565269_s_at 1567032_s_at 200008_s_at 200722_s_at 200756_x_at 200769_s_at 200778_s_at 200813_s_at 20…	175	566	15	MAP3K7
242336_at	FALSE	4.23e-06	5.05e-05	1552312_a_at 1554868_s_at 1565269_s_at 200769_s_at 201211_s_at 201504_s_at 201815_s_at 202448_s_at 204427_s_at 205369_x_at 206098_at 206920_s_at 211665_s_at 214513_s_at 217301_x_at 222846_at 223123_s_at 224311_s_at 225140_at 226191_at 235016_at 238421_at	22	566	6	GSK3B
228915_at	FALSE	5.58e-06	6.62e-05	1554016_a_at 1555982_at 1565034_s_at 1566880_at 1567101_at 201984_s_at 202088_at 202390_s_at 203801_at 203963_at 204667_at 205225_at 205471_s_at 205472_s_at 205819_at 209459_s_at 209460_at 209602_s_at 209603_at 211712_s_at 212446_s_at 212498_at 212648_at 212956_at 214053_at 215304_at 218195_at 218976_at 219414_at 221207_s_at 221823_at 223204_at 224967_at 224989_at 225411_at 226030_at 226045_at 22…	63	566	9	DACH1
224787_s_at	FALSE	6.62e-06	7.79e-05	1552625_a_at 1552978_a_at 1553108_at 1553530_a_at 1553678_a_at 1554148_a_at 1554159_a_at 1554806_a_at 1554868_s_at 1555202_a_at 1555326_a_at 1555334_s_at 1555780_a_at 1555829_at 1555972_s_at 1557984_s_at 1559436_x_at 1563130_a_at 1568954_s_at 200008_s_at 200624_s_at 200627_at 200731_s_at 200776_s_at 200890_s_at 200946_x_at 201097_s_at 201179_s_at 201237_at 201260_s_at 201297_s_at 201337_s_at 2013…	183	566	15	RAB18
211251_x_at	FALSE	6.69e-06	7.82e-05	1553725_s_at 1554471_a_at 1555154_a_at 1555831_s_at 1560445_x_at 1561346_at 1567045_at 1570210_x_at 200052_s_at 200922_at 201020_at 202216_x_at 202316_x_at 206056_x_at 206792_x_at 210186_s_at 210317_s_at 210679_x_at 210756_s_at 210926_at 211450_s_at 211672_s_at 211797_s_at 212348_s_at 213490_s_at 214040_s_at 214172_x_at 214258_x_at 214487_s_at 214715_x_at 215533_s_at 215600_x_at 215604_x_at 21578…	49	566	8	NFYC
207304_at	FALSE	7.37e-06	8.55e-05	1554451_s_at 1559401_a_at 200769_s_at 201444_s_at 204764_at 205836_s_at 206053_at 206544_x_at 208097_s_at 208867_s_at 210787_s_at 211300_s_at 211392_s_at 211665_s_at 214975_s_at 217403_s_at 218013_x_at 222028_at 224863_at 225526_at 228485_s_at 233292_s_at 238907_at 244462_at	24	566	6	ZNF45
205471_s_at	FALSE	9.38e-06	0.000107995	1552277_a_at 1565034_s_at 1567101_at 201860_s_at 203628_at 203963_at 204475_at 205225_at 205472_s_at 209205_s_at 209460_at 209602_s_at 209603_at 209604_s_at 209946_at 210085_s_at 210958_s_at 211056_s_at 211712_s_at 212099_at 212692_s_at 212956_at 212960_at 212985_at 213283_s_at 215014_at 218394_at 218976_at 219153_s_at 219414_at 221477_s_at 221641_s_at 221823_at 222835_at 223721_s_at 225516_at 22…	67	566	9	DACH1
209941_at	FALSE	9.52e-06	0.000108913	1553225_s_at 1554451_s_at 1773_at 200769_s_at 201211_s_at 201364_s_at 201551_s_at 209131_s_at 210449_x_at 210734_x_at 211090_s_at 212595_s_at 213470_s_at 213548_s_at 214544_s_at 215236_s_at 215984_s_at 222385_x_at 223143_s_at 223584_s_at 223585_x_at 224455_s_at 233292_s_at 238421_at AFFX-HSAC07/X00351_5_at	25	566	6	RIPK1
204147_s_at	FALSE	1.03e-05	0.000117273	1552660_a_at 1552921_a_at 1553112_s_at 1553530_a_at 1553725_s_at 1554102_a_at 1554433_a_at 1554577_a_at 1554747_a_at 1554757_a_at 1555337_a_at 1555467_a_at 1555609_a_at 1555618_s_at 1555814_a_at 1555830_s_at 1555831_s_at 1556375_at 1564494_s_at 200008_s_at 200769_s_at 201078_at 201120_s_at 201211_s_at 201364_s_at 201476_s_at 201504_s_at 201515_s_at 201551_s_at 202058_s_at 202213_s_at 202278_s_at …	104	566	11	TFDP1
203496_s_at	FALSE	1.11e-05	0.000125224	1552536_at 1556203_a_at 1556654_at 1560926_at 200029_at 201702_s_at 201730_s_at 201996_s_at 203318_s_at 203497_at 204630_s_at 205178_s_at 208765_s_at 209088_s_at 212487_at 213311_s_at 213956_at 214052_x_at 219226_at 221506_s_at 224726_at 224784_at 225452_at 225456_at 225697_at 226842_at 227740_at 228180_at 230058_at 233559_s_at 235009_at 236022_at 236254_at 237387_at 238360_s_at 241242_at 242232_…	38	566	7	MED1
220038_at	FALSE	1.17e-05	0.000130625	210735_s_at 212956_at 227198_at 227627_at 228697_at 232702_at 243042_at 243967_at	8	566	4	NA
224170_s_at	FALSE	1.17e-05	0.000130625	207966_s_at 209376_x_at 212469_at 218184_at 224631_at 238831_at 239742_at AFFX-HUMRGE/M10098_5_at	8	566	4	TULP4
202216_x_at	FALSE	1.41e-05	0.000154675	1552627_a_at 1553709_a_at 1553725_s_at 1555639_a_at 1555831_s_at 1561206_at 1561346_at 200008_s_at 200637_s_at 200885_at 200900_s_at 201211_s_at 201894_s_at 203311_s_at 205446_s_at 206792_x_at 207436_x_at 207686_s_at 208853_s_at 208977_x_at 209463_s_at 210371_s_at 210926_at 211251_x_at 211300_s_at 211450_s_at 211797_s_at 212348_s_at 213350_at 213643_s_at 214487_s_at 215159_s_at 215780_s_at 215852…	54	566	8	NFYC
203822_s_at	FALSE	1.41e-05	0.000154675	1552312_a_at 1553719_s_at 1558279_a_at 200624_s_at 200626_s_at 202633_at 202770_s_at 202798_at 203322_at 203991_s_at 204739_at 205198_s_at 206098_at 207904_s_at 209022_at 209649_at 210361_s_at 210878_s_at 211600_at 211763_s_at 212243_at 213168_at 213304_at 213331_s_at 213694_at 218013_x_at 218432_at 218490_s_at 218570_at 219023_at 219972_s_at 220324_at 220458_at 220768_s_at 221618_s_at 222156_x_a…	54	566	8	ELF2
210655_s_at	FALSE	1.62e-05	0.000175359	1553685_s_at 1553694_a_at 1553725_s_at 1554600_s_at 1554691_a_at 1554783_s_at 1555154_a_at 1555467_a_at 1565347_s_at 1569057_s_at 1569106_s_at 200769_s_at 200796_s_at 201367_s_at 201383_s_at 202316_x_at 202566_s_at 203811_s_at 204132_s_at 205018_s_at 206473_at 206544_x_at 208047_s_at 208781_x_at 208992_s_at 210317_s_at 210926_at 211665_s_at 211797_s_at 212106_at 213022_s_at 213023_at 214543_x_at …	55	566	8	NA
214732_at	FALSE	1.62e-05	0.000175359	1552312_a_at 1552660_a_at 1553685_s_at 1554986_a_at 1558093_s_at 1558214_s_at 200722_s_at 201337_s_at 201647_s_at 201942_s_at 202019_s_at 202444_s_at 202770_s_at 203100_s_at 203834_s_at 204427_s_at 205732_s_at 206667_s_at 208097_s_at 208852_s_at 208853_s_at 210257_x_at 210317_s_at 210449_x_at 211090_s_at 211948_x_at 212028_at 212514_x_at 212595_s_at 212720_at 214055_x_at 214155_s_at 214483_s_at 2…	55	566	8	SP1
208992_s_at	FALSE	1.86e-05	0.000199575	1553962_s_at 1554464_a_at 1554574_a_at 1554600_s_at 1555154_a_at 1555831_s_at 1558214_s_at 1565347_s_at 200908_s_at 201156_s_at 201367_s_at 201469_s_at 201971_s_at 202129_s_at 202226_s_at 202817_s_at 205095_s_at 205232_s_at 205729_at 206920_s_at 207319_s_at 207439_s_at 207838_x_at 208677_s_at 208884_s_at 208991_at 209878_s_at 210257_x_at 210317_s_at 210337_s_at 210655_s_at 210667_s_at 211255_x_at…	56	566	8	STAT3
202040_s_at	FALSE	2.75e-05	0.000293154	1553909_x_at 1555446_s_at 1558002_at 1558740_s_at 1562442_a_at 201183_s_at 201602_s_at 201730_s_at 201996_s_at 202082_s_at 205854_at 208003_s_at 209376_x_at 210620_s_at 212079_s_at 212650_at 212794_s_at 212926_at 213850_s_at 215338_s_at 215698_at 219613_s_at 221829_s_at 222439_s_at 223138_s_at 224563_at 225565_at 226367_at 227039_at 228866_at 229036_at 229520_s_at 229586_at 230607_at 230669_at 23…	59	566	8	KDM5A
205408_at	FALSE	3.16e-05	0.000334894	1552344_s_at 1552610_a_at 1552627_a_at 1552660_a_at 1552670_a_at 1552685_a_at 1552931_a_at 1553112_s_at 1553117_a_at 1553530_a_at 1553678_a_at 1553694_a_at 1553725_s_at 1553962_s_at 1554159_a_at 1554433_a_at 1554747_a_at 1554794_a_at 1555326_a_at 1555467_a_at 1555618_s_at 1555814_a_at 1555830_s_at 1555977_at 1555996_s_at 1558015_s_at 1562966_at 1567032_s_at 1569106_s_at 200008_s_at 200624_s_at 20…	117	566	11	MLLT10
204907_s_at	FALSE	3.27e-05	0.000344625	1553346_a_at 1553962_s_at 1554152_a_at 1554574_a_at 1555426_a_at 1555821_a_at 1559397_s_at 1566084_at 200623_s_at 200646_s_at 200922_at 200935_at 201040_at 201167_x_at 201357_s_at 201602_s_at 201654_s_at 201691_s_at 201808_s_at 203239_s_at 203255_at 203809_s_at 203838_s_at 204275_at 207740_s_at 207824_s_at 208452_x_at 208726_s_at 208994_s_at 209878_s_at 210622_x_at 211136_s_at 211141_s_at 211453_…	78	566	9	BCL3
229576_s_at	FALSE	5.27e-05	0.000551637	1566880_at 203535_at 205306_x_at 205936_s_at 219682_s_at 222917_s_at 225544_at 225788_at 228554_at 232948_at 235473_at	11	566	4	TBX3
204045_at	FALSE	5.68e-05	0.000590838	202089_s_at 202371_at 205540_s_at 209603_at 209696_at 210947_s_at 212195_at 212196_at 212956_at 212960_at 218195_at 218230_at 218450_at 223535_at 224787_s_at 227279_at 228087_at 232333_at 235046_at 239594_at 243862_at	21	566	5	TCEAL1
235154_at	FALSE	7.78e-05	0.000803454	202082_s_at 216624_s_at 229966_at 230180_at 230629_s_at 231999_at 236254_at 238350_at 239149_at 240018_at 243295_at 243696_at	12	566	4	TAF3
204107_at	FALSE	0.000131348	0.00133941	1552417_a_at 1552617_a_at 1552627_a_at 1552660_a_at 1552928_s_at 1553112_s_at 1553691_at 1554159_a_at 1554260_a_at 1554433_a_at 1554868_s_at 1555106_a_at 1555154_a_at 1555996_s_at 1557910_at 1558093_s_at 1558214_s_at 200008_s_at 200593_s_at 200624_s_at 200641_s_at 200751_s_at 200798_x_at 200890_s_at 201211_s_at 201297_s_at 201337_s_at 201504_s_at 201742_x_at 202199_s_at 202213_s_at 202899_s_at 20…	93	566	9	NFYA
211537_x_at	FALSE	0.000131348	0.00133941	1553112_s_at 1553530_a_at 1553678_a_at 1553725_s_at 1554614_a_at 1555154_a_at 1555326_a_at 1555814_a_at 200008_s_at 200813_s_at 200890_s_at 201101_s_at 201179_s_at 201211_s_at 201393_s_at 201399_s_at 201551_s_at 201559_s_at 201815_s_at 201971_s_at 202143_s_at 202213_s_at 202278_s_at 204312_x_at 204369_at 204725_s_at 204969_s_at 206854_s_at 207620_s_at 208097_s_at 208459_s_at 208654_s_at 208840_s_…	93	566	9	MAP3K7
212446_s_at	FALSE	0.000142473	0.00144366	1555460_a_at 1555893_at 1555982_at 200603_at 200670_at 202088_at 202208_s_at 202440_s_at 202606_s_at 203870_at 204496_at 204634_at 204667_at 205109_s_at 208865_at 209191_at 209512_at 209602_s_at 209696_at 209740_s_at 209834_at 212442_s_at 212637_s_at 212692_s_at 212714_at 212956_at 213260_at 213679_at 214109_at 214440_at 217894_at 217979_at 218025_s_at 218570_at 218640_s_at 218674_at 218902_at 22…	74	566	8	CERS6
227344_at	FALSE	0.0001473	0.00148319	1405_i_at 1552316_a_at 1552318_at 1552497_a_at 1552584_at 1552701_a_at 1552703_s_at 1553043_a_at 1553681_a_at 1553856_s_at 1553906_s_at 1554240_a_at 1555613_a_at 1555691_a_at 1555759_a_at 1555779_a_at 1555852_at 1558662_s_at 1558827_a_at 1559263_s_at 1559584_a_at 1560396_at 1560706_at 1563473_at 1563509_at 1564155_x_at 1569225_a_at 200905_x_at 201137_s_at 201487_at 201721_s_at 202157_s_at 202269_…	445	566	0	IKZF1
223566_s_at	FALSE	0.000152215	0.00152311	1553962_s_at 200769_s_at 201211_s_at 208620_at 208867_s_at 209878_s_at 210012_s_at 210756_s_at 211255_x_at 211665_s_at 212515_s_at 218850_s_at 219433_at 223131_s_at	14	566	4	BCOR
235739_at	FALSE	0.000166786	0.001657	204621_s_at 204622_x_at 209189_at 212914_at 216248_s_at 219275_at	6	566	3	NA
1555611_s_at	FALSE	0.000167666	0.001657	1552914_a_at 1553530_a_at 1553685_s_at 1553962_s_at 1554152_a_at 1554397_s_at 1554747_a_at 1554878_a_at 1555202_a_at 1555426_a_at 1555467_a_at 1555565_s_at 1555784_s_at 1555808_a_at 1555829_at 1556058_s_at 1557910_at 1558214_s_at 1560292_a_at 1563253_s_at 1567032_s_at 1773_at 200796_s_at 201679_at 201808_s_at 202448_s_at 204456_s_at 204815_s_at 207782_s_at 208748_s_at 209131_s_at 209653_at 209878…	96	566	9	MBD1
205187_at	FALSE	0.000171952	0.00168893	1553107_s_at 1555058_a_at 1559060_a_at 1562230_at 200702_s_at 201867_s_at 201996_s_at 202124_s_at 203468_at 204732_s_at 205188_s_at 205809_s_at 208003_s_at 208452_x_at 208859_s_at 208994_s_at 208995_s_at 209226_s_at 209257_s_at 209258_s_at 209376_x_at 210057_at 210214_s_at 211000_s_at 211973_at 212007_at 212106_at 212468_at 212650_at 212758_s_at 213328_at 213446_s_at 213623_at 214305_s_at 216563_…	76	566	8	SMAD5
209463_s_at	FALSE	0.000194561	0.00189934	1553725_s_at 1554260_a_at 1554577_a_at 1554595_at 1554757_a_at 1555154_a_at 1555334_s_at 1555618_s_at 1555814_a_at 1561346_at 200008_s_at 200669_s_at 200679_x_at 200730_s_at 200751_s_at 200769_s_at 200883_at 200900_s_at 200968_s_at 201096_s_at 201120_s_at 201179_s_at 201211_s_at 201226_at 201259_s_at 201406_at 201476_s_at 201504_s_at 201551_s_at 201747_s_at 201903_at 202058_s_at 202162_s_at 20221…	143	566	11	TAF12
217279_x_at	FALSE	0.000246018	0.00238712	1552295_a_at 1552914_a_at 1554574_a_at 1555705_a_at 1555778_a_at 1557938_s_at 1567107_s_at 160020_at 200784_s_at 200785_s_at 200808_s_at 200922_at 201058_s_at 201069_at 201167_x_at 201251_at 201262_s_at 201389_at 201430_s_at 201469_s_at 201621_at 201654_s_at 201808_s_at 201852_x_at 202008_s_at 202827_s_at 202828_s_at 203275_at 203370_s_at 203876_s_at 204452_s_at 204456_s_at 204519_s_at 205574_x_a…	80	566	8	MMP14
228837_at	FALSE	0.000272356	0.00262676	1554127_s_at 1557938_s_at 200696_s_at 200953_s_at 201009_s_at 201185_at 201430_s_at 202311_s_at 202995_s_at 204464_s_at 204749_at 205168_at 206767_at 206796_at 207172_s_at 207173_x_at 208789_at 209156_s_at 209550_at 209955_s_at 210389_x_at 210875_s_at 212385_at 212386_at 212387_at 212489_at 213125_at 213290_at 213429_at 213891_s_at 214620_x_at 219315_s_at 219432_at 221234_s_at 223499_at 225381_at…	44	566	6	TCF4
206158_s_at	FALSE	0.000282473	0.00270802	1553725_s_at 1554577_a_at 1554806_a_at 1555913_at 1561123_at 1565269_s_at 200669_s_at 200751_s_at 200892_s_at 200983_x_at 201096_s_at 201399_s_at 201504_s_at 201512_s_at 201894_s_at 202654_x_at 202753_at 202899_s_at 205232_s_at 205446_s_at 207515_s_at 208761_s_at 209092_s_at 209273_s_at 210379_s_at 210802_s_at 211676_s_at 211960_s_at 212018_s_at 212214_at 212785_s_at 212986_s_at 215905_s_at 21697…	62	566	7	CNBP
243521_at	FALSE	0.000308834	0.00294312	1555334_s_at 1555882_at 200626_s_at 200711_s_at 200718_s_at 200821_at 201370_s_at 201707_at 202169_s_at 203356_at 203870_at 203991_s_at 204496_at 206667_s_at 209649_at 211763_s_at 211948_x_at 213168_at 213549_at 215750_at 218878_s_at 219399_at 219487_at 221428_s_at 221511_x_at 222488_s_at 223370_at 225153_at 226321_at 226449_at 226493_at 226600_at 226831_at 227288_at 227861_at 227871_at 228005_at…	45	566	6	ZXDA
226520_at	FALSE	0.000344533	0.00326389	200864_s_at 204667_at 208617_s_at 209974_s_at 212199_at 212911_at 218259_at 218976_at 219353_at 221874_at 225497_at 228328_at 228454_at 230951_at 231960_at 235940_at 241364_at	17	566	4	LCOR
209205_s_at	FALSE	0.00040028	0.0037697	1553613_s_at 1556551_s_at 1558649_at 202088_at 202089_s_at 204060_s_at 204061_at 205225_at 205471_s_at 206392_s_at 207038_at 209204_at 209290_s_at 211645_x_at 212345_s_at 212638_s_at 212771_at 213029_at 215176_x_at 215304_at 218976_at 220540_at 221541_at 227155_at 227262_at 228624_at 229537_at 230791_at 232333_at 241922_at 823_at	31	566	5	LMO4
212332_at	FALSE	0.000435775	0.00405625	1556416_s_at 202124_s_at 205210_at 208003_s_at 208859_s_at 209376_x_at 210943_s_at 213850_s_at 214730_s_at 219437_s_at 222737_s_at 224943_at 225565_at 229586_at 230014_at 236450_at 236462_at 236620_at	18	566	4	RBL2
238517_at	FALSE	0.000435775	0.00405625	1557944_s_at 201262_s_at 201367_s_at 201654_s_at 201808_s_at 205810_s_at 205835_s_at 209766_at 210186_s_at 211823_s_at 212937_s_at 212938_at 216689_x_at 217279_x_at 217430_x_at 224149_x_at 241854_at 242984_at	18	566	4	KLF7
1553216_at	FALSE	0.000452784	0.00414809	201211_s_at 207782_s_at 212515_s_at 214168_s_at 215708_s_at 216976_s_at 222507_s_at AFFX-M27830_M_at	8	566	3	ZNF41
217190_x_at	FALSE	0.000452784	0.00414809	205225_at 205696_s_at 209604_s_at 211233_x_at 211234_x_at 211235_s_at 215552_s_at 225092_at	8	566	3	ESR1
202957_at	FALSE	0.000453414	0.00414809	1405_i_at 1552315_at 1552316_a_at 1552584_at 1552701_a_at 1553043_a_at 1553681_a_at 1553856_s_at 1553906_s_at 1554240_a_at 1554899_s_at 1555349_a_at 1555526_a_at 1555613_a_at 1555691_a_at 1555759_a_at 1555852_at 1557116_at 1557632_at 1558662_s_at 1558827_a_at 1559263_s_at 1559584_a_at 1560706_at 1563473_at 1563509_at 1568943_at 1569225_a_at 200628_s_at 200701_at 200743_s_at 200904_at 200905_x_at …	521	566	1	HCLS1
208808_s_at	FALSE	0.000552354	0.00502454	1559814_at 201202_at 201292_at 201930_at 202413_s_at 202503_s_at 202589_at 202954_at 203213_at 203362_s_at 203967_at 203968_s_at 204170_s_at 204444_at 204641_at 204709_s_at 204817_at 204887_s_at 204900_x_at 205034_at 205528_s_at 206632_s_at 209172_s_at 209891_at 210559_s_at 213422_s_at 213599_at 213911_s_at 218009_s_at 218039_at 218115_at 218585_s_at 218663_at 218782_s_at 218875_s_at 218883_s_at …	50	566	6	HMGB2
222760_at	FALSE	0.000651431	0.00589233	1552632_a_at 1553622_a_at 1554528_at 1555270_a_at 1565034_s_at 1566880_at 1567997_x_at 200628_s_at 202815_s_at 202870_s_at 202908_at 203929_s_at 203963_at 204497_at 204508_s_at 204725_s_at 204811_s_at 204962_s_at 205225_at 205448_s_at 205860_x_at 207180_s_at 208103_s_at 209448_at 209603_at 209604_s_at 210735_s_at 211020_at 212207_at 212985_at 213134_x_at 214079_at 214222_at 215304_at 215616_s_at …	71	566	7	ZNF703
204798_at	TRUE	0.000667764	0.00597257	1555817_s_at 203685_at 203930_s_at 204667_at 209603_at 209626_s_at 212495_at 214053_at 215867_x_at 219786_at 222835_at 224471_s_at 225379_at 226506_at 228241_at 228554_at 235165_at 238486_at 241466_at 244116_at	20	566	4	MYB
213518_at	FALSE	0.000667764	0.00597257	1557238_s_at 1565887_at 1569111_at 201011_at 201585_s_at 201894_s_at 204369_at 204696_s_at 208863_s_at 210371_s_at 212214_at 212532_s_at 215780_s_at 215905_s_at 218926_at 219296_at 223271_s_at 228582_x_at 230328_at 231921_at	20	566	4	PRKCI
201988_s_at	FALSE	0.000730091	0.00649375	1552264_a_at 1552417_a_at 1552610_a_at 1552978_a_at 1553685_s_at 1554390_s_at 1554606_at 1554747_a_at 1554868_s_at 1554986_a_at 1555106_a_at 1555229_a_at 1555337_a_at 1555419_a_at 1555467_a_at 1555594_a_at 1555814_a_at 1558014_s_at 1558093_s_at 1559954_s_at 1563687_a_at 200008_s_at 200722_s_at 200723_s_at 200776_s_at 200813_s_at 200900_s_at 201101_s_at 201151_s_at 201337_s_at 201364_s_at 201383_s…	117	566	9	CREBL2
1558233_s_at	FALSE	0.000767837	0.00679175	1553106_at 1553108_at 1554588_a_at 1555106_a_at 1558014_s_at 200624_s_at 200626_s_at 200718_s_at 200751_s_at 200821_at 200847_s_at 201238_s_at 201273_s_at 201745_at 201816_s_at 202034_x_at 202126_at 202163_s_at 202266_at 202346_at 202527_s_at 202606_s_at 202653_s_at 202654_x_at 202817_s_at 203302_at 203310_at 204176_at 204299_at 204342_at 204496_at 205140_at 205191_at 205263_at 205371_s_at 206098…	168	566	11	ATF1
1555166_a_at	FALSE	0.000940776	0.00827573	1554878_a_at 1555719_a_at 1556551_s_at 200670_at 202089_s_at 210480_s_at 218828_at 235271_s_at 242247_at 243735_at	10	566	3	ZNF396
210872_x_at	FALSE	0.00103597	0.00906328	1555233_at 1556770_a_at 200665_s_at 200795_at 200907_s_at 201008_s_at 201185_at 201438_at 201852_x_at 201893_x_at 202008_s_at 202158_s_at 202191_s_at 202192_s_at 202403_s_at 202404_s_at 202465_at 202686_s_at 202765_s_at 202766_s_at 202934_at 202994_s_at 202995_s_at 203088_at 203697_at 203753_at 203835_at 203989_x_at 204749_at 204759_at 205116_at 205226_at 205357_s_at 205407_at 205422_s_at 205528_…	148	566	10	GAS7
211085_s_at	FALSE	0.00105023	0.00913815	1554154_at 1558747_at 1563357_at 1565913_at 201996_s_at 203479_s_at 203760_s_at 204057_at 207700_s_at 208965_s_at 209127_s_at 210057_at 211352_s_at 211973_at 212587_s_at 213015_at 213940_s_at 214305_s_at 221753_at 223138_s_at 224726_at 225565_at 227346_at 231109_at 231866_at 232311_at 233229_at 233559_s_at 235529_x_at 235643_at 235811_at 236259_at 236612_at 237201_at 237953_at 240265_at 240859_at…	38	566	5	STK4
203684_s_at	FALSE	0.00125727	0.0107334	202089_s_at 203685_at 222275_at	3	566	2	BCL2
204621_s_at	FALSE	0.00125727	0.0107334	204622_x_at 216248_s_at 235739_at	3	566	2	NR4A2
207164_s_at	TRUE	0.00125727	0.0107334	201445_at 212774_at 225140_at	3	566	2	ZBTB18
1565681_s_at	FALSE	0.0012738	0.0107334	1552914_a_at 201617_x_at 202137_s_at 203294_s_at 207782_s_at 210875_s_at 211559_s_at 214587_at 223400_s_at 224396_s_at 234726_s_at	11	566	3	DIP2C
201901_s_at	FALSE	0.0012738	0.0107334	200596_s_at 201959_s_at 207700_s_at 222414_at 222576_s_at 224703_at 225937_at 229115_at 232940_s_at 235009_at 235409_at	11	566	3	YY1
216091_s_at	FALSE	0.0012738	0.0107334	1556551_s_at 202089_s_at 204901_at 210735_s_at 211233_x_at 211235_s_at 217202_s_at 224471_s_at 225064_at 232112_at 234057_at	11	566	3	BTRC
211561_x_at	FALSE	0.00131321	0.0110076	1552264_a_at 1552610_a_at 1552627_a_at 1552660_a_at 1552812_a_at 1553112_s_at 1553219_a_at 1553338_at 1553530_a_at 1553678_a_at 1553679_s_at 1553725_s_at 1554052_at 1554159_a_at 1554390_s_at 1554433_a_at 1554441_a_at 1554471_a_at 1554493_s_at 1554510_s_at 1554577_a_at 1554747_a_at 1554794_a_at 1554868_s_at 1554986_a_at 1555106_a_at 1555167_s_at 1555202_a_at 1555266_a_at 1555337_a_at 1555594_a_at …	416	566	19	MAPK14
204051_s_at	FALSE	0.00133694	0.0111481	1557079_at 1557080_s_at 200665_s_at 201116_s_at 201431_s_at 201438_at 201893_x_at 202177_at 202283_at 202403_s_at 202450_s_at 202766_s_at 202920_at 202994_s_at 202995_s_at 203083_at 203562_at 203570_at 203666_at 203886_s_at 204052_s_at 204619_s_at 204719_at 204823_at 205100_at 205330_at 205407_at 205422_s_at 205713_s_at 205907_s_at 205908_s_at 206227_at 206638_at 207172_s_at 207173_x_at 207191_s_…	103	566	8	SFRP4
218911_at	FALSE	0.00160687	0.0133295	1556285_s_at 201437_s_at 205435_s_at 207483_s_at 208838_at 208839_s_at 209551_at 218395_at 218458_at 218461_at 218513_at 218842_at 225580_at 226045_at 226431_at 226686_at 226747_at 227636_at 228005_at 229711_s_at 235387_at 236026_at 238563_at 239329_at 239346_at	25	566	4	YEATS4
203318_s_at	FALSE	0.00173569	0.0143239	1553252_a_at 1554564_a_at 1560926_at 200702_s_at 201182_s_at 201183_s_at 201602_s_at 201730_s_at 201918_at 203181_x_at 203319_s_at 203496_s_at 204181_s_at 205178_s_at 207657_x_at 208003_s_at 208610_s_at 208698_s_at 208859_s_at 208942_s_at 208993_s_at 208994_s_at 209376_x_at 209579_s_at 209945_s_at 210094_s_at 210172_at 211086_x_at 211453_s_at 212027_at 212487_at 212629_s_at 213328_at 213850_s_at …	62	566	6	ZNF148
227346_at	FALSE	0.0018445	0.0151195	1405_i_at 1552315_at 1552316_a_at 1552318_at 1552497_a_at 1552584_at 1552701_a_at 1552703_s_at 1553102_a_at 1553681_a_at 1553856_s_at 1553906_s_at 1554240_a_at 1554519_at 1555349_a_at 1555613_a_at 1555691_a_at 1555759_a_at 1555779_a_at 1555852_at 1557116_at 1557632_at 1558662_s_at 1558827_a_at 1559263_s_at 1559584_a_at 1560396_at 1560706_at 1563473_at 1563509_at 1564155_x_at 1565752_at 1565754_x_…	536	566	2	IKZF1
202638_s_at	TRUE	0.00185098	0.0151195	1554834_a_at 1559410_at 200600_at 200634_at 201422_at 201721_s_at 201950_x_at 202637_s_at 203028_s_at 203118_at 203547_at 203828_s_at 204192_at 205147_x_at 205205_at 205890_s_at 210785_s_at 211643_x_at 213038_at 214768_x_at 215485_s_at 217436_x_at 217478_s_at 217943_s_at 221477_s_at 221581_s_at 221658_s_at 222088_s_at 222409_at 223145_s_at 223577_x_at 224583_at 225282_at 225289_at 225353_s_at 225…	43	566	5	ICAM1
202979_s_at	FALSE	0.00186835	0.0151839	1552312_a_at 1558014_s_at 1568954_s_at 200927_s_at 201043_s_at 201297_s_at 202169_s_at 202654_x_at 202903_at 202978_s_at 203283_s_at 206288_at 210892_s_at 211967_at 212476_at 212514_x_at 212749_s_at 214155_s_at 214787_at 214895_s_at 217211_at 221428_s_at 225140_at 225338_at 226399_at 226596_x_at	26	566	4	CREBZF
200638_s_at	FALSE	0.00191954	0.0155211	1553678_a_at 1554148_a_at 1554414_a_at 1554433_a_at 1554564_a_at 1554768_a_at 1555780_a_at 1557984_s_at 1563130_a_at 1564053_a_at 1565887_at 1568954_s_at 200008_s_at 200639_s_at 200640_at 200641_s_at 200692_s_at 200730_s_at 200769_s_at 200776_s_at 200889_s_at 200890_s_at 201020_at 201130_s_at 201179_s_at 201211_s_at 201399_s_at 201478_s_at 201504_s_at 201559_s_at 201688_s_at 201689_s_at 201821_s_…	109	566	8	YWHAZ
206219_s_at	FALSE	0.0019637	0.0157984	1405_i_at 1552497_a_at 1552584_at 1552703_s_at 1553681_a_at 1553856_s_at 1553906_s_at 1554240_a_at 1555349_a_at 1555613_a_at 1555759_a_at 1555779_a_at 1555852_at 1557116_at 1557632_at 1558827_a_at 1559263_s_at 1559584_a_at 1560396_at 1560706_at 1563473_at 1563509_at 1565752_at 1565754_x_at 1568964_x_at 1569225_a_at 200628_s_at 200629_at 200743_s_at 200904_at 200905_x_at 201137_s_at 201721_s_at 20…	445	566	1	VAV1
214513_s_at	FALSE	0.00221281	0.0177136	1552264_a_at 1552610_a_at 1552660_a_at 1553108_at 1553219_a_at 1553225_s_at 1553530_a_at 1553685_s_at 1553694_a_at 1553725_s_at 1554052_at 1554159_a_at 1554167_a_at 1554260_a_at 1554390_s_at 1554397_s_at 1554433_a_at 1554489_a_at 1554510_s_at 1554577_a_at 1554747_a_at 1554868_s_at 1555106_a_at 1555167_s_at 1555202_a_at 1555229_a_at 1555337_a_at 1555594_a_at 1555797_a_at 1555814_a_at 1555830_s_at …	250	566	13	CREB1
202531_at	FALSE	0.00244403	0.0192752	1405_i_at 1552584_at 1553043_a_at 1554240_a_at 1554834_a_at 1555349_a_at 1555526_a_at 1555613_a_at 1555691_a_at 1555759_a_at 1555779_a_at 1555852_at 1557116_at 1557236_at 1558662_s_at 1563473_at 200628_s_at 200629_at 200904_at 200905_x_at 201649_at 201721_s_at 202269_x_at 202270_at 202307_s_at 202643_s_at 202665_s_at 202803_s_at 202910_s_at 202953_at 202957_at 203047_at 203052_at 203175_at 203236…	328	566	0	IRF1
215707_s_at	FALSE	0.0024583	0.0192752	1552264_a_at 1552610_a_at 1553112_s_at 1553530_a_at 1553603_s_at 1553678_a_at 1553725_s_at 1555154_a_at 1555229_a_at 1555326_a_at 1555830_s_at 200701_at 200756_x_at 200796_s_at 200983_x_at 201012_at 201120_s_at 201300_s_at 201337_s_at 201559_s_at 201617_x_at 201718_s_at 202236_s_at 203909_at 204298_s_at 204312_x_at 204456_s_at 204725_s_at 207334_s_at 208097_s_at 208351_s_at 208453_s_at 208454_s_a…	89	566	7	PRNP
208436_s_at	FALSE	0.00247692	0.0192752	202086_at 202307_s_at 203153_at 204439_at 204804_at 204972_at 205483_s_at 206133_at 208012_x_at 209761_s_at 209762_x_at 214022_s_at 218543_s_at 219211_at 219352_at 225076_s_at 225636_at 225931_s_at 227807_at 228152_s_at 228531_at 228617_at 229350_x_at 230000_at 230036_at 243271_at 53720_at AFFX-HUMISGF3A/M97935_3_at	28	566	4	IRF7
217399_s_at	FALSE	0.00247692	0.0192752	1552914_a_at 1554417_s_at 1555337_a_at 1562201_x_at 200646_s_at 200879_s_at 201679_at 202198_s_at 210655_s_at 210734_x_at 211507_s_at 211672_s_at 211797_s_at 211810_s_at 212016_s_at 212514_x_at 212575_at 212595_s_at 215357_s_at 215891_s_at 215910_s_at 217234_s_at 222502_s_at 222611_s_at 223143_s_at 223584_s_at 224149_x_at 244030_at	28	566	4	NA
201533_at	FALSE	0.00248014	0.0192752	1554411_at 201132_at 204658_at 212870_at	4	566	2	CTNNB1
230271_at	FALSE	0.00248014	0.0192752	229908_s_at 233446_at 239021_at 239911_at	4	566	2	ONECUT2
209685_s_at	FALSE	0.00275052	0.0212734	1405_i_at 1552315_at 1552316_a_at 1552584_at 1552667_a_at 1553681_a_at 1553856_s_at 1553906_s_at 1554240_a_at 1555613_a_at 1555691_a_at 1555759_a_at 1555779_a_at 1555852_at 1557632_at 1558662_s_at 1558827_a_at 1559263_s_at 1559584_a_at 1560706_at 1563357_at 1563473_at 1563509_at 1569225_a_at 200629_at 200905_x_at 202156_s_at 202157_s_at 202269_x_at 202524_s_at 202531_at 202643_s_at 202644_s_at 20…	419	566	1	PRKCB
217543_s_at	FALSE	0.00282692	0.0217591	1552737_s_at 1554757_a_at 1554878_a_at 1555337_a_at 1555814_a_at 200722_s_at 201130_s_at 201337_s_at 201620_at 201815_s_at 202143_s_at 202448_s_at 205232_s_at 207319_s_at 208786_s_at 209055_s_at 210756_s_at 210935_s_at 211749_s_at 213023_at 214040_s_at 214544_s_at 214726_x_at 215037_s_at 215581_s_at 216205_s_at 220240_s_at 223585_x_at 233878_s_at	29	566	4	MBTPS1
1552804_a_at	FALSE	0.00302665	0.023185	1552295_a_at 1552914_a_at 1554091_a_at 1554152_a_at 1554574_a_at 1555107_a_at 1555426_a_at 1555467_a_at 1555565_s_at 1565347_s_at 200646_s_at 200922_at 205095_s_at 205232_s_at 206920_s_at 207439_s_at 207464_at 208452_x_at 208677_s_at 208748_s_at 210148_at 210317_s_at 211665_s_at 211672_s_at 212862_at 213756_s_at 213986_s_at 214975_s_at 215099_s_at 215357_s_at 215891_s_at 216624_s_at 216689_x_at 2…	48	566	5	TIRAP
212857_x_at	FALSE	0.00330328	0.0250642	201304_at 201597_at 202300_at 204203_at 210907_s_at 214512_s_at 219177_at 221727_at 221747_at 224586_x_at 224587_at 224723_x_at 231471_at 236254_at 241692_at	15	566	3	SUB1
213211_s_at	FALSE	0.00330328	0.0250642	1861_at 200707_at 201070_x_at 201246_s_at 202028_s_at 205025_at 206689_x_at 209192_x_at 213002_at 213642_at 213655_at 219997_s_at 227858_at 228443_s_at 228673_s_at	15	566	3	TAF6L
214567_s_at	FALSE	0.00337809	0.025419	1405_i_at 1552316_a_at 1552584_at 1552701_a_at 1552703_s_at 1553681_a_at 1554240_a_at 1555613_a_at 1555691_a_at 1555759_a_at 1555852_at 1557116_at 1558827_a_at 1568592_at 1569225_a_at 200628_s_at 200629_at 202270_at 202307_s_at 202524_s_at 202531_at 202665_s_at 202953_at 202957_at 203047_at 203332_s_at 203416_at 203471_s_at 203508_at 203528_at 203761_at 203915_at 203932_at 204057_at 204116_at 204…	296	566	0	NA
219485_s_at	FALSE	0.00338179	0.025419	1553510_s_at 1553689_s_at 1554510_s_at 1554577_a_at 1554768_a_at 1554806_a_at 1555780_a_at 1558953_s_at 1559037_a_at 1562201_x_at 200046_at 200052_s_at 200056_s_at 200084_at 200657_at 200669_s_at 200737_at 200738_s_at 200881_s_at 200889_s_at 200890_s_at 200929_at 200942_s_at 200978_at 201120_s_at 201202_at 201238_s_at 201256_at 201259_s_at 201267_s_at 201298_s_at 201317_s_at 201351_s_at 201381_x_…	297	566	0	PSMD10
220684_at	FALSE	0.00351401	0.0262894	1405_i_at 1552315_at 1552497_a_at 1552584_at 1552703_s_at 1553681_a_at 1553856_s_at 1554240_a_at 1554539_a_at 1555613_a_at 1555691_a_at 1555759_a_at 1558662_s_at 1558827_a_at 1559584_a_at 1563473_at 1563509_at 1569225_a_at 200628_s_at 201721_s_at 202524_s_at 202531_at 202665_s_at 202803_s_at 202910_s_at 202957_at 203175_at 203402_at 203416_at 203471_s_at 203508_at 203528_at 203761_at 203828_s_at …	306	566	0	TBX21
1554783_s_at	FALSE	0.00407674	0.0300803	1554614_a_at 1555565_s_at 1555639_a_at 1557944_s_at 1559397_s_at 202316_x_at 203719_at 206920_s_at 207535_s_at 207629_s_at 208255_s_at 208698_s_at 208917_x_at 210655_s_at 211140_s_at 211255_x_at 211672_s_at 211823_s_at 212002_at 212016_s_at 212575_at 212938_at 213665_at 215099_s_at 216689_x_at 222644_s_at 222727_s_at 223131_s_at 226174_at 239892_at AFFX-HSAC07/X00351_5_at AFFX-HSAC07/X00351_M_at	32	566	4	ARHGEF2
217367_s_at	FALSE	0.0040771	0.0300803	204749_at 213911_s_at 222722_at 238458_at 65718_at	5	566	2	ZHX3
227357_at	FALSE	0.0040771	0.0300803	1556055_at 202770_s_at 214053_at 221786_at 226493_at	5	566	2	TAB3
227030_at	FALSE	0.0041104	0.030187	1405_i_at 1552497_a_at 1552584_at 1553681_a_at 1553856_s_at 1553906_s_at 1554240_a_at 1555613_a_at 1555691_a_at 1555759_a_at 1555779_a_at 1555852_at 1557632_at 1558662_s_at 1558827_a_at 1559263_s_at 1559584_a_at 1560706_at 1563473_at 1563509_at 1566448_at 1569225_a_at 200905_x_at 202501_at 202524_s_at 202531_at 202625_at 202643_s_at 202644_s_at 202910_s_at 202957_at 203047_at 203331_s_at 203332_s…	409	566	1	IKZF3
1552737_s_at	FALSE	0.00478789	0.0348428	1554574_a_at 204188_s_at 208675_s_at 211672_s_at 211749_s_at 212102_s_at 213350_at 216689_x_at 217543_s_at 221829_s_at 223143_s_at 223577_x_at 228582_x_at 229420_at 242467_at 244093_at AFFX-HSAC07/X00351_M_at	17	566	3	WWP2
225262_at	FALSE	0.00478789	0.0348428	1554417_s_at 202028_s_at 202050_s_at 202827_s_at 204771_s_at 205409_at 207595_s_at 208992_s_at 214326_x_at 215581_s_at 216205_s_at 218881_s_at 222719_s_at 228188_at 231735_s_at 235036_at AFFX-HSAC07/X00351_M_at	17	566	3	FOSL2
205504_at	FALSE	0.00512048	0.0370945	1552584_at 1553856_s_at 1553906_s_at 1555349_a_at 1557632_at 1558827_a_at 1559263_s_at 1560396_at 1568592_at 200629_at 201720_s_at 201721_s_at 202531_at 202625_at 202626_s_at 202665_s_at 202800_at 202803_s_at 202953_at 202957_at 202974_at 203047_at 203332_s_at 203402_at 203416_at 203471_s_at 203473_at 203508_at 203528_at 203547_at 203760_s_at 203761_at 203922_s_at 203932_at 204057_at 204116_at 20…	285	566	0	BTK
212970_at	FALSE	0.0056546	0.0402621	1554572_a_at 201124_at 201125_s_at 204686_at 204751_x_at 205381_at 208398_s_at 208628_s_at 209602_s_at 209603_at 211519_s_at 212985_at 213404_s_at 213419_at 215304_at 219555_s_at 219686_at 220917_s_at 221520_s_at 222835_at 222996_s_at 223062_s_at 223235_s_at 224505_s_at 226506_at 227081_at 228390_at 228718_at 229580_at 232210_at 235721_at 238933_at 40016_g_at 40148_at 46142_at	35	566	4	APBB2
202864_s_at	FALSE	0.00565832	0.0402621	1570021_at 202863_at 208012_x_at 208392_x_at 209761_s_at 209762_x_at 210218_s_at 223980_s_at 224701_at 228617_at 232311_at 232375_at 235529_x_at 235643_at 237426_at 238430_x_at 243271_at 53720_at	18	566	3	SP100
212148_at	FALSE	0.00565832	0.0402621	1558254_s_at 1562235_s_at 1568702_a_at 202088_at 205253_at 211027_s_at 212151_at 217617_at 230163_at 230341_x_at 233273_at 235144_at 235538_at 239210_at 240725_at 241102_at 242019_at 242022_at	18	566	3	PBX1
239818_x_at	FALSE	0.00565832	0.0402621	1552312_a_at 1552627_a_at 1553685_s_at 1553962_s_at 1554148_a_at 1554417_s_at 1554451_s_at 200796_s_at 200798_x_at 201383_s_at 202516_s_at 204815_s_at 205920_at 214336_s_at 216294_s_at 222511_x_at 223664_x_at 238562_at	18	566	3	TRIB1
210038_at	FALSE	0.00580344	0.041112	1405_i_at 1552315_at 1552316_a_at 1552318_at 1552497_a_at 1552542_s_at 1552584_at 1552701_a_at 1553681_a_at 1553856_s_at 1553906_s_at 1554240_a_at 1555613_a_at 1555691_a_at 1555759_a_at 1557116_at 1557632_at 1558662_s_at 1558827_a_at 1559263_s_at 1559584_a_at 1560706_at 1563473_at 1563509_at 1564155_x_at 1565752_at 1566448_at 1569225_a_at 200629_at 202157_s_at 202524_s_at 202531_at 202643_s_at 20…	387	566	1	PRKCQ
204914_s_at	FALSE	0.00603226	0.0421731	202376_at 204913_s_at 204915_s_at 211235_s_at 227452_at 227758_at	6	566	2	SOX11
206115_at	TRUE	0.00603226	0.0421731	204509_at 205249_at 209189_at 219008_at 220318_at 244587_at	6	566	2	EGR3
214831_at	FALSE	0.00603226	0.0421731	202572_s_at 203032_s_at 205446_s_at 213461_at 214895_s_at 221826_at	6	566	2	ELK4
206118_at	FALSE	0.00606984	0.0422514	1405_i_at 1552315_at 1552316_a_at 1552497_a_at 1552584_at 1552703_s_at 1553102_a_at 1553681_a_at 1553856_s_at 1554240_a_at 1555613_a_at 1555691_a_at 1555759_a_at 1555852_at 1557632_at 1558662_s_at 1558827_a_at 1559263_s_at 1559584_a_at 1560706_at 1563357_at 1563473_at 1563509_at 1566448_at 1569225_a_at 200629_at 200887_s_at 200904_at 200905_x_at 201865_x_at 202156_s_at 202157_s_at 202524_s_at 202…	394	566	1	STAT4
204057_at	FALSE	0.00721691	0.0500185	1405_i_at 1552316_a_at 1552497_a_at 1552584_at 1552703_s_at 1552807_a_at 1553043_a_at 1553856_s_at 1553906_s_at 1554240_a_at 1554899_s_at 1555349_a_at 1555638_a_at 1555691_a_at 1555759_a_at 1555852_at 1557632_at 1558827_a_at 1559263_s_at 1559584_a_at 1563357_at 1563473_at 1563509_at 1569225_a_at 200629_at 200743_s_at 200887_s_at 200905_x_at 201137_s_at 201487_at 201720_s_at 201721_s_at 201859_at …	453	566	2	IRF8
207777_s_at	FALSE	0.00740707	0.0511152	1405_i_at 1552316_a_at 1552497_a_at 1552584_at 1552703_s_at 1553681_a_at 1553856_s_at 1553906_s_at 1554240_a_at 1554519_at 1555613_a_at 1555691_a_at 1555759_a_at 1555779_a_at 1555852_at 1557632_at 1558827_a_at 1559263_s_at 1559584_a_at 1560396_at 1560706_at 1563473_at 1563509_at 1569225_a_at 200629_at 200887_s_at 200904_at 200905_x_at 201487_at 201721_s_at 201859_at 202269_x_at 202270_at 202295_s…	465	566	2	SP140
209204_at	FALSE	0.00766737	0.052583	1569666_s_at 200670_at 201657_at 201984_s_at 209173_at 209205_s_at 209746_s_at 216048_s_at 217894_at 218060_s_at 221618_s_at 222148_s_at 224851_at 225064_at 226282_at 227155_at 229537_at 235457_at 241922_at 243967_at	20	566	3	LMO4
217835_x_at	FALSE	0.00768546	0.052583	1554572_a_at 1554768_a_at 1555758_a_at 1556277_a_at 1559455_at 1562189_at 1565149_at 200054_at 200650_s_at 200657_at 200713_s_at 200738_s_at 200750_s_at 200853_at 200868_s_at 200881_s_at 200942_s_at 201112_s_at 201114_x_at 201144_s_at 201195_s_at 201201_at 201271_s_at 201274_at 201293_x_at 201298_s_at 201317_s_at 201381_x_at 201395_at 201403_s_at 201441_at 201453_x_at 201472_at 201483_s_at 201524…	316	566	14	NA
219834_at	FALSE	0.00789469	0.0537847	1553685_s_at 1553694_a_at 1554451_s_at 1554767_s_at 1555469_a_at 1558249_s_at 1569106_s_at 1569167_at 201383_s_at 202735_at 202817_s_at 205777_at 205976_at 206989_s_at 207319_s_at 207782_s_at 208044_s_at 208319_s_at 208503_s_at 210969_at 211323_s_at 212418_at 212515_s_at 212678_at 212924_s_at 213319_s_at 213523_at 214691_x_at 216940_x_at 218762_at 221198_at 221618_s_at 221638_s_at 223260_s_at 224…	60	566	5	CARF
204197_s_at	FALSE	0.00810446	0.0549798	1405_i_at 1552316_a_at 1552584_at 1553681_a_at 1553856_s_at 1553906_s_at 1555613_a_at 1555691_a_at 1555759_a_at 1555852_at 1558827_a_at 1559263_s_at 1559584_a_at 1561073_at 1563473_at 1563509_at 1565752_at 1569225_a_at 200628_s_at 200904_at 200905_x_at 202156_s_at 202157_s_at 202295_s_at 202524_s_at 202531_at 202625_at 202626_s_at 202643_s_at 202644_s_at 202665_s_at 202803_s_at 202910_s_at 202957…	356	566	1	RUNX3
210039_s_at	FALSE	0.00816813	0.0551779	1405_i_at 1552497_a_at 1552584_at 1553681_a_at 1553856_s_at 1553906_s_at 1554240_a_at 1555349_a_at 1555613_a_at 1555691_a_at 1555759_a_at 1555852_at 1557632_at 1558662_s_at 1558827_a_at 1559263_s_at 1559584_a_at 1560706_at 1563357_at 1563473_at 1563509_at 1566448_at 1569225_a_at 200629_at 200905_x_at 201487_at 201721_s_at 202157_s_at 202524_s_at 202643_s_at 202644_s_at 202665_s_at 202803_s_at 202…	363	566	1	PRKCQ
208044_s_at	FALSE	0.00824831	0.0554855	1552312_a_at 1554029_a_at 1555193_a_at 1556894_at 1558279_a_at 1569452_at 200626_s_at 201255_x_at 202384_s_at 202700_s_at 203049_s_at 203226_s_at 203806_s_at 203956_at 206328_at 206338_at 208104_s_at 209266_s_at 209661_at 209769_s_at 209912_s_at 209979_at 211692_s_at 212720_at 213053_at 213304_at 213633_at 213690_s_at 214100_x_at 214223_at 214427_at 215454_x_at 216345_at 216473_x_at 216611_s_at 2…	111	566	7	PPARD
208305_at	TRUE	0.0083302	0.0558019	1566079_at 205225_at 208968_s_at 228241_at 228528_at 228554_at 237227_at	7	566	2	PGR
215092_s_at	FALSE	0.00881002	0.0585263	1557409_at 1557553_at 1557852_at 208003_s_at 209127_s_at 212758_s_at 214693_x_at 215545_at 227039_at 229434_at 229586_at 230213_at 230838_s_at 231987_at 232465_at 234701_at 236962_at 238769_at 241701_at 242024_at 243435_at	21	566	3	NFAT5
40148_at	FALSE	0.00881002	0.0585263	1558937_s_at 202814_s_at 209602_s_at 211559_s_at 212956_at 212960_at 212970_at 212985_at 213249_at 213260_at 213419_at 215867_x_at 218769_s_at 225761_at 225855_at 228915_at 230163_at 230656_s_at 233388_at 238606_at 239903_at	21	566	3	APBB2
201332_s_at	FALSE	0.00992768	0.0656786	1552295_a_at 1555266_a_at 1555426_a_at 1555565_s_at 1555831_s_at 1559397_s_at 1569057_s_at 200646_s_at 201050_at 201367_s_at 201469_s_at 201654_s_at 202914_s_at 206491_s_at 209264_s_at 209878_s_at 210317_s_at 210973_s_at 211453_s_at 211823_s_at 212259_s_at 212575_at 212937_s_at 213121_at 213986_s_at 214196_s_at 215037_s_at 215833_s_at 215923_s_at 218813_s_at 221851_at 222643_s_at 223131_s_at 2231…	41	566	4	STAT6
216250_s_at	FALSE	0.010166	0.0669783	1405_i_at 1552584_at 1552701_a_at 1552703_s_at 1553856_s_at 1553906_s_at 1554240_a_at 1554539_a_at 1554899_s_at 1555349_a_at 1555613_a_at 1555638_a_at 1555691_a_at 1555759_a_at 1555852_at 1557116_at 1558517_s_at 1558662_s_at 1559263_s_at 1559584_a_at 1560396_at 200628_s_at 200629_at 200905_x_at 201137_s_at 201720_s_at 201721_s_at 201858_s_at 201859_at 202269_x_at 202270_at 202524_s_at 202531_at 2…	439	566	2	LPXN
208351_s_at	FALSE	0.0109322	0.0713031	1552264_a_at 1552610_a_at 1553219_a_at 1553530_a_at 1553678_a_at 1553725_s_at 1554089_s_at 1554159_a_at 1554397_s_at 1554441_a_at 1554510_s_at 1554565_x_at 1554691_a_at 1554986_a_at 1555202_a_at 1555229_a_at 1555278_a_at 1555337_a_at 1555618_s_at 1555814_a_at 1555830_s_at 1557910_at 1558015_s_at 1558093_s_at 1558214_s_at 1564494_s_at 1568954_s_at 1570210_x_at 200008_s_at 200059_s_at 200641_s_at 2…	238	566	11	MAPK1
205585_at	FALSE	0.010956	0.0713031	1556416_s_at 207966_s_at 213113_s_at 213311_s_at 222768_s_at 229965_at 235918_x_at 240960_at	8	566	2	ETV6
209342_s_at	FALSE	0.010956	0.0713031	203930_s_at 209341_s_at 211027_s_at 215130_s_at 224565_at 228327_x_at 230142_s_at 235046_at	8	566	2	IKBKB
206366_x_at	FALSE	0.0110181	0.0714172	1405_i_at 1552701_a_at 1553681_a_at 1554240_a_at 1555613_a_at 1555691_a_at 1555759_a_at 1569225_a_at 200628_s_at 200904_at 202524_s_at 202531_at 202665_s_at 202803_s_at 202957_at 203416_at 203471_s_at 203761_at 203879_at 203915_at 203932_at 204116_at 204118_at 204197_s_at 204198_s_at 204205_at 204279_at 204411_at 204533_at 204562_at 204563_at 204655_at 204661_at 204670_x_at 204674_at 204806_x_at …	243	566	0	XCL1
227376_at	FALSE	0.0113797	0.0734636	1569342_at 201591_s_at 205201_at 209459_s_at 209603_at 211248_s_at 212985_at 219686_at 219752_at 220898_at 221059_s_at 221984_s_at 222835_at 223062_s_at 227198_at 227809_at 228243_at 228718_at 228790_at 232210_at 233388_at 234944_s_at 238933_at	23	566	3	GLI3
210268_at	FALSE	0.0119437	0.0767945	1552343_s_at 1552621_at 1552622_s_at 1552845_at 1552986_at 1553165_at 1553265_at 1553909_x_at 1554335_at 1554543_at 1554638_at 1554670_at 1554948_at 1556035_s_at 1556338_at 1556339_a_at 1556849_at 1557145_at 1557289_s_at 1557316_at 1557409_at 1557512_at 1557562_at 1557751_at 1557987_at 1557996_at 1558078_at 1558220_at 1558306_at 1558418_at 1558624_at 1558719_s_at 1558759_s_at 1558792_x_at 1558922…	256	566	0	NFX1
1552264_a_at	FALSE	0.0145103	0.0929242	1552486_s_at 1552610_a_at 1552798_a_at 1553219_a_at 1553530_a_at 1553678_a_at 1553725_s_at 1554148_a_at 1554159_a_at 1554390_s_at 1554423_a_at 1554433_a_at 1554441_a_at 1554462_a_at 1554508_at 1554510_s_at 1554577_a_at 1554747_a_at 1554794_a_at 1555041_a_at 1555167_s_at 1555326_a_at 1555618_s_at 1555780_a_at 1555797_a_at 1555814_a_at 1557222_at 1557910_at 1557984_s_at 1558015_s_at 1558093_s_at 15…	271	566	12	MAPK1
212226_s_at	FALSE	0.0147628	0.0938504	1554690_a_at 1555579_s_at 201280_s_at 201602_s_at 201983_s_at 202305_s_at 202760_s_at 203753_at 203879_at 204955_at 206701_x_at 207016_s_at 207057_at 207966_s_at 209355_s_at 209897_s_at 210762_s_at 212230_at 212758_s_at 215513_at 216210_x_at 218974_at 219064_at 219221_at 220348_at 221718_s_at 224184_s_at 225530_at 227082_at 227646_at 227931_at 228827_at 229036_at 229310_at 232204_at 232541_at 232…	46	566	4	PPAP2B
236295_s_at	FALSE	0.0147722	0.0938504	1405_i_at 1552316_a_at 1552497_a_at 1552584_at 1553102_a_at 1553681_a_at 1553856_s_at 1553906_s_at 1554240_a_at 1555613_a_at 1555691_a_at 1555759_a_at 1555852_at 1556323_at 1557116_at 1557632_at 1558827_a_at 1559263_s_at 1559425_at 1559584_a_at 1560396_at 1560706_at 1563473_at 1563509_at 1564139_at 1564155_x_at 1566448_at 1569225_a_at 200629_at 200905_x_at 202156_s_at 202307_s_at 202524_s_at 2025…	430	566	2	NLRC3
212764_at	FALSE	0.0156244	0.0988724	1552309_a_at 1552658_a_at 1557079_at 1557080_s_at 1558501_at 1570351_at 200665_s_at 200771_at 200795_at 200897_s_at 201125_s_at 201185_at 201195_s_at 201278_at 201431_s_at 201438_at 201505_at 201540_at 201744_s_at 201852_x_at 201893_x_at 202007_at 202133_at 202192_s_at 202202_s_at 202273_at 202283_at 202363_at 202403_s_at 202404_s_at 202450_s_at 202465_at 202686_s_at 202724_s_at 202765_s_at 20276…	377	566	15	NA
212418_at	FALSE	0.0158796	0.0998336	1552978_a_at 1553685_s_at 1554352_s_at 1554606_at 200059_s_at 200624_s_at 200669_s_at 201023_at 201707_at 202164_s_at 202654_x_at 203156_at 203357_s_at 203599_s_at 209306_s_at 210621_s_at 212243_at 212402_at 212514_x_at 212515_s_at 212720_at 213111_at 214895_s_at 217741_s_at 217843_s_at 218013_x_at 218761_at 219834_at 221423_s_at 221493_at 222035_s_at 222611_s_at 222846_at 223047_at 224802_at 225…	47	566	4	ELF1
201587_s_at	FALSE	0.0159634	0.0998336	200028_s_at 200830_at 201890_at 202095_s_at 202829_s_at 203025_at 203153_at 203692_s_at 203806_s_at 204751_x_at 212048_s_at 212219_at 215844_at 217938_s_at 218568_at 218956_s_at 221219_s_at 221520_s_at 221913_at 222504_s_at 224753_at 226691_at 226785_at 243907_at 39763_at 55081_at	26	566	3	IRAK1
201867_s_at	FALSE	0.0159634	0.0998336	1556416_s_at 201602_s_at 201868_s_at 202549_at 205187_at 208859_s_at 209088_s_at 212027_at 213328_at 213400_s_at 216550_x_at 219754_at 222439_s_at 224567_x_at 225565_at 235009_at 236368_at 236390_at 236620_at 237577_at 238277_at 238350_at 240296_at 240859_at 243295_at 243455_at	26	566	3	TBL1X
1561893_at	FALSE	0.0165903	0.10335	1552719_at 1552729_at 1552867_at 1554316_at 1554638_at 1554670_at 1555317_at 1556339_a_at 1556821_x_at 1557270_at 1557512_at 1557527_at 1557571_at 1557751_at 1557996_at 1558220_at 1558306_at 1558406_a_at 1558418_at 1558426_x_at 1558533_at 1558710_at 1558742_at 1558792_x_at 1558922_at 1558949_at 1558965_at 1559039_at 1559347_at 1559420_x_at 1559437_at 1559490_at 1559583_at 1559598_at 1559600_at 15…	318	566	1	NA
201235_s_at	FALSE	0.0171338	0.105912	1553685_s_at 1553962_s_at 1555407_s_at 1562612_at 201236_s_at 207083_s_at 207549_x_at 212853_at 215037_s_at 222180_at	10	566	2	BTG2
210374_x_at	FALSE	0.0171338	0.105912	210375_at 210831_s_at 210832_x_at 213933_at 218039_at 223222_at 228319_at 233520_s_at 234669_x_at 234928_x_at	10	566	2	PTGER3
205472_s_at	FALSE	0.0176891	0.108507	1556220_at 1560850_at 1567101_at 1567997_x_at 200810_s_at 204508_s_at 205225_at 205471_s_at 205509_at 205696_s_at 209602_s_at 209603_at 209604_s_at 211000_s_at 212960_at 215867_x_at 219414_at 223062_s_at 226506_at 227550_at 228340_at 228915_at 229865_at 230163_at 232944_at 235956_at 235977_at	27	566	3	DACH1
209715_at	FALSE	0.0176891	0.108507	1555947_at 201182_s_at 201305_x_at 202735_at 204601_at 206500_s_at 208319_s_at 208710_s_at 208900_s_at 209254_at 209945_s_at 210334_x_at 211692_s_at 211993_at 212290_at 212629_s_at 213336_at 214027_x_at 219437_s_at 221013_s_at 223200_s_at 223400_s_at 225565_at 232386_at 235425_at 236620_at 236885_at	27	566	3	CBX5
217294_s_at	FALSE	0.0178	0.108771	1552264_a_at 1552470_a_at 1552610_a_at 1552617_a_at 1552618_at 1552619_a_at 1553105_s_at 1553117_a_at 1553530_a_at 1553678_a_at 1553685_s_at 1553725_s_at 1554148_a_at 1554365_a_at 1554390_s_at 1554417_s_at 1554433_a_at 1554510_s_at 1554574_a_at 1554577_a_at 1554595_at 1554747_a_at 1554768_a_at 1555105_a_at 1555154_a_at 1555167_s_at 1555229_a_at 1555278_a_at 1555326_a_at 1555562_a_at 1555618_s_at …	337	566	14	ENO1
212276_at	FALSE	0.0182688	0.11121	1552619_a_at 1557538_at 1558447_at 1567997_x_at 201826_s_at 201983_s_at 202088_at 202501_at 202504_at 203963_at 204508_s_at 204667_at 205009_at 205225_at 205267_at 206754_s_at 208982_at 209602_s_at 209603_at 209604_s_at 210735_s_at 211234_x_at 212272_at 212274_at 212311_at 212345_s_at 212771_at 213532_at 214164_x_at 214602_at 215867_x_at 216750_at 219441_s_at 219806_s_at 222073_at 222891_s_at 223…	49	566	4	LPIN1
238852_at	FALSE	0.0192205	0.116561	1554062_at 1554127_s_at 1558116_x_at 1558688_at 1558964_at 200665_s_at 200897_s_at 201185_at 201431_s_at 201438_at 201505_at 201616_s_at 201617_x_at 201744_s_at 201852_x_at 201893_x_at 202007_at 202158_s_at 202336_s_at 202403_s_at 202404_s_at 202450_s_at 202766_s_at 202948_at 202952_s_at 202994_s_at 203083_at 203131_at 203232_s_at 203562_at 203886_s_at 204037_at 204040_at 204235_s_at 204359_at 20…	193	566	9	PRRX1
212104_s_at	FALSE	0.0195145	0.117897	202551_s_at 204964_s_at 205383_s_at 207966_s_at 211057_at 212813_at 213158_at 213484_at 214004_s_at 216215_s_at 218974_at 220392_at 222024_s_at 225450_at 225918_at 226210_s_at 226252_at 227039_at 227082_at 229036_at 232541_at 233364_s_at 233607_at 235887_at 238751_at 242736_at 242856_at 244112_x_at	28	566	3	RBFOX2
207957_s_at	FALSE	0.0197007	0.118574	1405_i_at 1552315_at 1552316_a_at 1552497_a_at 1552584_at 1553681_a_at 1553856_s_at 1553906_s_at 1554240_a_at 1555613_a_at 1555691_a_at 1555759_a_at 1555852_at 1557632_at 1558662_s_at 1558827_a_at 1559263_s_at 1559584_a_at 1560706_at 1563473_at 1563509_at 1569225_a_at 202156_s_at 202157_s_at 202524_s_at 202643_s_at 202644_s_at 202665_s_at 202957_at 203047_at 203185_at 203332_s_at 203416_at 203471…	394	566	2	PRKCB
209678_s_at	FALSE	0.0206583	0.12341	1556416_s_at 200702_s_at 219158_s_at 221830_at 226400_at 226477_at 227454_at 228655_at 236620_at 239397_at 244055_at	11	566	2	PRKCI
235451_at	FALSE	0.0206583	0.12341	204732_s_at 205187_at 205188_s_at 213623_at 214305_s_at 225219_at 225229_at 227740_at 228250_at 231862_at 235003_at	11	566	2	SMAD5
203882_at	FALSE	0.0208697	0.124209	200766_at 201601_x_at 201762_s_at 202086_at 202869_at 203153_at 203236_s_at 204415_at 204439_at 204747_at 204804_at 204806_x_at 204972_at 205483_s_at 205552_s_at 206133_at 206553_at 208012_x_at 208729_x_at 209140_x_at 209417_s_at 209762_x_at 209969_s_at 210514_x_at 211528_x_at 213797_at 214022_s_at 217933_s_at 218400_at 218943_s_at 218986_s_at 219352_at 219593_at 219684_at 221875_x_at 222793_at 2…	51	566	4	IRF9
212985_at	FALSE	0.0222509	0.130948	1558604_a_at 201710_at 202815_s_at 203963_at 204497_at 204822_at 204862_s_at 205339_at 205471_s_at 208628_s_at 208760_at 208866_at 209459_s_at 209602_s_at 209603_at 209604_s_at 209623_at 210613_s_at 212209_at 212692_s_at 212956_at 212960_at 212970_at 213249_at 213404_s_at 213419_at 214164_x_at 216264_s_at 218982_s_at 219197_s_at 220295_x_at 222760_at 222835_at 223759_s_at 225092_at 225612_s_at 22…	52	566	4	APBB2
218943_s_at	FALSE	0.0222509	0.130948	1568592_at 200887_s_at 202086_at 202411_at 202430_s_at 202446_s_at 202863_at 202869_at 203153_at 203882_at 203964_at 204415_at 204439_at 204747_at 204972_at 205483_s_at 205552_s_at 205660_at 206553_at 208012_x_at 209417_s_at 209762_x_at 209969_s_at 210797_s_at 213294_at 213797_at 214059_at 214453_s_at 217502_at 218400_at 218543_s_at 218986_s_at 219209_at 219211_at 219352_at 219684_at 219691_at 21…	52	566	4	DDX58
225076_s_at	FALSE	0.0222509	0.130948	200887_s_at 201649_at 201786_s_at 202086_at 202307_s_at 202411_at 202869_at 203153_at 203236_s_at 204439_at 204882_at 204972_at 204994_at 206486_at 208012_x_at 208392_x_at 208436_s_at 209417_s_at 209546_s_at 209762_x_at 209969_s_at 212233_at 214453_s_at 218543_s_at 218986_s_at 218999_at 219209_at 219211_at 219352_at 219424_at 219691_at 219716_at 220587_s_at 221653_x_at 222793_at 224701_at 226474_…	52	566	4	ZNFX1
223880_x_at	FALSE	0.0223291	0.130948	1554408_a_at 1554572_a_at 1554768_a_at 1555057_at 1555501_s_at 1555758_a_at 1556327_a_at 1557246_at 1557813_at 1560813_at 200078_s_at 200642_at 200737_at 200738_s_at 200747_s_at 200750_s_at 200786_at 200820_at 200853_at 200868_s_at 200942_s_at 201112_s_at 201114_x_at 201144_s_at 201256_at 201274_at 201293_x_at 201298_s_at 201317_s_at 201381_x_at 201395_at 201453_x_at 201470_at 201472_at 201523_x_…	295	566	12	NA
209555_s_at	FALSE	0.0234657	0.137112	1552509_a_at 1553243_at 201348_at 201540_at 203548_s_at 203980_at 204719_at 205913_at 206093_x_at 206488_s_at 207175_at 208981_at 209612_s_at 209613_s_at 211653_x_at 213524_s_at 213706_at 214091_s_at 218087_s_at 219064_at 219213_at 222885_at 224061_at 225207_at 228409_at 228766_at 235489_at 235978_at 241929_at 242197_x_at	30	566	3	CD36
204562_at	FALSE	0.0241563	0.140634	1552542_s_at 1553102_a_at 1553681_a_at 1554240_a_at 1555613_a_at 1555759_a_at 1555779_a_at 1556183_at 1560706_at 1569040_s_at 200905_x_at 202531_at 202626_s_at 203508_at 203828_s_at 203879_at 203915_at 203921_at 204116_at 204198_s_at 204205_at 204269_at 204674_at 204770_at 204852_s_at 204890_s_at 204960_at 204961_s_at 205038_at 205049_s_at 205153_s_at 205159_at 205213_at 205267_at 205291_at 20545…	204	566	1	IRF4
207627_s_at	FALSE	0.0255914	0.148449	1553685_s_at 1554260_a_at 1554433_a_at 1554451_s_at 1554747_a_at 1555266_a_at 1555337_a_at 1555467_a_at 200769_s_at 201043_s_at 201364_s_at 203357_s_at 203676_at 206053_at 206544_x_at 207791_s_at 209055_s_at 209338_at 209896_s_at 210935_s_at 211665_s_at 211797_s_at 212595_s_at 215236_s_at 215533_s_at 216294_s_at 217448_s_at 219868_s_at 221638_s_at 231011_at 234728_s_at	31	566	3	TFCP2
202827_s_at	FALSE	0.0261366	0.151064	1552295_a_at 1552914_a_at 1555705_a_at 1555724_s_at 1557241_a_at 1557938_s_at 160020_at 200600_at 200784_s_at 200785_s_at 200808_s_at 201058_s_at 201069_at 201167_x_at 201251_at 201262_s_at 201430_s_at 201654_s_at 201950_x_at 202008_s_at 202028_s_at 202175_at 202247_s_at 202310_s_at 202828_s_at 202997_s_at 202998_s_at 203254_s_at 203370_s_at 203417_at 203876_s_at 203942_s_at 204163_at 204452_s_at…	81	566	5	MMP14
243278_at	FALSE	0.026723	0.153898	201431_s_at 202994_s_at 203434_s_at 204649_at 204719_at 204749_at 204948_s_at 205407_at 205908_s_at 206101_at 207173_x_at 209210_s_at 209335_at 212423_at 212667_at 212764_at 212958_x_at 213429_at 214293_at 214761_at 215076_s_at 218730_s_at 219304_s_at 219427_at 219778_at 219902_at 220504_at 222455_s_at 222722_at 223392_s_at 223393_s_at 223764_x_at 224817_at 225782_at 225975_at 226069_at 226908_at…	55	566	4	FOXP2
209151_x_at	FALSE	0.0285126	0.161875	1552914_a_at 1555565_s_at 1562442_a_at 1567107_s_at 202879_s_at 215338_s_at 218498_s_at 219430_at 224250_s_at 225041_at 238350_at 34478_at AFFX-HSAC07/X00351_M_at	13	566	2	TCF3
210375_at	FALSE	0.0285126	0.161875	204695_at 204696_s_at 204817_at 205381_at 205394_at 209335_at 210374_x_at 210831_s_at 210832_x_at 213933_at 218755_at 223570_at 228323_at	13	566	2	PTGER3
221727_at	TRUE	0.0285126	0.161875	1559747_at 201237_at 209064_x_at 212857_x_at 212984_at 215577_at 224587_at 225290_at 226990_at 227728_at 227871_at 230893_at 233626_at	13	566	2	SUB1
225641_at	FALSE	0.0285126	0.161875	1561190_at 203418_at 208030_s_at 208941_s_at 209744_x_at 210048_at 211519_s_at 211676_s_at 212690_at 215418_at 224771_at 226062_x_at 239762_at	13	566	2	MEF2D
213756_s_at	FALSE	0.0301423	0.170523	1552804_a_at 1555426_a_at 1555611_s_at 203809_s_at 204907_s_at 206665_s_at 207824_s_at 210317_s_at 211453_s_at 212009_s_at 212090_at 212574_x_at 214908_s_at 215037_s_at 216563_at 216926_s_at 216971_s_at 218187_s_at 221082_s_at 221785_at 221837_at 221851_at 222155_s_at 222501_s_at 222511_x_at 223131_s_at 229420_at 233292_s_at 233638_s_at 238783_at 240551_at 242232_at 34478_at	33	566	3	HSF1
203692_s_at	FALSE	0.0325668	0.183589	1552632_a_at 1555962_at 1562608_at 200054_at 200629_at 201587_s_at 202200_s_at 202870_s_at 203315_at 203693_s_at 205733_at 208795_s_at 209626_s_at 211042_x_at 212956_at 213523_at 213571_s_at 214427_at 215304_at 215552_s_at 218662_s_at 219872_at 221839_s_at 222908_at 223570_at 224848_at 225064_at 226192_at 226506_at 227856_at 230856_at 233053_at 241355_at 55081_at	34	566	3	E2F3
223437_at	FALSE	0.0328174	0.184353	201983_s_at 204508_s_at 206832_s_at 207030_s_at 212276_at 212345_s_at 213848_at 223438_s_at 224414_s_at 226978_at 229530_at 232541_at 235457_at 244689_at	14	566	2	PPARA
204198_s_at	FALSE	0.0337457	0.188247	1405_i_at 1552315_at 1552316_a_at 1552318_at 1552584_at 1553856_s_at 1554240_a_at 1555613_a_at 1555759_a_at 1555852_at 1556402_at 1557632_at 1558827_a_at 1559263_s_at 1559584_a_at 1560396_at 1560706_at 1563473_at 1563509_at 1564077_at 1565752_at 1569225_a_at 200629_at 200905_x_at 202156_s_at 202157_s_at 202329_at 202524_s_at 202626_s_at 202643_s_at 202644_s_at 202910_s_at 202957_at 203047_at 2033…	280	566	1	RUNX3
205267_at	FALSE	0.0337457	0.188247	1552316_a_at 1555691_a_at 1555759_a_at 1555779_a_at 1555852_at 1556183_at 1559263_s_at 1559584_a_at 1560396_at 1563473_at 1563509_at 1564139_at 1569040_s_at 1569225_a_at 1569346_a_at 202208_s_at 202524_s_at 202643_s_at 202644_s_at 202910_s_at 203332_s_at 203508_at 203879_at 203921_at 204116_at 204197_s_at 204198_s_at 204269_at 204562_at 204613_at 204655_at 204661_at 204674_at 204852_s_at 204882_a…	280	566	1	POU2AF1
206715_at	FALSE	0.0342049	0.189488	1552584_at 1552703_s_at 1552798_a_at 1552807_a_at 1553043_a_at 1554240_a_at 1554285_at 1554519_at 1554899_s_at 1555349_a_at 1555638_a_at 1555728_a_at 1555759_a_at 1557116_at 1559502_s_at 1568592_at 200628_s_at 200629_at 200839_s_at 200887_s_at 200905_x_at 201141_at 201212_at 201298_s_at 201422_at 201487_at 201649_at 201720_s_at 201721_s_at 201743_at 201859_at 202087_s_at 202270_at 202307_s_at 202…	288	566	1	TFEC
208018_s_at	FALSE	0.0342049	0.189488	1552584_at 1552703_s_at 1553043_a_at 1554899_s_at 1554985_at 1555041_a_at 1555214_a_at 1555349_a_at 1555638_a_at 1555728_a_at 1555759_a_at 1567628_at 200628_s_at 200905_x_at 201089_at 201272_at 201422_at 201487_at 201720_s_at 201721_s_at 201743_at 201785_at 201858_s_at 201859_at 202269_x_at 202531_at 202625_at 202626_s_at 202659_at 202665_s_at 202800_at 202803_s_at 202833_s_at 202896_s_at 202902_…	288	566	1	HCK
206488_s_at	FALSE	0.0350898	0.193502	1552509_a_at 201539_s_at 201540_at 203548_s_at 203980_at 205913_at 206030_at 206201_s_at 207175_at 208335_s_at 208383_s_at 209070_s_at 209555_s_at 209612_s_at 209613_s_at 209763_at 211653_x_at 213524_s_at 213706_at 214091_s_at 219064_at 219140_s_at 219398_at 219436_s_at 221295_at 222717_at 222885_at 225207_at 228409_at 228665_at 228766_at 229839_at 235978_at 241929_at 242197_x_at	35	566	3	CD36
222104_x_at	FALSE	0.0351978	0.193502	1552302_at 1552621_at 1552622_s_at 1552719_at 1552729_at 1552867_at 1552986_at 1553407_at 1553909_x_at 1554084_a_at 1554316_at 1554543_at 1554638_at 1554972_at 1555014_x_at 1555086_at 1555088_x_at 1555194_at 1555317_at 1555611_s_at 1556318_s_at 1556658_a_at 1556672_a_at 1556690_s_at 1556814_a_at 1556820_a_at 1556821_x_at 1556828_at 1556849_at 1557145_at 1557197_a_at 1557238_s_at 1557270_at 155736…	648	566	6	GTF2H3
219528_s_at	FALSE	0.0352921	0.193502	1405_i_at 1552315_at 1552316_a_at 1552584_at 1553681_a_at 1553856_s_at 1555355_a_at 1555613_a_at 1555691_a_at 1555759_a_at 1555852_at 1558662_s_at 1558827_a_at 1559263_s_at 1559584_a_at 1560396_at 1560706_at 1563473_at 1569225_a_at 202524_s_at 202643_s_at 202644_s_at 202803_s_at 202910_s_at 202957_at 203047_at 203332_s_at 203416_at 203471_s_at 203508_at 203528_at 203761_at 203879_at 203932_at 204…	295	566	1	BCL11B
214718_at	FALSE	0.035835	0.195808	1552347_at 1552719_at 1552733_at 1553145_at 1553349_at 1553693_s_at 1554638_at 1555317_at 1556007_s_at 1556318_s_at 1556339_a_at 1556849_at 1556982_at 1557238_s_at 1557289_s_at 1557538_at 1557580_at 1558426_x_at 1558759_s_at 1558792_x_at 1558965_at 1559413_at 1559576_at 1559731_x_at 1560349_at 1561166_a_at 1561597_x_at 1562260_at 1562946_at 1565881_at 1565889_at 1565976_at 1566480_x_at 1566785_x_…	184	566	0	GATAD1
235566_at	FALSE	0.0377107	0.205357	1552312_a_at 201845_s_at 202538_s_at 202798_at 203356_at 203357_s_at 205732_s_at 208911_s_at 212243_at 212698_s_at 213024_at 213805_at 217927_at 218013_x_at 218127_at 218158_s_at 218437_s_at 221156_x_at 222538_s_at 222851_at 224619_at 225243_s_at 226317_at 226432_at 226816_s_at 226965_at 227658_s_at 227685_at 228963_at 230123_at 234975_at 235320_at 238562_at 238907_at 238963_at 242984_at	36	566	3	TMF1
231776_at	FALSE	0.0388899	0.21106	1405_i_at 1552316_a_at 1552318_at 1552497_a_at 1552584_at 1553681_a_at 1553856_s_at 1554240_a_at 1555613_a_at 1555691_a_at 1555759_a_at 1555852_at 1556323_at 1557632_at 1558827_a_at 1559263_s_at 1559584_a_at 1560396_at 1560706_at 1563473_at 1563509_at 1564139_at 1566448_at 1568964_x_at 1569225_a_at 200887_s_at 202156_s_at 202157_s_at 202524_s_at 202643_s_at 202644_s_at 202664_at 202665_s_at 20291…	367	566	2	EOMES
219199_at	FALSE	0.0391149	0.211564	1552312_a_at 1552472_a_at 1552627_a_at 1553510_s_at 1554441_a_at 1554868_s_at 1554986_a_at 1555266_a_at 1555334_s_at 1557701_s_at 1558015_s_at 1558093_s_at 1568954_s_at 200624_s_at 200722_s_at 200730_s_at 200796_s_at 201211_s_at 201399_s_at 201504_s_at 201538_s_at 201686_x_at 202199_s_at 203293_s_at 203328_x_at 205895_s_at 206184_at 206917_at 206920_s_at 207904_s_at 208097_s_at 209456_s_at 210188…	62	566	4	AFF4
204312_x_at	FALSE	0.0395266	0.213071	1552264_a_at 1552610_a_at 1552627_a_at 1552656_s_at 1552685_a_at 1552931_a_at 1553148_a_at 1553530_a_at 1553678_a_at 1553685_s_at 1553694_a_at 1554145_a_at 1554167_a_at 1554390_s_at 1554397_s_at 1554433_a_at 1554510_s_at 1554678_s_at 1554747_a_at 1554868_s_at 1554890_a_at 1554986_a_at 1555106_a_at 1555229_a_at 1555266_a_at 1555326_a_at 1555337_a_at 1555594_a_at 1555618_s_at 1555797_a_at 1555808_a…	248	566	10	CREB1
201368_at	FALSE	0.0408378	0.21507	201367_s_at 219777_at	2	566	1	ZFP36L2
202597_at	FALSE	0.0408378	0.21507	1552477_a_at 1552478_a_at	2	566	1	IRF6
206142_at	FALSE	0.0408378	0.21507	202917_s_at 218312_s_at	2	566	1	ZNF135
208461_at	FALSE	0.0408378	0.21507	200784_s_at 238326_at	2	566	1	HIC1
210365_at	FALSE	0.0408378	0.21507	202705_at 236114_at	2	566	1	NA
212774_at	TRUE	0.0408378	0.21507	207164_s_at 236042_at	2	566	1	ZBTB18
216711_s_at	FALSE	0.0408378	0.21507	237459_at 241702_at	2	566	1	TAF1
212272_at	FALSE	0.042123	0.220331	1553725_s_at 201874_at 203811_s_at 204725_s_at 205503_at 208097_s_at 208935_s_at 209954_x_at 211797_s_at 212276_at 213023_at 214487_s_at 217924_at 223069_s_at 223250_at 223295_s_at	16	566	2	LPIN1
219682_s_at	TRUE	0.042123	0.220331	1568593_a_at 201795_at 206754_s_at 212770_at 212971_at 213283_s_at 218447_at 219197_s_at 219686_at 222760_at 222917_s_at 225544_at 228538_at 228790_at 229576_s_at 238388_x_at	16	566	2	TBX3
232231_at	FALSE	0.0422496	0.220331	1555705_a_at 1555737_a_at 1555778_a_at 1561141_at 200665_s_at 200897_s_at 200907_s_at 201069_at 201185_at 201278_at 201431_s_at 201438_at 201621_at 201667_at 201744_s_at 201852_x_at 201893_x_at 202007_at 202008_s_at 202310_s_at 202363_at 202403_s_at 202404_s_at 202450_s_at 202765_s_at 202766_s_at 202952_s_at 202995_s_at 203083_at 203325_s_at 204114_at 204457_s_at 204464_s_at 204619_s_at 204620_s_…	155	566	7	RUNX2
222793_at	FALSE	0.043165	0.224374	1555464_at 1568592_at 200887_s_at 201601_x_at 201641_at 201649_at 202086_at 202411_at 202430_s_at 202446_s_at 202869_at 203153_at 203595_s_at 203882_at 203964_at 204415_at 204439_at 204747_at 204972_at 205483_s_at 205552_s_at 205660_at 206553_at 208729_x_at 208812_x_at 209040_s_at 209140_x_at 209417_s_at 209762_x_at 210797_s_at 211528_x_at 211529_x_at 211799_x_at 212203_x_at 213294_at 213797_at 2…	64	566	4	DDX58
224376_s_at	FALSE	0.045425	0.235358	1553510_s_at 1553693_s_at 1554510_s_at 1554572_a_at 1554768_a_at 1555758_a_at 1557300_s_at 1557813_at 1557915_s_at 1558486_at 1559496_at 1561121_at 1563881_at 1566482_at 200039_s_at 200642_at 200747_s_at 200750_s_at 200786_at 200822_x_at 200837_at 200844_s_at 200868_s_at 200876_s_at 200925_at 200942_s_at 201001_s_at 201004_at 201068_s_at 201090_x_at 201114_x_at 201172_x_at 201201_at 201274_at 201…	256	566	10	NA
212348_s_at	FALSE	0.0461528	0.238357	200638_s_at 200641_s_at 201585_s_at 201894_s_at 202216_x_at 203311_s_at 203374_s_at 203492_x_at 204426_at 208967_s_at 209408_at 209520_s_at 209753_s_at 211251_x_at 211255_x_at 211366_x_at 212396_s_at 213617_s_at 215404_x_at 215905_s_at 216640_s_at 217301_x_at 218235_s_at 218393_s_at 220113_x_at 220411_x_at 220617_s_at 221425_s_at 221652_s_at 222567_s_at 223144_s_at 225065_x_at 225617_at 229615_at…	39	566	3	KDM1A
1555270_a_at	FALSE	0.047101	0.240922	1552711_a_at 1556055_at 201596_x_at 202908_at 204667_at 206016_at 210085_s_at 211552_s_at 211621_at 212960_at 218220_at 221614_s_at 222760_at 226298_at 226506_at 226647_at 239162_at	17	566	2	WFS1
212076_at	FALSE	0.047101	0.240922	1557370_s_at 1564733_at 202918_s_at 203753_at 207966_s_at 209534_x_at 211824_x_at 212078_s_at 212079_s_at 212080_at 225041_at 226981_at 228998_at 229036_at 232465_at 241299_at 243997_x_at	17	566	2	KMT2A
226562_at	FALSE	0.047101	0.240922	1552274_at 1563130_a_at 202682_s_at 215156_at 221829_s_at 228516_at 237208_at 239016_at 242357_x_at 242443_at 242966_x_at 242972_at 243469_at 243498_at 243988_at 244047_at 33646_g_at	17	566	2	ZSCAN29
238725_at	FALSE	0.0482084	0.245801	1405_i_at 1552316_a_at 1552584_at 1553681_a_at 1553906_s_at 1554240_a_at 1555613_a_at 1555759_a_at 1555852_at 1557116_at 1557236_at 1559584_a_at 1568592_at 1569040_s_at 1569225_a_at 200628_s_at 200629_at 200887_s_at 200905_x_at 202269_x_at 202270_at 202307_s_at 202531_at 202659_at 202665_s_at 202693_s_at 202803_s_at 202910_s_at 202957_at 203052_at 203148_s_at 203402_at 203416_at 203471_s_at 20352…	265	566	1	IRF1
222895_s_at	FALSE	0.0486981	0.246788	1405_i_at 1552315_at 1552316_a_at 1552584_at 1553856_s_at 1555613_a_at 1555691_a_at 1555759_a_at 1556323_at 1557632_at 1559263_s_at 1559584_a_at 1560706_at 1562194_at 1563473_at 1563509_at 1564139_at 1564155_x_at 1569225_a_at 202524_s_at 202643_s_at 202644_s_at 202910_s_at 202957_at 203416_at 203508_at 203528_at 203760_s_at 203879_at 204057_at 204116_at 204197_s_at 204198_s_at 204205_at 204269_at…	269	566	1	BCL11B
202644_s_at	FALSE	0.0488644	0.246788	1405_i_at 1552315_at 1552316_a_at 1552584_at 1553856_s_at 1553906_s_at 1555613_a_at 1555691_a_at 1555759_a_at 1556323_at 1557632_at 1558827_a_at 1559263_s_at 1559584_a_at 1560396_at 1560706_at 1563473_at 1563509_at 1569225_a_at 200629_at 200790_at 202207_at 202269_x_at 202524_s_at 202626_s_at 202643_s_at 202665_s_at 202803_s_at 202910_s_at 202957_at 203185_at 203332_s_at 203402_at 203416_at 20347…	270	566	1	TNFAIP3
212387_at	FALSE	0.0488644	0.246788	1557050_at 1559814_at 1566482_at 1566825_at 200771_at 200795_at 200953_s_at 200986_at 200992_at 201069_at 201185_at 201280_s_at 201431_s_at 201438_at 201505_at 201719_s_at 201839_s_at 201893_x_at 202007_at 202156_s_at 202158_s_at 202191_s_at 202192_s_at 202273_at 202283_at 202336_s_at 202403_s_at 202465_at 202686_s_at 202766_s_at 202994_s_at 202995_s_at 203151_at 203408_s_at 203498_at 203666_at 2…	270	566	1	TCF4
227646_at	FALSE	0.0494679	0.24905	1552509_a_at 1554547_at 1556314_a_at 1556325_at 1556364_at 1556427_s_at 1557051_s_at 1557422_at 1557961_s_at 1560359_at 1562189_at 200762_at 200795_at 200878_at 201328_at 201497_x_at 201540_at 201719_s_at 201984_s_at 202112_at 202158_s_at 202191_s_at 202192_s_at 202242_at 202273_at 202794_at 202796_at 202878_s_at 202920_at 202994_s_at 203065_s_at 203088_at 203151_at 203296_s_at 203498_at 203753_a…	273	566	1	EBF1
1558329_at	FALSE	0.0522813	0.260755	1553015_a_at 1558330_x_at 1562497_at 201066_at 201710_at 2028_s_at 203358_s_at 204318_s_at 204649_at 213520_at 219189_at 219215_s_at 220967_s_at 222039_at 222998_at 225203_at 32062_at 38158_at	18	566	2	TONSL
222043_at	FALSE	0.0522813	0.260755	1556427_s_at 202954_at 202994_s_at 203766_s_at 204358_s_at 204359_at 205559_s_at 208791_at 208792_s_at 212813_at 212865_s_at 218656_s_at 219440_at 223600_s_at 226303_at 227727_at 228750_at 229127_at	18	566	2	CLU
223864_at	FALSE	0.0522813	0.260755	1556666_a_at 1562294_x_at 201351_s_at 204977_at 208103_s_at 210085_s_at 211596_s_at 219197_s_at 221207_s_at 222781_s_at 222835_at 226365_at 226846_at 227544_at 228390_at 232144_at 237339_at 239903_at	18	566	2	ANKRD30A
208761_s_at	FALSE	0.0537908	0.267451	1553510_s_at 1554466_a_at 1554510_s_at 1554577_a_at 1555226_s_at 200013_at 200052_s_at 200642_at 200712_s_at 200786_at 200806_s_at 200826_at 200876_s_at 200996_at 201004_at 201014_s_at 201112_s_at 201120_s_at 201179_s_at 201256_at 201298_s_at 201317_s_at 201435_s_at 201504_s_at 201520_s_at 201521_s_at 201523_x_at 201527_at 201532_at 201543_s_at 201595_s_at 201629_s_at 201784_s_at 201897_s_at 2018…	170	566	0	SUMO1
213293_s_at	FALSE	0.0550115	0.272673	1552316_a_at 1553906_s_at 1555759_a_at 1555852_at 1557116_at 1559584_a_at 1569225_a_at 200887_s_at 200904_at 200905_x_at 200986_at 201720_s_at 202157_s_at 202269_x_at 202270_at 202307_s_at 202430_s_at 202644_s_at 202664_at 202665_s_at 202863_at 202910_s_at 202957_at 203104_at 203185_at 203320_at 203332_s_at 203416_at 203471_s_at 203508_at 203528_at 203741_s_at 203879_at 203932_at 204057_at 204116…	175	566	0	TRIM22
204236_at	FALSE	0.0557003	0.275235	1552316_a_at 1552318_at 1553102_a_at 1553856_s_at 1554168_a_at 1556314_a_at 1558517_s_at 1559584_a_at 1564139_at 200953_s_at 201137_s_at 201865_x_at 202157_s_at 202158_s_at 202207_at 202663_at 202664_at 202746_at 203185_at 203320_at 203332_s_at 203471_s_at 203485_at 203603_s_at 203799_at 203845_at 204057_at 204153_s_at 204529_s_at 204613_at 204642_at 204646_at 204674_at 204872_at 204897_at 205159…	177	566	1	FLI1
211110_s_at	FALSE	0.0576536	0.283139	1555817_s_at 1560813_at 205613_at 205843_x_at 208933_s_at 211621_at 213260_at 214404_x_at 218211_s_at 220559_at 226192_at 226197_at 227052_at 229150_at 235046_at 235911_at 237086_at 237128_at 237395_at	19	566	2	AR
226191_at	FALSE	0.0576536	0.283139	202055_at 202538_s_at 202633_at 206098_at 208702_x_at 211090_s_at 212342_at 214697_s_at 217811_at 217951_s_at 222393_s_at 225694_at 226831_at 229126_at 238421_at 238711_s_at 239024_at 242336_at 244030_at	19	566	2	GSK3B
203739_at	FALSE	0.0606281	0.289748	201132_at 224597_at 227335_at	3	566	1	ZNF217
204622_x_at	TRUE	0.0606281	0.289748	204621_s_at 216248_s_at 235739_at	3	566	1	NR4A2
210457_x_at	FALSE	0.0606281	0.289748	206074_s_at 230180_at 237616_at	3	566	1	HMGA1
210482_x_at	FALSE	0.0606281	0.289748	211370_s_at 213364_s_at 229764_at	3	566	1	MAP2K5
221264_s_at	FALSE	0.0606281	0.289748	213208_at 225197_at 225886_at	3	566	1	TARDBP
227069_at	FALSE	0.0606281	0.289748	214743_at 225935_at 225937_at	3	566	1	CUX1
227627_at	FALSE	0.0606281	0.289748	220038_at 244534_at 244745_at	3	566	1	NA
233446_at	TRUE	0.0606281	0.289748	212333_at 230271_at 239911_at	3	566	1	ONECUT2
242748_at	FALSE	0.0606281	0.289748	206557_at 212079_s_at 236941_at	3	566	1	SREBF2
219778_at	FALSE	0.0625588	0.298085	1552658_a_at 1555705_a_at 1555778_a_at 1556138_a_at 1557079_at 1557080_s_at 1561141_at 200665_s_at 200897_s_at 200907_s_at 200974_at 201125_s_at 201147_s_at 201148_s_at 201150_s_at 201185_at 201215_at 201278_at 201279_s_at 201324_at 201430_s_at 201431_s_at 201438_at 201667_at 201744_s_at 201792_at 201852_x_at 201893_x_at 202007_at 202008_s_at 202196_s_at 202202_s_at 202283_at 202363_at 202403_s_a…	301	566	11	ZFPM2
213419_at	FALSE	0.0632076	0.300283	1559078_at 201860_s_at 203749_s_at 205009_at 205376_at 208628_s_at 208865_at 209459_s_at 212736_at 212956_at 212970_at 212985_at 215304_at 218284_at 219197_s_at 220334_at 226961_at 231901_at 238682_at 40148_at	20	566	2	APBB2
207788_s_at	FALSE	0.0665177	0.315073	1552295_a_at 1553139_s_at 1553346_a_at 1554429_a_at 1555426_a_at 1559397_s_at 1565347_s_at 1569452_at 200623_s_at 200707_at 200726_at 200784_s_at 200785_s_at 201167_x_at 201262_s_at 201367_s_at 201469_s_at 201508_at 201556_s_at 201557_at 201654_s_at 201808_s_at 203183_s_at 203254_s_at 203514_at 203838_s_at 204166_at 204442_x_at 204954_s_at 205426_s_at 205779_at 206317_s_at 206328_at 207105_s_at 2…	105	566	5	SORBS3
207704_s_at	FALSE	0.0667972	0.315464	1552658_a_at 1554127_s_at 1555229_a_at 1555705_a_at 1557050_at 1557938_s_at 200907_s_at 201069_at 201185_at 201852_x_at 201893_x_at 202008_s_at 202192_s_at 202283_at 202432_at 202450_s_at 202995_s_at 203088_at 203305_at 203570_at 203886_s_at 205116_at 205991_s_at 206470_at 207172_s_at 207691_x_at 208747_s_at 209335_at 209356_x_at 209437_s_at 209474_s_at 209541_at 209550_at 209955_s_at 210273_at 2…	74	566	4	GAS7
212274_at	FALSE	0.0689336	0.323435	1554113_a_at 1557051_s_at 201984_s_at 203963_at 208396_s_at 209373_at 210096_at 211712_s_at 211974_x_at 212276_at 214164_x_at 214769_at 215147_at 219795_at 222891_s_at 223068_at 224999_at 229779_at 231969_at 232541_at 233388_at	21	566	2	LPIN1
229487_at	TRUE	0.0689336	0.323435	200672_x_at 200696_s_at 201148_s_at 203851_at 206167_s_at 208789_at 209536_s_at 210299_s_at 212097_at 213247_at 219371_s_at 225381_at 225776_at 225793_at 226713_at 229844_at 232204_at 235360_at 238835_at 242137_at 244885_at	21	566	2	EBF1
227705_at	FALSE	0.069091	0.323435	1556427_s_at 1557961_s_at 200795_at 202580_x_at 203358_s_at 204510_at 204719_at 205528_s_at 205529_s_at 206163_at 206316_s_at 206701_x_at 207808_s_at 208079_s_at 209335_at 209894_at 211577_s_at 212021_s_at 212865_s_at 215303_at 218730_s_at 219427_at 221436_s_at 221958_s_at 222722_at 222803_at 223623_at 224753_at 225162_at 225381_at 225975_at 226751_at 227529_s_at 227587_at 228335_at 228740_at 228…	46	566	3	TCEAL7
209261_s_at	FALSE	0.072719	0.339426	1554152_a_at 1554451_s_at 1555515_a_at 1555618_s_at 1555639_a_at 200751_s_at 201815_s_at 201979_s_at 202226_s_at 202448_s_at 202736_s_at 203676_at 204786_s_at 206665_s_at 207439_s_at 207824_s_at 208258_s_at 208403_x_at 208677_s_at 209872_s_at 210317_s_at 210376_x_at 210620_s_at 211453_s_at 212016_s_at 212575_at 212595_s_at 213986_s_at 214992_s_at 215037_s_at 215159_s_at 215984_s_at 216389_s_at 21…	47	566	3	NR2F6
228442_at	FALSE	0.07942	0.356772	1552316_a_at 1552584_at 1553906_s_at 1554240_a_at 1555613_a_at 1559263_s_at 1559584_a_at 1564139_at 202910_s_at 202957_at 203332_s_at 203416_at 203508_at 203528_at 203879_at 203915_at 204057_at 204852_s_at 204882_at 204891_s_at 204912_at 204923_at 205101_at 205159_at 205285_s_at 205291_at 205456_at 205758_at 205804_s_at 205821_at 205831_at 206118_at 206181_at 206219_s_at 206296_x_at 206545_at 206…	146	566	0	NFATC2
205153_s_at	FALSE	0.0797046	0.356772	1553681_a_at 1554899_s_at 1555349_a_at 1555355_a_at 1555691_a_at 1555759_a_at 200628_s_at 200736_s_at 200904_at 200905_x_at 201487_at 201721_s_at 201858_s_at 202075_s_at 202269_x_at 202524_s_at 202531_at 202637_s_at 202803_s_at 202902_s_at 202953_at 202957_at 203331_s_at 203332_s_at 203416_at 203471_s_at 203508_at 203729_at 203828_s_at 203922_s_at 204116_at 204192_at 204197_s_at 204279_at 204502_…	149	566	0	CD40
1552263_at	FALSE	0.0800108	0.356772	205098_at 208296_x_at 227396_at 232617_at	4	566	1	MAPK1
1552477_a_at	FALSE	0.0800108	0.356772	1552478_a_at 202597_at 204354_at 211255_x_at	4	566	1	IRF6
202401_s_at	FALSE	0.0800108	0.356772	202951_at 217894_at 218845_at 223651_x_at	4	566	1	SRF
202861_at	FALSE	0.0800108	0.356772	202081_at 204887_s_at 209714_s_at 244677_at	4	566	1	PER1
202935_s_at	FALSE	0.0800108	0.356772	202936_s_at 210610_at 229580_at 230419_at	4	566	1	SOX9
204281_at	FALSE	0.0800108	0.356772	212581_x_at 214855_s_at 227198_at 41037_at	4	566	1	TEAD4
204689_at	FALSE	0.0800108	0.356772	1556314_a_at 214787_at 215933_s_at 218060_s_at	4	566	1	HHEX
204901_at	FALSE	0.0800108	0.356772	215001_s_at 216091_s_at 224471_s_at 228003_at	4	566	1	BTRC
206373_at	FALSE	0.0800108	0.356772	1556325_at 1557155_a_at 205225_at 40093_at	4	566	1	ZIC1
211139_s_at	FALSE	0.0800108	0.356772	1553725_s_at 208047_s_at 219981_x_at 222837_s_at	4	566	1	NAB1
216248_s_at	TRUE	0.0800108	0.356772	204621_s_at 204622_x_at 235739_at 57540_at	4	566	1	NR4A2
222917_s_at	FALSE	0.0800108	0.356772	219682_s_at 221785_at 225544_at 229576_s_at	4	566	1	TBX3
226367_at	FALSE	0.0800108	0.356772	202040_s_at 211993_at 212079_s_at 235009_at	4	566	1	KDM5A
231243_s_at	FALSE	0.0800108	0.356772	200917_s_at 214040_s_at 222501_s_at 235234_at	4	566	1	BHLHE41
225512_at	FALSE	0.0802236	0.356772	1555105_a_at 200624_s_at 201151_s_at 201559_s_at 201780_s_at 202326_at 202798_at 203543_s_at 203884_s_at 203935_at 204085_s_at 208047_s_at 208127_s_at 209307_at 209451_at 209674_at 212265_at 212293_at 212511_at 212526_at 212989_at 213168_at 213469_at 214787_at 221381_s_at 221773_at 222103_at 222156_x_at 223370_at 224561_s_at 224619_at 225132_at 225144_at 225222_at 225497_at 225885_at 226054_at 22…	49	566	3	ZBTB38
219779_at	FALSE	0.0818785	0.363123	1552288_at 1552309_a_at 1556770_a_at 1556935_at 1557079_at 1557080_s_at 1558688_at 1561123_at 1562189_at 1569149_at 200665_s_at 200784_s_at 200795_at 201069_at 201124_at 201150_s_at 201185_at 201261_x_at 201278_at 201279_s_at 201431_s_at 201438_at 201505_at 201792_at 201852_x_at 201893_x_at 202007_at 202191_s_at 202192_s_at 202273_at 202283_at 202310_s_at 202403_s_at 202410_x_at 202465_at 202546_…	275	566	10	ZFHX4
205039_s_at	FALSE	0.0851846	0.376742	1552584_at 1553856_s_at 1553906_s_at 1555613_a_at 1555691_a_at 1555759_a_at 1555779_a_at 1558827_a_at 1569225_a_at 200905_x_at 201721_s_at 202156_s_at 202524_s_at 202643_s_at 202803_s_at 202953_at 202957_at 203332_s_at 203402_at 203416_at 203471_s_at 203508_at 203760_s_at 203761_at 204057_at 204116_at 204118_at 204153_s_at 204192_at 204197_s_at 204265_s_at 204563_at 204655_at 204674_at 204794_at …	162	566	0	IKZF1
202643_s_at	FALSE	0.0984531	0.430679	1405_i_at 1552584_at 1553043_a_at 1553856_s_at 1555613_a_at 1555691_a_at 1555759_a_at 1558827_a_at 1560396_at 1563473_at 1569225_a_at 200905_x_at 202269_x_at 202270_at 202524_s_at 202531_at 202626_s_at 202637_s_at 202644_s_at 202664_at 202665_s_at 202910_s_at 202957_at 203332_s_at 203416_at 203471_s_at 203508_at 203528_at 203760_s_at 203761_at 203828_s_at 203836_s_at 203879_at 203915_at 204057_at…	232	566	1	TNFAIP3
201781_s_at	FALSE	0.0989942	0.430679	201782_s_at 211547_s_at 214487_s_at 218214_at 228778_at	5	566	1	AIP
205259_at	FALSE	0.0989942	0.430679	204731_at 207177_at 225575_at 235570_at 239673_at	5	566	1	NR3C2
216017_s_at	FALSE	0.0989942	0.430679	1555611_s_at 1555831_s_at 214326_x_at 220259_at 222385_x_at	5	566	1	NAB2
222875_at	FALSE	0.0989942	0.430679	208610_s_at 214052_x_at 224173_s_at 226262_at 242439_s_at	5	566	1	DHX33
225935_at	FALSE	0.0989942	0.430679	213031_s_at 214743_at 225937_at 227069_at 227580_s_at	5	566	1	CUX1
235556_at	FALSE	0.0998252	0.433117	1552790_a_at 1554007_at 1569129_s_at 200811_at 203845_at 204273_at 209005_at 212309_at 212675_s_at 217691_x_at 224964_s_at 225509_at 225725_at 225939_at 225941_at 225956_at 226449_at 226532_at 227368_at 228456_s_at 228751_at 229287_at 235051_at 235144_at 238476_at 241789_at	26	566	2	CREBRF
204052_s_at	TRUE	0.100357	0.434248	1554474_a_at 200795_at 201893_x_at 202149_at 202158_s_at 202994_s_at 202995_s_at 203562_at 203603_s_at 203799_at 204051_s_at 204359_at 205226_at 205330_at 205407_at 205803_s_at 205907_s_at 205908_s_at 206101_at 206987_x_at 207173_x_at 208944_at 209335_at 209436_at 210517_s_at 212192_at 212386_at 212667_at 212764_at 213069_at 213334_x_at 213429_at 213909_at 213993_at 213994_s_at 214761_at 219778_a…	54	566	3	SFRP4
218350_s_at	FALSE	0.102275	0.441354	1554572_a_at 1559148_at 200657_at 200783_s_at 200853_at 200934_at 200978_at 201202_at 201298_s_at 201345_s_at 201453_x_at 201519_at 201555_at 201890_at 201897_s_at 201930_at 202200_s_at 202233_s_at 202503_s_at 202589_at 202705_at 202882_x_at 202911_at 203033_x_at 203046_s_at 203213_at 203214_x_at 203362_s_at 203418_at 203554_x_at 203764_at 203856_at 203968_s_at 204023_at 204162_at 204444_at 20460…	86	566	4	GMNN
211067_s_at	FALSE	0.103395	0.444988	1552658_a_at 1556427_s_at 1556770_a_at 1557080_s_at 1558828_s_at 200795_at 201185_at 201278_at 201280_s_at 201431_s_at 201438_at 201540_at 201852_x_at 201893_x_at 202157_s_at 202191_s_at 202192_s_at 202202_s_at 202403_s_at 202432_at 202465_at 202724_s_at 202765_s_at 202766_s_at 202994_s_at 203753_at 203835_at 203989_x_at 204036_at 204051_s_at 204358_s_at 204359_at 204749_at 204759_at 204823_at 20…	180	566	7	GAS7
244587_at	FALSE	0.104605	0.448989	200785_s_at 200808_s_at 201262_s_at 201556_s_at 201654_s_at 202310_s_at 202410_x_at 203238_s_at 203254_s_at 203370_s_at 205002_at 205717_x_at 206115_at 207118_s_at 207760_s_at 208871_at 209002_s_at 209079_x_at 209253_at 209675_s_at 210649_s_at 210684_s_at 211823_s_at 212002_at 212152_x_at 212494_at 212784_at 214184_at 214326_x_at 215235_at 215836_s_at 216002_at 217991_x_at 218892_at 219173_at 221…	55	566	3	ATF7
202430_s_at	FALSE	0.108923	0.465028	1552613_s_at 1555464_at 1566544_at 1568592_at 200628_s_at 200887_s_at 202086_at 202270_at 202446_s_at 203153_at 203595_s_at 203746_s_at 203964_at 204439_at 204502_at 204747_at 204972_at 205098_at 205483_s_at 205552_s_at 205660_at 206553_at 206715_at 209970_x_at 211122_s_at 213293_s_at 213294_at 213797_at 214453_s_at 216231_s_at 217502_at 217933_s_at 218400_at 218543_s_at 218943_s_at 218986_s_at 2…	56	566	3	PLSCR1
218129_s_at	FALSE	0.108923	0.465028	1552417_a_at 1553530_a_at 1554148_a_at 1554260_a_at 1554757_a_at 1555388_s_at 1557984_s_at 1558015_s_at 200624_s_at 200679_x_at 201211_s_at 201444_s_at 201504_s_at 201799_s_at 202113_s_at 202213_s_at 202278_s_at 202777_at 203032_s_at 203105_s_at 203553_s_at 204427_s_at 205446_s_at 206238_s_at 206544_x_at 207319_s_at 207686_s_at 208664_s_at 209131_s_at 209895_at 209896_s_at 210470_x_at 210667_s_at…	56	566	3	NFYB
212840_at	FALSE	0.113079	0.480212	1556650_at 1556923_at 1562442_a_at 201918_at 204180_s_at 208859_s_at 211019_s_at 213649_at 214004_s_at 214305_s_at 223149_s_at 223200_s_at 224254_x_at 224933_s_at 226999_at 229520_s_at 230229_at 230607_at 232216_at 233819_s_at 238563_at 239392_s_at 239788_at 240016_at 240141_at 241242_at 243410_at 243908_at	28	566	2	UBXN7
228454_at	FALSE	0.113079	0.480212	200872_at 201422_at 202641_at 203685_at 204667_at 205773_at 209603_at 211432_s_at 212462_at 213958_at 218660_at 218826_at 219197_s_at 220192_x_at 220559_at 220892_s_at 221012_s_at 225497_at 225956_at 226520_at 227982_at 228718_at 232286_at 235800_at 237086_at 238842_at 238933_at 241472_at	28	566	2	LCOR
1554420_at	FALSE	0.117587	0.482708	201041_s_at 202340_x_at 202672_s_at 209189_at 212137_at 238038_at	6	566	1	ATF3
1555420_a_at	FALSE	0.117587	0.482708	201295_s_at 216352_x_at 216899_s_at 226847_at 235572_at 240432_x_at	6	566	1	KLF7
202978_s_at	FALSE	0.117587	0.482708	201504_s_at 202979_s_at 214895_s_at 215236_s_at 222035_s_at 224149_x_at	6	566	1	CREBZF
209967_s_at	FALSE	0.117587	0.482708	201237_at 202511_s_at 207630_s_at 214508_x_at 236428_at 243589_at	6	566	1	CREM
210831_s_at	FALSE	0.117587	0.482708	207118_s_at 210374_x_at 210375_at 210832_x_at 213933_at 230218_at	6	566	1	PTGER3
212534_at	FALSE	0.117587	0.482708	201384_s_at 203247_s_at 203685_at 223155_at 225953_at 238007_at	6	566	1	ZNF24
214258_x_at	FALSE	0.117587	0.482708	206689_x_at 209192_x_at 211251_x_at 214326_x_at 228089_x_at 242040_at	6	566	1	KAT5
219847_at	FALSE	0.117587	0.482708	201616_s_at 203458_at 207809_s_at 210720_s_at 212960_at 223954_x_at	6	566	1	HDAC11
225368_at	FALSE	0.117587	0.482708	213763_at 225097_at 225115_at 225116_at 235771_at 243790_at	6	566	1	HIPK2
229657_at	FALSE	0.117587	0.482708	204713_s_at 212830_at 227105_at 228716_at 233130_at 242086_at	6	566	1	THRB
235698_at	FALSE	0.117587	0.482708	1557145_at 203468_at 213509_x_at 214815_at 233775_x_at 241884_at	6	566	1	ZFP90
237206_at	FALSE	0.117587	0.482708	201497_x_at 209612_s_at 228665_at 228827_at 238906_s_at 242500_at	6	566	1	MYOCD
238009_at	FALSE	0.117587	0.482708	1568920_at 200986_at 215768_at 225516_at 227874_at 242025_at	6	566	1	SOX5
207480_s_at	FALSE	0.118656	0.483002	1554547_at 1556427_s_at 1557961_s_at 1558116_x_at 1563841_at 1566163_at 200762_at 200795_at 201540_at 202724_s_at 202994_s_at 203753_at 204036_at 204069_at 204359_at 204457_s_at 204556_s_at 204671_s_at 204719_at 204955_at 204963_at 205116_at 205407_at 205528_s_at 205529_s_at 206481_s_at 207002_s_at 207808_s_at 208241_at 208790_s_at 209318_x_at 209335_at 209436_at 209540_at 209550_at 209747_at 209…	127	566	0	MEIS2
232865_at	FALSE	0.118656	0.483002	1552719_at 1553349_at 1554577_a_at 1554768_a_at 1555057_at 1556608_a_at 1557835_at 1557987_at 1558448_a_at 1558515_at 1558613_at 1558802_at 1559038_at 1560128_x_at 1562529_s_at 1565706_at 1569149_at 201472_at 201676_x_at 201923_at 202413_s_at 204021_s_at 204240_s_at 204331_s_at 207078_at 208638_at 208803_s_at 209434_s_at 210129_s_at 210598_at 211725_s_at 211746_x_at 213089_at 213517_at 213639_s_a…	127	566	0	AFF4
224833_at	FALSE	0.118731	0.483002	1552316_a_at 1554168_a_at 1555355_a_at 1556314_a_at 1558517_s_at 1559584_a_at 200904_at 200911_s_at 201280_s_at 201328_at 202157_s_at 202644_s_at 202663_at 202664_at 202724_s_at 202957_at 202968_s_at 203185_at 203320_at 203843_at 203921_at 204057_at 204197_s_at 204236_at 204642_at 204674_at 204781_s_at 204872_at 204897_at 204955_at 205159_at 205303_at 205804_s_at 205885_s_at 206150_at 206332_s_at…	128	566	0	ETS1
201524_x_at	FALSE	0.118865	0.483002	1554577_a_at 1554768_a_at 1555274_a_at 1555501_s_at 1556761_at 1559148_at 1562189_at 200087_s_at 200750_s_at 200786_at 200853_at 200876_s_at 200971_s_at 200978_at 201139_s_at 201144_s_at 201221_s_at 201274_at 201292_at 201298_s_at 201317_s_at 201520_s_at 201523_x_at 201597_at 201653_at 201659_s_at 201676_x_at 202077_at 202209_at 202282_at 202352_s_at 202475_at 202635_s_at 202753_at 202842_s_at 20…	129	566	0	UBE2N
202907_s_at	FALSE	0.119867	0.485842	1554414_a_at 1556950_s_at 202119_s_at 202874_s_at 202906_s_at 204024_at 204274_at 205732_s_at 210117_at 212250_at 212731_at 213391_at 217299_s_at 218172_s_at 218549_s_at 218919_at 221586_s_at 221718_s_at 222553_x_at 222656_at 222698_s_at 224957_at 225676_s_at 226289_at 226294_x_at 226341_at 229225_at 231784_s_at 238337_s_at	29	566	2	NBN
208805_at	FALSE	0.120414	0.486826	1554806_a_at 1555501_s_at 200737_at 200738_s_at 200818_at 200853_at 200868_s_at 200942_s_at 200978_at 201114_x_at 201144_s_at 201256_at 201274_at 201298_s_at 201317_s_at 201321_s_at 201345_s_at 201470_at 201523_x_at 201524_x_at 201532_at 201543_s_at 201676_x_at 201821_s_at 202001_s_at 202090_s_at 202110_at 202297_s_at 202409_at 202487_s_at 202511_s_at 202655_at 202690_s_at 202713_s_at 202857_at 2…	134	566	0	NA
226474_at	FALSE	0.129501	0.522244	1405_i_at 1552584_at 1553681_a_at 1553906_s_at 1554240_a_at 1555613_a_at 1555691_a_at 1555852_at 1557116_at 1557632_at 1558827_a_at 1559263_s_at 1559584_a_at 1560128_x_at 1560396_at 1560706_at 1562194_at 1563509_at 1569225_a_at 200629_at 200887_s_at 200905_x_at 201649_at 201721_s_at 202269_x_at 202270_at 202307_s_at 202524_s_at 202665_s_at 202748_at 202803_s_at 202910_s_at 202957_at 203052_at 203…	356	566	3	NLRC5
211965_at	FALSE	0.13373	0.537943	1554429_a_at 1555823_at 1566901_at 200601_at 201040_at 202882_x_at 203254_s_at 203370_s_at 203900_at 204907_s_at 208871_at 210649_s_at 212152_x_at 213046_at 213121_at 213440_at 214021_x_at 214792_x_at 217849_s_at 217991_x_at 224673_at 229265_at 239361_at 242294_at 244882_at 32811_at 33768_at 34478_at 37996_s_at 40489_at AFFX-HUMRGE/M10098_5_at	31	566	2	ZFP36L1
205878_at	FALSE	0.135796	0.539703	1558943_x_at 200624_s_at 201967_at 210691_s_at 220430_at 222788_s_at 235016_at	7	566	1	POU6F1
226352_at	FALSE	0.135796	0.539703	1558279_a_at 209717_at 211920_at 213238_at 218179_s_at 230962_at 235570_at	7	566	1	JMY
229092_at	FALSE	0.135796	0.539703	200810_s_at 203685_at 209119_x_at 209120_at 209121_x_at 215073_s_at 242396_at	7	566	1	NR2F2
232483_at	FALSE	0.135796	0.539703	1555281_x_at 1565566_a_at 203272_s_at 213593_s_at 218750_at 241884_at 242125_at	7	566	1	MED17
236301_at	FALSE	0.136055	0.539703	1405_i_at 1552497_a_at 1553856_s_at 1553906_s_at 1554240_a_at 1555613_a_at 1555691_a_at 1557632_at 1558662_s_at 1558827_a_at 1559263_s_at 1559584_a_at 1563473_at 1563509_at 1569225_a_at 200905_x_at 201137_s_at 201965_s_at 202269_x_at 202524_s_at 202643_s_at 202644_s_at 202957_at 203332_s_at 203385_at 203416_at 203508_at 203528_at 203760_s_at 203879_at 203915_at 204057_at 204116_at 204118_at 20415…	280	566	2	IKZF3
203840_at	FALSE	0.13619	0.539703	201273_s_at 201437_s_at 201707_at 201745_at 201824_at 202034_x_at 202271_at 203049_s_at 203983_at 204176_at 204634_at 208716_s_at 208783_s_at 209625_at 211760_s_at 212215_at 212459_x_at 213118_at 213424_at 213805_at 214155_s_at 214658_at 214697_s_at 214835_s_at 217970_s_at 218085_at 218878_s_at 219553_at 221073_s_at 222103_at 222637_at 224492_s_at 224691_at 224692_at 224700_at 224802_at 224884_at…	62	566	3	BLZF1
205599_at	FALSE	0.136596	0.539975	1405_i_at 1553906_s_at 1555613_a_at 1555691_a_at 1555759_a_at 1555852_at 1557632_at 1558827_a_at 1559101_at 1559263_s_at 1559584_a_at 1563473_at 1563509_at 1569225_a_at 202524_s_at 202643_s_at 202644_s_at 202957_at 203332_s_at 203402_at 203508_at 203879_at 204057_at 204116_at 204153_s_at 204192_at 204197_s_at 204198_s_at 204411_at 204563_at 204655_at 204789_at 204852_s_at 204882_at 204890_s_at 20…	205	566	1	TRAF1
230218_at	FALSE	0.139753	0.551002	1555889_a_at 1556770_a_at 1558828_s_at 1562189_at 1598_g_at 200795_at 200986_at 201069_at 201185_at 201431_s_at 201438_at 201621_at 201655_s_at 201787_at 201890_at 202156_s_at 202177_at 202192_s_at 202273_at 202409_at 202410_x_at 202465_at 202503_s_at 202796_at 202920_at 202994_s_at 203065_s_at 203151_at 203209_at 203281_s_at 203514_at 203697_at 203753_at 203766_s_at 203812_at 203813_s_at 203835_…	214	566	1	HIC1
224377_s_at	FALSE	0.140073	0.551002	1552660_a_at 1553928_at 1554148_a_at 1554510_s_at 1554577_a_at 1554806_a_at 1555226_s_at 1555780_a_at 1556285_s_at 1557984_s_at 1561597_x_at 1568877_a_at 200008_s_at 200641_s_at 200669_s_at 200712_s_at 200751_s_at 200776_s_at 200890_s_at 201014_s_at 201120_s_at 201179_s_at 201298_s_at 201309_x_at 201351_s_at 201395_at 201399_s_at 201435_s_at 201444_s_at 201453_x_at 201472_at 201504_s_at 201619_at…	154	566	6	RAB18
203542_s_at	FALSE	0.15363	0.59268	1556935_at 201996_s_at 205528_s_at 209203_s_at 212758_s_at 225420_at 227082_at 240245_at	8	566	1	KLF9
209152_s_at	FALSE	0.15363	0.59268	210776_x_at 213730_x_at 213811_x_at 219032_x_at 219470_x_at 230170_at 237881_at 238544_at	8	566	1	TCF3
210832_x_at	FALSE	0.15363	0.59268	209550_at 210374_x_at 210375_at 210831_s_at 213933_at 224996_at 229268_at 230300_at	8	566	1	PTGER3
213811_x_at	FALSE	0.15363	0.59268	1563253_s_at 209152_s_at 210158_at 210776_x_at 211235_s_at 213730_x_at 232398_at 240686_x_at	8	566	1	TCF3
232064_at	FALSE	0.15363	0.59268	204863_s_at 210117_at 224227_s_at 225041_at 228686_at 230180_at 242352_at 244401_at	8	566	1	FER
232979_at	FALSE	0.15363	0.59268	202413_s_at 202705_at 205366_s_at 205600_x_at 205601_s_at 228904_at 231767_at 231870_s_at	8	566	1	MIR10A
235170_at	FALSE	0.15363	0.59268	204634_at 205739_x_at 219457_s_at 219495_s_at 224990_at 226952_at 230951_at 232541_at	8	566	1	ZNF92
239911_at	TRUE	0.15363	0.59268	206328_at 208696_at 208726_s_at 209769_s_at 218662_s_at 230271_at 233446_at 236091_at	8	566	1	ONECUT2
202908_at	FALSE	0.155139	0.597063	1555270_a_at 1566880_at 202752_x_at 203749_s_at 204508_s_at 205074_at 205796_at 209603_at 209604_s_at 210085_s_at 210720_s_at 210735_s_at 211712_s_at 212441_at 212496_s_at 212960_at 214164_x_at 215867_x_at 216092_s_at 218931_at 219498_s_at 222379_at 222760_at 222803_at 222996_s_at 223479_s_at 226647_at 226817_at 229150_at 229580_at 230748_at 235110_at 238682_at 238854_at	34	566	2	WFS1
201348_at	FALSE	0.162415	0.623565	201437_s_at 202947_s_at 203921_at 203980_at 204482_at 204923_at 204997_at 205200_at 205392_s_at 205913_at 208335_s_at 208982_at 208983_s_at 209183_s_at 209283_at 209555_s_at 209612_s_at 209613_s_at 210299_s_at 210972_x_at 213524_s_at 213706_at 214091_s_at 218806_s_at 219064_at 219436_s_at 221747_at 222911_s_at 223562_at 226304_at 226950_at 228409_at 241381_at 32625_at 64064_at	35	566	2	GPX3
202191_s_at	FALSE	0.162969	0.624195	1554690_a_at 1555780_a_at 1556203_a_at 1556423_at 1556935_at 1557961_s_at 1559037_a_at 1559455_at 1561123_at 1562189_at 1562194_at 1566482_at 201280_s_at 202116_at 202157_s_at 202192_s_at 202199_s_at 202290_at 202920_at 202994_s_at 203498_at 203753_at 203835_at 204358_s_at 204964_s_at 205022_s_at 205116_at 205394_at 205405_at 205528_s_at 205529_s_at 205559_s_at 206580_s_at 207034_s_at 208396_s_at…	167	566	6	GAS7
201694_s_at	FALSE	0.171097	0.640015	201289_at 201369_s_at 201473_at 201693_s_at 202340_x_at 202768_at 205249_at 209189_at 227404_s_at	9	566	1	EGR1
203056_s_at	FALSE	0.171097	0.640015	201996_s_at 205188_s_at 205210_at 210214_s_at 212038_s_at 222576_s_at 229060_at 239655_at 242279_at	9	566	1	PRDM2
203322_at	FALSE	0.171097	0.640015	1557965_at 201237_at 202527_s_at 203822_s_at 208112_x_at 214168_s_at 215424_s_at 218013_x_at 222507_s_at	9	566	1	ADNP2
210053_at	FALSE	0.171097	0.640015	1553528_a_at 1555737_a_at 202413_s_at 209613_s_at 221475_s_at 224450_s_at 225082_at 230872_s_at 238918_at	9	566	1	TAF5
215253_s_at	FALSE	0.171097	0.640015	1555154_a_at 208370_s_at 210935_s_at 216253_s_at 218893_at 222385_x_at 222621_at 223143_s_at 235106_at	9	566	1	RCAN1
218902_at	FALSE	0.171097	0.640015	1553613_s_at 212446_s_at 212771_at 212956_at 218640_s_at 229497_at 232333_at 239606_at 242405_at	9	566	1	NOTCH1
219371_s_at	FALSE	0.171097	0.640015	203764_at 204468_s_at 205529_s_at 212097_at 219213_at 225748_at 229487_at 235020_at 235545_at	9	566	1	KLF2
226806_s_at	FALSE	0.171097	0.640015	1558101_at 201317_s_at 214295_at 224970_at 224975_at 224976_at 229994_at 230958_s_at 242824_at	9	566	1	NFIA
227579_at	FALSE	0.171097	0.640015	204823_at 218901_at 219405_at 225782_at 226038_at 227126_at 227529_s_at 228006_at 231842_at	9	566	1	FER
230056_at	FALSE	0.171097	0.640015	1558279_a_at 202630_at 203118_at 222831_at 223330_s_at 225910_at 227767_at 229705_at 235224_s_at	9	566	1	BPTF
220192_x_at	FALSE	0.175654	0.655528	1553542_at 1553613_s_at 1553986_at 1556666_a_at 1558511_s_at 200670_at 201397_at 202109_at 202234_s_at 202235_at 203963_at 204508_s_at 204623_at 204667_at 204750_s_at 204863_s_at 208072_s_at 209173_at 209191_at 209696_at 210476_s_at 210735_s_at 213441_x_at 213564_x_at 213884_s_at 213885_at 214222_at 214404_x_at 215304_at 215867_x_at 218164_at 218211_s_at 219497_s_at 219562_at 219734_at 221203_s_a…	70	566	3	SPDEF
215346_at	FALSE	0.177885	0.660042	1553906_s_at 1555852_at 1557116_at 202524_s_at 202643_s_at 202644_s_at 202665_s_at 202957_at 203052_at 203175_at 203402_at 203416_at 203471_s_at 203879_at 203915_at 203921_at 204116_at 204122_at 204220_at 204269_at 204588_s_at 204820_s_at 204852_s_at 204882_at 204923_at 204960_at 204961_s_at 205147_x_at 205153_s_at 205213_at 205237_at 205403_at 205456_at 205484_at 205495_s_at 205599_at 205718_at …	107	566	0	CD40
212250_at	FALSE	0.178032	0.660042	1554414_a_at 1554679_a_at 200608_s_at 200639_s_at 200640_at 200641_s_at 200692_s_at 201297_s_at 201398_s_at 201437_s_at 201512_s_at 201652_at 201689_s_at 201772_at 201821_s_at 202033_s_at 202119_s_at 202635_s_at 202823_at 202872_at 202874_s_at 202907_s_at 202955_s_at 202956_at 203207_s_at 203208_s_at 203568_s_at 203584_at 204278_s_at 204350_s_at 204426_at 204427_s_at 206374_at 208731_at 208767_s_…	109	566	0	MTDH
209543_s_at	FALSE	0.178512	0.660042	1552667_a_at 1556314_a_at 201496_x_at 201540_at 201809_s_at 201957_at 202112_at 202242_at 202796_at 202878_s_at 203065_s_at 203812_at 203934_at 204134_at 204468_s_at 204482_at 204677_at 204719_at 205200_at 205236_x_at 205326_at 205384_at 205392_s_at 205507_at 205619_s_at 206201_s_at 206481_s_at 207542_s_at 208335_s_at 208609_s_at 208981_at 208982_at 209047_at 209253_at 209540_at 209663_s_at 20978…	111	566	0	CD34
224341_x_at	FALSE	0.178512	0.660042	1552316_a_at 1554899_s_at 1557116_at 1559584_a_at 200953_s_at 200958_s_at 201212_at 201847_at 202663_at 202664_at 203139_at 203185_at 203470_s_at 203471_s_at 203473_at 203561_at 203603_s_at 203645_s_at 204057_at 204236_at 204438_at 204588_s_at 204646_at 204834_at 204897_at 204959_at 205159_at 205269_at 206028_s_at 206332_s_at 206715_at 207238_s_at 208121_s_at 208146_s_at 208306_x_at 208894_at 208…	111	566	0	TLR4
229121_at	FALSE	0.179837	0.663409	1553856_s_at 1553906_s_at 1557116_at 200743_s_at 201721_s_at 202157_s_at 202524_s_at 202665_s_at 202800_at 202803_s_at 202953_at 203402_at 203416_at 203471_s_at 203473_at 203508_at 203547_at 203760_s_at 203761_at 203879_at 203932_at 204057_at 204192_at 204588_s_at 204821_at 204852_s_at 204882_at 204891_s_at 204912_at 204923_at 205147_x_at 205159_at 205269_at 205270_s_at 205291_at 205798_at 205831…	114	566	0	CMKLR1
223336_s_at	FALSE	0.180795	0.665408	1558233_s_at 200087_s_at 200946_x_at 201238_s_at 201512_s_at 202195_s_at 202346_at 202538_s_at 202823_at 202843_at 203356_at 203544_s_at 203869_at 205435_s_at 206770_s_at 208762_at 208800_at 208802_at 208839_s_at 209028_s_at 209248_at 209404_s_at 209551_at 209585_s_at 209649_at 210172_at 210296_s_at 212078_s_at 212080_at 213225_at 214658_at 216693_x_at 217097_s_at 217851_s_at 218989_x_at 219017_a…	71	566	3	RAB18
218751_s_at	FALSE	0.184579	0.669589	1552312_a_at 1557555_at 200624_s_at 201273_s_at 201297_s_at 201410_at 202538_s_at 202654_x_at 205902_at 206548_at 209404_s_at 209534_x_at 212078_s_at 212079_s_at 212080_at 212318_at 213860_x_at 214911_s_at 217595_at 218013_x_at 218036_x_at 219376_at 221071_at 221381_s_at 222024_s_at 222699_s_at 224662_at 224834_at 225909_at 227183_at 227658_s_at 230004_at 235496_at 236243_at 238558_at 242019_at 2…	38	566	2	FBXW7
226991_at	FALSE	0.187897	0.669589	1552316_a_at 1552318_at 1552584_at 1553102_a_at 1554240_a_at 1555613_a_at 1555852_at 1559584_a_at 1564139_at 1569225_a_at 1569257_at 202644_s_at 202665_s_at 202957_at 203332_s_at 203471_s_at 203508_at 203879_at 204153_s_at 204192_at 204236_at 204265_s_at 204674_at 204852_s_at 204882_at 204891_s_at 204912_at 204923_at 205159_at 205269_at 205291_at 205488_at 205798_at 205804_s_at 205821_at 205831_a…	123	566	0	NFATC2
228537_at	FALSE	0.187897	0.669589	1556364_at 1558501_at 1562189_at 200052_s_at 201014_s_at 201185_at 201279_s_at 201438_at 202191_s_at 202192_s_at 202994_s_at 203325_s_at 203835_at 203886_s_at 204345_at 204358_s_at 204359_at 205116_at 205330_at 205528_s_at 205529_s_at 205559_s_at 206953_s_at 207034_s_at 207480_s_at 207943_x_at 208782_at 208789_at 209436_at 209540_at 210872_x_at 211062_s_at 211067_s_at 212386_at 212387_at 212419_a…	123	566	0	GLI2
1552399_a_at	FALSE	0.188204	0.669589	1559154_at 1773_at 207470_at 222501_s_at 232215_x_at 233315_at 238924_at 240780_at 243042_at 243105_at	10	566	1	BRF1
1555125_at	FALSE	0.188204	0.669589	1554614_a_at 1561238_at 202873_at 209896_s_at 211090_s_at 212220_at 212514_x_at 224474_x_at 233230_s_at 235868_at	10	566	1	PAXBP1
201464_x_at	FALSE	0.188204	0.669589	201041_s_at 201289_at 201465_s_at 201466_s_at 201531_at 201693_s_at 202768_at 209189_at 210764_s_at 213281_at	10	566	1	JUN
201473_at	FALSE	0.188204	0.669589	201041_s_at 201289_at 201531_at 201693_s_at 201694_s_at 202081_at 202768_at 209189_at 211610_at 225716_at	10	566	1	JUNB
203321_s_at	FALSE	0.188204	0.669589	1562442_a_at 213850_s_at 221683_s_at 223281_s_at 224726_at 227508_at 227740_at 235009_at 243410_at 243498_at	10	566	1	ADNP2
204753_s_at	FALSE	0.188204	0.669589	1556364_at 202746_at 204754_at 204755_x_at 205046_at 223475_at 223623_at 225977_at 228399_at 238577_s_at	10	566	1	HLF
205397_x_at	FALSE	0.188204	0.669589	1556058_s_at 205398_s_at 211391_s_at 214251_s_at 214726_x_at 215037_s_at 216205_s_at 223131_s_at 224629_at 233292_s_at	10	566	1	SMAD3
206245_s_at	FALSE	0.188204	0.669589	1562608_at 201362_at 201363_s_at 208628_s_at 209130_at 218238_at 219197_s_at 222835_at 228565_at 232855_at	10	566	1	IVNS1ABP
208937_s_at	FALSE	0.188204	0.669589	1555564_a_at 200696_s_at 201540_at 208983_s_at 209147_s_at 214505_s_at 216831_s_at 219436_s_at 228024_at 228950_s_at	10	566	1	ID1
209113_s_at	FALSE	0.188204	0.669589	1555639_a_at 200852_x_at 204654_s_at 205748_s_at 208003_s_at 209197_at 209367_at 210719_s_at 217729_s_at 218064_s_at	10	566	1	HMG20B
224976_at	FALSE	0.188204	0.669589	1558101_at 211450_s_at 212030_at 214295_at 224970_at 224975_at 226806_s_at 230958_s_at 234977_at 242824_at	10	566	1	NFIA
228759_at	FALSE	0.188204	0.669589	203628_at 204508_s_at 205903_s_at 211881_x_at 216944_s_at 217499_x_at 218211_s_at 219197_s_at 235810_at 241577_at	10	566	1	CREB3L2
226695_at	FALSE	0.188757	0.670066	1552309_a_at 1554062_at 1554966_a_at 1555229_a_at 1555778_a_at 1557049_at 200665_s_at 200771_at 200795_at 200897_s_at 200907_s_at 201069_at 201141_at 201150_s_at 201185_at 201278_at 201279_s_at 201280_s_at 201431_s_at 201438_at 201505_at 201540_at 201616_s_at 201724_s_at 201744_s_at 201852_x_at 201893_x_at 202202_s_at 202273_at 202283_at 202336_s_at 202363_at 202369_s_at 202403_s_at 202404_s_at 2…	269	566	2	PRRX1
227817_at	FALSE	0.190612	0.674322	1405_i_at 1552315_at 1552316_a_at 1552318_at 1553102_a_at 1553681_a_at 1553906_s_at 1555613_a_at 1555691_a_at 1555759_a_at 1555852_at 1557632_at 1558827_a_at 1559263_s_at 1559584_a_at 1560706_at 1562194_at 1563473_at 1563509_at 1566448_at 1568943_at 1569225_a_at 202156_s_at 202157_s_at 202524_s_at 202643_s_at 202910_s_at 202957_at 203332_s_at 203508_at 203528_at 203760_s_at 203761_at 203879_at 20…	272	566	2	PRKCB
221969_at	FALSE	0.191835	0.674322	1555613_a_at 1557632_at 1558662_s_at 1558827_a_at 1559263_s_at 1559584_a_at 1560706_at 1563473_at 1569225_a_at 202524_s_at 202644_s_at 202910_s_at 203879_at 204057_at 204116_at 204192_at 204198_s_at 204563_at 204613_at 204655_at 204661_at 204674_at 204777_s_at 204852_s_at 204891_s_at 204912_at 204923_at 204960_at 205038_at 205049_s_at 205101_at 205213_at 205255_x_at 205267_at 205291_at 205297_s_a…	181	566	1	PAX5
227749_at	FALSE	0.191884	0.674322	1552584_at 1553906_s_at 1554240_a_at 1555613_a_at 1556551_s_at 1557632_at 1557797_a_at 1558827_a_at 1559263_s_at 1559584_a_at 1563473_at 1569225_a_at 202524_s_at 202626_s_at 202910_s_at 202957_at 203332_s_at 203402_at 203471_s_at 203508_at 203528_at 203879_at 204116_at 204153_s_at 204198_s_at 204265_s_at 204269_at 204613_at 204852_s_at 204882_at 204891_s_at 204912_at 204923_at 204960_at 205101_at…	182	566	1	POU2F2
221903_s_at	FALSE	0.191984	0.674322	1552584_at 1552703_s_at 1553856_s_at 1554899_s_at 1555759_a_at 1557329_at 1568592_at 200628_s_at 200905_x_at 201487_at 201720_s_at 201858_s_at 201859_at 201972_at 202074_s_at 202270_at 202524_s_at 202625_at 202626_s_at 202643_s_at 202659_at 202665_s_at 202902_s_at 202957_at 203028_s_at 203052_at 203236_s_at 203416_at 203471_s_at 203645_s_at 203761_at 203879_at 203915_at 203922_s_at 203923_s_at 20…	183	566	1	CYLD
242911_at	FALSE	0.192062	0.674322	1556690_s_at 1564093_at 201996_s_at 202697_at 204298_s_at 204863_s_at 209604_s_at 212208_at 213328_at 214850_at 218217_at 220374_at 223210_at 224567_x_at 225604_s_at 226365_at 230093_at 230629_s_at 232307_at 232632_at 233231_at 235288_at 235701_at 236592_at 236934_at 237459_at 237577_at 238883_at 239561_at 240141_at 240544_at 240554_at 240723_at 241301_at 241581_at 243329_at 243361_at 243469_at 2…	39	566	2	MED13L
238711_s_at	FALSE	0.199583	0.698168	1552978_a_at 1554806_a_at 1554972_at 1556442_x_at 200711_s_at 201370_s_at 201734_at 202614_at 202959_at 203356_at 203406_at 203869_at 209005_at 212170_at 212306_at 212652_s_at 217880_at 218289_s_at 218658_s_at 219913_s_at 221478_at 223370_at 223562_at 225153_at 225223_at 225429_at 225497_at 225694_at 226191_at 226268_at 226317_at 226680_at 227433_at 227728_at 227871_at 228005_at 228328_at 239024_…	40	566	2	ZNF148
209545_s_at	FALSE	0.201743	0.698168	1554519_at 1555057_at 1557289_s_at 1569041_at 200669_s_at 200934_at 201795_at 202272_s_at 202409_at 202647_s_at 202655_at 203214_x_at 203396_at 203405_at 203418_at 203554_x_at 204603_at 204822_at 204905_s_at 204962_s_at 205681_at 205711_x_at 207845_s_at 208726_s_at 208870_x_at 208959_s_at 209544_at 209642_at 209714_s_at 209825_s_at 210097_s_at 210559_s_at 210759_s_at 210907_s_at 212296_at 212494_…	75	566	3	RIPK2
213260_at	FALSE	0.2033	0.698168	1552848_a_at 1553271_at 1553603_s_at 1553613_s_at 1556318_s_at 1558447_at 1559078_at 1560422_at 1562265_at 1569872_a_at 200670_at 201306_s_at 201820_at 201983_s_at 201984_s_at 202035_s_at 202036_s_at 202341_s_at 202504_at 202759_s_at 203636_at 203687_at 204060_s_at 204124_at 204667_at 204718_at 205044_at 205528_s_at 206481_s_at 206538_at 206560_s_at 206847_s_at 207056_s_at 207130_at 207306_at 207…	133	566	5	FOXC1
1555193_a_at	FALSE	0.204959	0.698168	1554029_a_at 1555106_a_at 1558214_s_at 1558254_s_at 207079_s_at 208044_s_at 212720_at 217188_s_at 218645_at 218748_s_at 220199_s_at	11	566	1	ZNF277
202340_x_at	FALSE	0.204959	0.698168	1554420_at 201041_s_at 201289_at 201531_at 201693_s_at 201694_s_at 202768_at 209189_at 210764_s_at 211143_x_at 235922_at	11	566	1	NR4A1
203176_s_at	FALSE	0.204959	0.698168	201040_at 201138_s_at 201635_s_at 202282_at 203177_x_at 203491_s_at 208541_x_at 209257_s_at 224673_at 226087_at 235425_at	11	566	1	TFAM
203221_at	FALSE	0.204959	0.698168	1554528_at 203222_s_at 205009_at 209378_s_at 211234_x_at 215616_s_at 215802_at 220581_at 224071_at 228284_at 229764_at	11	566	1	TLE1
205897_at	FALSE	0.204959	0.698168	1560172_at 200028_s_at 201556_s_at 203009_at 204275_at 207238_s_at 210273_at 220748_s_at 221835_at 226711_at 235937_at	11	566	1	NFATC4
214600_at	FALSE	0.204959	0.698168	206500_s_at 212926_at 217813_s_at 219437_s_at 219507_at 222439_s_at 225565_at 237577_at 240485_at 243455_at 244396_at	11	566	1	TEAD1
215485_s_at	FALSE	0.204959	0.698168	1554834_a_at 200879_s_at 202637_s_at 202638_s_at 205147_x_at 207334_s_at 215633_x_at 216542_x_at 223145_s_at 230966_at 241741_at	11	566	1	ICAM1
219751_at	FALSE	0.204959	0.698168	1554555_a_at 1555565_s_at 1559916_a_at 1563130_a_at 201444_s_at 201602_s_at 203590_at 209611_s_at 217847_s_at 229586_at 230885_at	11	566	1	SETD6
224970_at	FALSE	0.204959	0.698168	205776_at 214295_at 224975_at 224976_at 226806_s_at 230958_s_at 232932_at 232997_at 233004_x_at 240601_at 242824_at	11	566	1	NFIA
228716_at	FALSE	0.204959	0.698168	1554768_a_at 204695_at 211595_s_at 212308_at 222975_s_at 228718_at 229580_at 229657_at 233130_at 237301_at 242323_at	11	566	1	THRB
238041_at	FALSE	0.204959	0.698168	204696_s_at 204749_at 208986_at 219291_at 219427_at 222455_s_at 222880_at 224734_at 224911_s_at 229554_at 242218_at	11	566	1	TCF12
221234_s_at	FALSE	0.207138	0.704095	1556451_at 1557938_s_at 200953_s_at 200986_at 202157_s_at 202158_s_at 202995_s_at 204674_at 204780_s_at 204781_s_at 205168_at 206932_at 208944_at 209550_at 209868_s_at 210024_s_at 210299_s_at 210517_s_at 210839_s_at 212386_at 212771_at 220318_at 224999_at 225242_s_at 225381_at 225793_at 225975_at 226676_at 226743_at 227061_at 227173_s_at 227261_at 227300_at 228333_at 228837_at 229070_at 235291_s_…	41	566	2	BACH2
202446_s_at	FALSE	0.217808	0.73682	1555464_at 1559883_s_at 1568592_at 200628_s_at 200720_s_at 200887_s_at 201601_x_at 201649_at 202086_at 202430_s_at 202869_at 203153_at 203964_at 204415_at 204439_at 204502_at 204747_at 204806_x_at 204972_at 205483_s_at 205552_s_at 205569_at 205660_at 205842_s_at 206553_at 208675_s_at 209040_s_at 209140_x_at 209970_x_at 210514_x_at 210797_s_at 211077_s_at 211366_x_at 211367_s_at 211368_s_at 211529…	78	566	3	PLSCR1
1559477_s_at	FALSE	0.221368	0.73682	202994_s_at 204069_at 204557_s_at 204749_at 218656_s_at 223121_s_at 223122_s_at 223496_s_at 225381_at 228950_s_at 242172_at 242228_at	12	566	1	MEIS1
209293_x_at	FALSE	0.221368	0.73682	200696_s_at 202504_at 203881_s_at 209034_at 209291_at 209292_at 221738_at 222573_s_at 224184_s_at 226933_s_at 227006_at 235457_at	12	566	1	ID4
210776_x_at	FALSE	0.221368	0.73682	201283_s_at 208112_x_at 209152_s_at 209153_s_at 211042_x_at 211872_s_at 213730_x_at 213811_x_at 222640_at 235040_at 242569_at 243967_at	12	566	1	TCF3
211922_s_at	FALSE	0.221368	0.73682	200723_s_at 201101_s_at 201211_s_at 201259_s_at 201432_at 201444_s_at 201476_s_at 210892_s_at 214336_s_at 224883_at 238795_at 240983_s_at	12	566	1	CAT
213901_x_at	FALSE	0.221368	0.73682	1555229_a_at 1564494_s_at 202226_s_at 203543_s_at 203744_at 204312_x_at 210995_s_at 212298_at 212940_at 219679_s_at 222573_s_at 231822_at	12	566	1	RBFOX2
215260_s_at	FALSE	0.221368	0.73682	201602_s_at 203183_s_at 214305_s_at 216450_x_at 217991_x_at 223635_s_at 225170_at 226201_at 227338_at 34478_at 40850_at 48659_at	12	566	1	TCF3
217403_s_at	FALSE	0.221368	0.73682	206053_at 207304_at 211450_s_at 211563_s_at 215023_s_at 218616_at 222028_at 222237_s_at 223271_s_at 227689_at 239314_at AFFX-HUMRGE/M10098_5_at	12	566	1	ZNF227
220462_at	FALSE	0.221368	0.73682	204324_s_at 207057_at 208003_s_at 212629_s_at 212732_at 214212_x_at 227082_at 227561_at 231987_at 235017_s_at 242856_at 244055_at	12	566	1	CSRNP3
242197_x_at	FALSE	0.221368	0.73682	205619_s_at 206488_s_at 209555_s_at 225420_at 227039_at 228766_at 229985_at 232878_at 238608_at 239185_at 239571_at 241155_at	12	566	1	CD36
222650_s_at	FALSE	0.223222	0.741448	1553139_s_at 1555426_a_at 1555565_s_at 1559397_s_at 1773_at 200646_s_at 200922_at 201040_at 201469_s_at 201654_s_at 202247_s_at 202914_s_at 203289_s_at 203809_s_at 203933_at 204144_s_at 204275_at 204907_s_at 206317_s_at 206724_at 207083_s_at 207788_s_at 207824_s_at 208255_s_at 208871_at 209749_s_at 210100_s_at 211136_s_at 211141_s_at 211823_s_at 211876_x_at 212090_at 212574_x_at 212575_at 213121_…	79	566	3	SLC2A4RG
209290_s_at	FALSE	0.229964	0.760686	1552848_a_at 1556364_at 201983_s_at 202036_s_at 202037_s_at 202341_s_at 203510_at 203636_at 203637_s_at 203881_s_at 205044_at 207266_x_at 209205_s_at 209283_at 209289_at 209373_at 209948_at 210347_s_at 211466_at 211467_s_at 211712_s_at 212771_at 213029_at 213032_at 213033_s_at 216037_x_at 221016_s_at 223301_s_at 223438_s_at 223468_s_at 223796_at 225990_at 226575_at 228914_at 229310_at 230291_s_at…	44	566	2	NFIB
235355_at	FALSE	0.229964	0.760686	1552658_a_at 1554547_at 200762_at 200795_at 204271_s_at 204273_at 204719_at 204749_at 205529_s_at 205794_s_at 205803_s_at 206163_at 206201_s_at 209147_s_at 210517_s_at 212419_at 212764_at 212865_s_at 215146_s_at 218656_s_at 218901_at 219427_at 223496_s_at 223614_at 224862_at 225162_at 225975_at 227165_at 227705_at 228228_at 228740_at 228750_at 228850_s_at 228885_at 228949_at 230962_at 235017_s_at…	44	566	2	CSRNP3
1553348_a_at	FALSE	0.23744	0.766966	1558249_s_at 202129_s_at 202585_s_at 206357_at 210892_s_at 212257_s_at 215708_s_at 218748_s_at 220710_at 226094_at 238924_at 240528_s_at 241458_at	13	566	1	NFX1
1558101_at	TRUE	0.23744	0.766966	1552651_a_at 1554464_a_at 1554740_a_at 1555107_a_at 212911_at 212924_s_at 218956_s_at 221013_s_at 222768_s_at 224760_at 224976_at 226806_s_at 231643_s_at	13	566	1	NFIA
201170_s_at	FALSE	0.23744	0.766966	201169_s_at 204508_s_at 205860_x_at 206472_s_at 209602_s_at 209623_at 210735_s_at 212960_at 214164_x_at 225996_at 227081_at 227262_at 41660_at	13	566	1	BHLHE40
201739_at	FALSE	0.23744	0.766966	1552798_a_at 201487_at 203247_s_at 203922_s_at 203923_s_at 203932_at 204103_at 205147_x_at 209970_x_at 213416_at 216834_at 219471_at 221698_s_at	13	566	1	SGK1
202768_at	FALSE	0.23744	0.766966	201041_s_at 201289_at 201464_x_at 201466_s_at 201473_at 201531_at 201693_s_at 201694_s_at 202081_at 202340_x_at 209189_at 210764_s_at 235922_at	13	566	1	FOSB
204252_at	FALSE	0.23744	0.766966	202157_s_at 206184_at 208610_s_at 211804_s_at 212899_at 217538_at 219166_at 228602_at 230987_at 236814_at 238447_at 239661_at 240733_at	13	566	1	CDK2
211094_s_at	FALSE	0.23744	0.766966	1553685_s_at 1558093_s_at 1558214_s_at 200769_s_at 207319_s_at 210995_s_at 211913_s_at 212105_s_at 213023_at 215220_s_at 224455_s_at 224853_at 237746_at	13	566	1	NF1
212452_x_at	FALSE	0.23744	0.766966	1558251_a_at 201683_x_at 211874_s_at 212462_at 212620_at 214496_x_at 227489_at 229060_at 230987_at 238884_at 239167_at 240248_at 243878_at	13	566	1	KAT6B
212462_at	FALSE	0.23744	0.766966	1555203_s_at 211874_s_at 212441_at 212452_x_at 214437_s_at 214496_x_at 216680_s_at 221918_at 223712_at 225950_at 227198_at 228454_at 229315_at	13	566	1	KAT6B
221073_s_at	FALSE	0.23744	0.766966	1557688_at 1565628_at 203840_at 209721_s_at 212080_at 217803_at 224190_x_at 225701_at 227446_s_at 230399_at 235661_at 241299_at 241884_at	13	566	1	NOD1
220559_at	FALSE	0.237611	0.766966	1555724_s_at 201029_s_at 201058_s_at 201980_s_at 202088_at 203325_s_at 203963_at 204623_at 204667_at 205009_at 205376_at 205792_at 208782_at 209173_at 209191_at 209693_at 209834_at 210246_s_at 210605_s_at 211110_s_at 211621_at 211712_s_at 212442_s_at 212923_s_at 212956_at 213543_at 214164_x_at 215304_at 215729_s_at 215867_x_at 218211_s_at 219257_s_at 219415_at 219806_s_at 220425_x_at 224191_x_at …	45	566	2	EN1
226192_at	FALSE	0.237611	0.766966	1553434_at 1555487_a_at 1555893_at 1556665_at 201397_at 201795_at 203692_s_at 204014_at 204573_at 204667_at 205376_at 205528_s_at 205843_x_at 207056_s_at 208103_s_at 209603_at 209604_s_at 211110_s_at 211621_at 211712_s_at 211917_s_at 212838_at 213260_at 218009_s_at 218211_s_at 220622_at 220898_at 222740_at 223878_at 224989_at 225327_at 226197_at 226961_at 227052_at 228506_at 231518_at 233388_at 2…	45	566	2	AR
212695_at	FALSE	0.239612	0.77187	1554768_a_at 1556770_a_at 200738_s_at 200810_s_at 200853_at 201508_at 201629_s_at 201725_at 202705_at 203214_x_at 203362_s_at 203418_at 203668_at 203744_at 203755_at 203764_at 204033_at 204092_s_at 204126_s_at 204170_s_at 204603_at 204709_s_at 204822_at 204825_at 205046_at 205059_s_at 205760_s_at 205933_at 209002_s_at 209408_at 209565_at 209642_at 209709_s_at 209825_s_at 210559_s_at 211762_s_at 2…	82	566	3	CRY2
204021_s_at	FALSE	0.245121	0.786931	1553703_at 1553704_x_at 1556608_a_at 1557835_at 1560813_at 1561418_at 201025_at 201221_s_at 201556_s_at 202102_s_at 202144_s_at 203405_at 203488_at 203514_at 203668_at 203764_at 204033_at 204650_s_at 204905_s_at 204954_s_at 205059_s_at 205182_s_at 205447_s_at 205779_at 206929_s_at 208696_at 210416_s_at 212346_s_at 212494_at 212759_s_at 212949_at 213226_at 213231_at 213298_at 213394_at 213464_at 2…	83	566	3	PURA
214404_x_at	FALSE	0.245271	0.786931	1556666_a_at 1562235_s_at 200670_at 201596_x_at 201820_at 202147_s_at 202501_at 202731_at 204623_at 204667_at 204750_s_at 208628_s_at 209191_at 209604_s_at 209862_s_at 210347_s_at 211056_s_at 211110_s_at 213260_at 213441_x_at 213885_at 218195_at 218211_s_at 219127_at 219497_s_at 219562_at 219582_at 219734_at 219806_s_at 220192_x_at 221880_s_at 224576_at 225311_at 225356_at 225602_at 225612_s_at 2…	46	566	2	SPDEF
207005_s_at	FALSE	0.249422	0.79865	1555753_x_at 1556894_at 1558401_at 1562836_at 1564066_at 1569452_at 201452_at 201556_s_at 202402_s_at 203603_s_at 203842_s_at 204104_at 204876_at 205050_s_at 205212_s_at 205777_at 205806_at 206267_s_at 206328_at 206338_at 206650_at 206811_at 206824_at 206863_x_at 206889_at 206986_at 207106_s_at 207282_s_at 207306_at 207353_s_at 207475_at 207641_at 207914_x_at 208102_s_at 208141_s_at 208232_x_at 2…	237	566	2	BCL2
212107_s_at	FALSE	0.250526	0.799488	1552656_s_at 1552978_a_at 1553108_at 1553338_at 1553679_s_at 1554015_a_at 1554029_a_at 1554159_a_at 1554249_a_at 1554390_s_at 1554510_s_at 1554660_a_at 1554747_a_at 1554794_a_at 1554868_s_at 1555202_a_at 1555337_a_at 1555562_a_at 1555797_a_at 1555830_s_at 1557701_s_at 1557910_at 1557984_s_at 1558015_s_at 1558093_s_at 1558214_s_at 1559052_s_at 1559954_s_at 200598_s_at 200722_s_at 200751_s_at 20076…	153	566	5	DHX9
207282_s_at	FALSE	0.252462	0.799488	1553111_a_at 1553346_a_at 1555752_at 1555753_x_at 1556894_at 1558279_a_at 1563051_at 1564066_at 1569452_at 201452_at 203842_s_at 204104_at 204876_at 205050_s_at 205212_s_at 205777_at 205806_at 206267_s_at 206274_s_at 206278_at 206328_at 206338_at 206650_at 206811_at 206824_at 206863_x_at 206889_at 206986_at 207005_s_at 207106_s_at 207306_at 207353_s_at 207475_at 207641_at 207914_x_at 208102_s_at …	245	566	2	MYOG
209289_at	FALSE	0.25294	0.799488	1554161_at 1555929_s_at 201983_s_at 202036_s_at 202037_s_at 202341_s_at 203636_at 203748_x_at 203881_s_at 205044_at 209173_at 209283_at 209290_s_at 209291_at 209292_at 209696_at 209815_at 211466_at 211467_s_at 213029_at 213032_at 213033_s_at 213260_at 219498_s_at 221016_s_at 222162_s_at 223468_s_at 224184_s_at 224999_at 226464_at 226490_at 226968_at 227485_at 229310_at 230291_s_at 230791_at 23252…	47	566	2	NFIB
216652_s_at	FALSE	0.25294	0.799488	1553725_s_at 1554417_s_at 200700_s_at 200902_at 200929_at 201180_s_at 201407_s_at 202195_s_at 202232_s_at 203091_at 203283_s_at 203347_s_at 203594_at 203647_s_at 205214_at 205263_at 207654_x_at 207711_at 208875_s_at 209188_x_at 209704_at 210076_x_at 210466_s_at 212569_at 212978_at 213517_at 217725_x_at 218073_s_at 218092_s_at 218577_at 218578_at 219376_at 221803_s_at 222448_s_at 222459_at 222580_…	47	566	2	DR1
202905_x_at	FALSE	0.25318	0.799488	1552680_a_at 1555384_a_at 1565860_at 201730_s_at 205731_s_at 209060_x_at 213235_at 217299_s_at 220072_at 235425_at 237046_x_at 238346_s_at 239861_at 241277_x_at	14	566	1	NBN
203693_s_at	FALSE	0.25318	0.799488	201362_at 202200_s_at 203692_s_at 211235_s_at 213097_s_at 217938_s_at 218238_at 219153_s_at 219439_at 220581_at 221203_s_at 224428_s_at 224450_s_at 227512_at	14	566	1	E2F3
209674_at	FALSE	0.25318	0.799488	202163_s_at 203525_s_at 207738_s_at 209649_at 212795_at 214895_s_at 218100_s_at 218577_at 225338_at 225448_at 225512_at 225769_at 226103_at 229850_at	14	566	1	CRY1
209969_s_at	FALSE	0.256227	0.807518	1405_i_at 1555852_at 1557116_at 1559263_s_at 1560396_at 1568592_at 200629_at 200887_s_at 201649_at 201762_s_at 202086_at 202095_s_at 202269_x_at 202270_at 202307_s_at 202531_at 202803_s_at 202869_at 203052_at 203153_at 203236_s_at 203402_at 203528_at 203882_at 203915_at 204116_at 204205_at 204279_at 204439_at 204533_at 204655_at 204747_at 204804_at 204820_s_at 204821_at 204852_s_at 204912_at 2049…	155	566	5	STAT1
208628_s_at	FALSE	0.265053	0.82659	1552719_at 1554160_a_at 1554195_a_at 1555427_s_at 1555760_a_at 1556006_s_at 1556982_at 1557626_at 1558447_at 1561166_a_at 1562608_at 1567997_x_at 200039_s_at 200079_s_at 200632_s_at 200790_at 200980_s_at 201037_at 201196_s_at 201197_at 201231_s_at 201263_at 201795_at 202236_s_at 202483_s_at 202613_at 202870_s_at 203256_at 204228_at 204244_s_at 204493_at 204695_at 204725_s_at 204751_x_at 204861_s_…	158	566	5	YBX1
201483_s_at	FALSE	0.268103	0.82659	1554577_a_at 1557915_s_at 200013_at 200622_x_at 200642_at 200658_s_at 200826_at 201226_at 201268_at 201317_s_at 201484_at 201523_x_at 201527_at 201577_at 201740_at 201840_at 201946_s_at 202282_at 202298_at 202300_at 202433_at 202546_at 202591_s_at 202736_s_at 202785_at 202961_s_at 203511_s_at 204565_at 204868_at 205036_at 205061_s_at 207507_s_at 207508_at 208680_at 208799_at 208827_at 208967_s_at…	88	566	1	SUPT4H1
216831_s_at	FALSE	0.268103	0.82659	1554078_s_at 1556427_s_at 1562189_at 200795_at 202192_s_at 202410_x_at 202465_at 202724_s_at 203088_at 203766_s_at 204310_s_at 204359_at 205116_at 205528_s_at 205529_s_at 205559_s_at 205560_at 206481_s_at 207034_s_at 207480_s_at 208747_s_at 208789_at 208790_s_at 208937_s_at 208944_at 209283_at 209447_at 209540_at 209541_at 209542_x_at 209789_at 209897_s_at 209993_at 211577_s_at 212067_s_at 212224…	88	566	1	RUNX1T1
205168_at	FALSE	0.268184	0.82659	1552288_at 1557938_s_at 160020_at 200784_s_at 200785_s_at 200859_x_at 201069_at 201426_s_at 201431_s_at 201438_at 201787_at 201893_x_at 202310_s_at 202465_at 202701_at 202796_at 202828_s_at 202994_s_at 203666_at 203886_s_at 204163_at 206377_at 208789_at 208790_s_at 208851_s_at 209079_x_at 209156_s_at 209356_x_at 209427_at 209550_at 209897_s_at 210273_at 211160_x_at 212091_s_at 212386_at 212387_at…	89	566	1	DDR2
1554637_a_at	FALSE	0.268596	0.82659	200769_s_at 209010_s_at 211027_s_at 213643_s_at 213986_s_at 214726_x_at 216242_x_at 217480_x_at 222208_s_at 222501_s_at 231643_s_at 232702_at 239432_at 241795_at 243105_at	15	566	1	CBFA2T2
1558330_x_at	FALSE	0.268596	0.82659	1553015_a_at 1558329_at 202344_at 204318_s_at 204649_at 213520_at 215218_s_at 218151_x_at 218901_at 218944_at 219071_x_at 219189_at 220967_s_at 225203_at 227876_at	15	566	1	TONSL
201369_s_at	FALSE	0.268596	0.82659	201367_s_at 201694_s_at 202812_at 203254_s_at 203900_at 207722_s_at 209002_s_at 212137_at 213599_at 219922_s_at 221870_at 224659_at 227325_at 235593_at 235609_at	15	566	1	ZFP36L2
219743_at	FALSE	0.268596	0.82659	204749_at 204796_at 212077_at 212865_s_at 222921_s_at 225303_at 225782_at 225790_at 226380_at 228396_at 228740_at 231130_at 231579_s_at 235471_at 235944_at	15	566	1	HEY2
223758_s_at	FALSE	0.268596	0.82659	1554397_s_at 1558093_s_at 201337_s_at 208393_s_at 209404_s_at 210007_s_at 211749_s_at 212896_at 218129_s_at 221540_x_at 223260_s_at 223551_at 230177_at 232432_s_at 235390_at	15	566	1	GTF2H2
227400_at	FALSE	0.268596	0.82659	201262_s_at 201556_s_at 201557_at 202734_at 205002_at 208922_s_at 209002_s_at 209807_s_at 219385_at 221849_s_at 223216_x_at 224308_s_at 224562_at 228278_at 229265_at	15	566	1	NFIX
239742_at	FALSE	0.268596	0.82659	201070_x_at 204180_s_at 204270_at 211812_s_at 222413_s_at 222576_s_at 224170_s_at 224933_s_at 230607_at 232901_at 236621_at 236732_at 241301_at 241955_at 242014_at	15	566	1	NA
210839_s_at	FALSE	0.268688	0.82659	1552315_at 1552316_a_at 1553102_a_at 1554485_s_at 1556314_a_at 200762_at 200904_at 200953_s_at 201865_x_at 202157_s_at 202242_at 202746_at 202747_s_at 202759_s_at 203088_at 203766_s_at 204153_s_at 204236_at 204642_at 204683_at 204781_s_at 205159_at 205392_s_at 206049_at 206176_at 206481_s_at 206682_at 206701_x_at 207334_s_at 207542_s_at 208335_s_at 208789_at 208944_at 208982_at 209047_at 209392_a…	91	566	1	ENPP2
232383_at	FALSE	0.269276	0.82659	1552798_a_at 1553043_a_at 1554508_at 1554899_s_at 1555214_a_at 1555349_a_at 1555638_a_at 1555728_a_at 1567628_at 200866_s_at 201089_at 201212_at 201297_s_at 201487_at 201720_s_at 201721_s_at 201858_s_at 201859_at 202362_at 202625_at 202663_at 202665_s_at 202800_at 202902_s_at 202953_at 203104_at 203416_at 203471_s_at 203472_s_at 203473_at 203645_s_at 203761_at 203922_s_at 203923_s_at 203932_at 20…	161	566	1	TFEC
208398_s_at	FALSE	0.269506	0.82659	1554572_a_at 1556864_at 1557835_at 1558448_a_at 1568915_at 1569867_at 200054_at 200067_x_at 200071_at 200657_at 200738_s_at 200877_at 200934_at 201196_s_at 201197_at 201298_s_at 201321_s_at 201597_at 201795_at 201833_at 201930_at 201955_at 202130_at 202232_s_at 202511_s_at 203211_s_at 203376_at 203427_at 203428_s_at 203430_at 203628_at 203647_s_at 203746_s_at 203972_s_at 204139_x_at 204146_at 204…	163	566	1	TBPL1
221691_x_at	FALSE	0.270263	0.827324	1554510_s_at 1554577_a_at 1555226_s_at 1555780_a_at 1555814_a_at 200002_at 200082_s_at 200651_at 200716_x_at 200750_s_at 200786_at 200803_s_at 200806_s_at 200809_x_at 200826_at 200869_at 200876_s_at 200877_at 200937_s_at 201256_at 201277_s_at 201490_s_at 201523_x_at 201779_s_at 202138_x_at 202300_at 202461_at 202591_s_at 202675_at 202736_s_at 202882_x_at 202899_s_at 203023_at 203095_at 204219_s_a…	94	566	0	NPM1
202724_s_at	FALSE	0.271834	0.828963	1552309_a_at 1556427_s_at 1560562_a_at 1566324_a_at 201278_at 202157_s_at 202158_s_at 202435_s_at 202436_s_at 202664_at 202723_s_at 202746_at 202920_at 203131_at 203498_at 204359_at 204457_s_at 204759_at 204781_s_at 204872_at 204897_at 204955_at 205407_at 205880_at 207480_s_at 208944_at 209392_at 209540_at 209568_s_at 209905_at 209993_at 210517_s_at 210762_s_at 210946_at 211067_s_at 211813_x_at 2…	96	566	0	FOXO1
205861_at	FALSE	0.271834	0.828963	1405_i_at 1554240_a_at 1558662_s_at 1559263_s_at 202524_s_at 204116_at 204153_s_at 204197_s_at 204198_s_at 204563_at 204674_at 204891_s_at 205049_s_at 205159_at 205213_at 205237_at 205297_s_at 205544_s_at 205569_at 205599_at 205671_s_at 205821_at 205890_s_at 206150_at 206181_at 206206_at 206296_x_at 206337_at 206398_s_at 206707_x_at 207339_s_at 207571_x_at 207651_at 207681_at 207907_at 208206_s_a…	96	566	0	SPIB
41113_at	FALSE	0.278754	0.847195	1552719_at 1553145_at 1554769_at 1554770_x_at 1555057_at 1556982_at 1557262_at 1557835_at 1557987_at 1558088_a_at 1558348_at 1558447_at 1558792_x_at 1558854_a_at 1560081_at 1560237_at 1560689_s_at 1561166_a_at 1561574_at 1562516_at 1563104_at 1565692_at 1565705_x_at 1569868_s_at 1570160_at 200843_s_at 200886_s_at 201144_s_at 201221_s_at 201263_at 201298_s_at 201395_at 201655_s_at 201761_at 201923…	178	566	1	ZNF500
209842_at	FALSE	0.27887	0.847195	1553613_s_at 1555929_s_at 1556364_at 1559078_at 1569871_at 1569872_a_at 201397_at 201820_at 201984_s_at 202035_s_at 202036_s_at 202037_s_at 202341_s_at 202504_at 202965_s_at 202966_at 203881_s_at 204304_s_at 204437_s_at 204455_at 204508_s_at 204734_at 204754_at 204855_at 205044_at 205363_at 205778_at 206032_at 206033_s_at 206453_s_at 206560_s_at 207016_s_at 208399_s_at 209167_at 209283_at 209291_…	102	566	0	SOX10
235201_at	FALSE	0.281938	0.84896	1553243_at 1557961_s_at 1560049_at 1563841_at 200795_at 200843_s_at 201185_at 201540_at 201893_x_at 202158_s_at 202920_at 202994_s_at 203065_s_at 203753_at 204358_s_at 204359_at 204963_at 205116_at 205528_s_at 205529_s_at 206163_at 206932_at 207016_s_at 207808_s_at 207943_x_at 209335_at 209540_at 209541_at 209550_at 209763_at 209897_s_at 209994_s_at 210517_s_at 210691_s_at 211067_s_at 211813_x_at…	104	566	0	FOXP2
203964_at	FALSE	0.283598	0.84896	1552701_a_at 1552703_s_at 1568592_at 1568986_x_at 200628_s_at 201422_at 201487_at 201554_x_at 201573_s_at 201858_s_at 201859_at 202269_x_at 202270_at 202307_s_at 202343_x_at 202430_s_at 202446_s_at 202591_s_at 202625_at 202659_at 203397_s_at 203610_s_at 203746_s_at 203922_s_at 204205_at 204219_s_at 204279_at 204502_at 204588_s_at 204698_at 204769_s_at 204804_at 204834_at 205173_x_at 205370_x_at 2…	105	566	0	NMI
228545_at	FALSE	0.283635	0.84896	1555639_a_at 1555913_at 1560926_at 1564093_at 201096_s_at 201490_s_at 201918_at 203028_s_at 203318_s_at 203319_s_at 205178_s_at 205809_s_at 207657_x_at 208540_x_at 208859_s_at 208993_s_at 210594_x_at 213350_at 213956_at 214305_s_at 214992_s_at 217279_x_at 221829_s_at 223190_s_at 224250_s_at 224726_at 224736_at 225041_at 225565_at 227931_at 229389_at 230918_at 233461_x_at 234982_at 235493_at 23647…	51	566	2	ZNF148
203408_s_at	FALSE	0.283694	0.84896	1564776_at 201983_s_at 202192_s_at 212387_at 218828_at 223495_at 224847_at 224851_at 227173_s_at 229176_at 229523_at 235077_at 241365_at 242945_at 243413_at 244267_at	16	566	1	SATB1
204618_s_at	FALSE	0.283694	0.84896	1556442_x_at 201237_at 201687_s_at 202544_at 209141_at 213813_x_at 218605_at 219055_at 219865_at 223145_s_at 223511_at 225222_at 225475_at 228418_at 230083_at 236715_x_at	16	566	1	GABPB1
208762_at	FALSE	0.283694	0.84896	200084_at 201070_x_at 201443_s_at 202904_s_at 203177_x_at 209551_at 218513_at 220327_at 222438_at 223336_s_at 225717_at 227278_at 227636_at 227772_at 235862_at 244055_at	16	566	1	SUMO1
211027_s_at	FALSE	0.283694	0.84896	1554637_a_at 1565347_s_at 201169_s_at 201383_s_at 203616_at 209342_s_at 212148_at 212550_at 212574_x_at 213986_s_at 215569_at 216971_s_at 227149_at 233292_s_at 238924_at 240528_s_at	16	566	1	IKBKB
216321_s_at	FALSE	0.283694	0.84896	201865_x_at 201866_s_at 203845_at 204236_at 204759_at 204872_at 204897_at 206914_at 211671_s_at 225894_at 225939_at 226326_at 226683_at 227682_at 230003_at 238530_at	16	566	1	NR3C1
228343_at	FALSE	0.285341	0.852296	1554240_a_at 1554335_at 1555613_a_at 1555779_a_at 1557632_at 1559101_at 1559882_at 1560706_at 1563473_at 1563509_at 1565752_at 1568943_at 202643_s_at 202957_at 203320_at 203332_s_at 203402_at 203508_at 203547_at 203879_at 204192_at 204198_s_at 204411_at 204789_at 204852_s_at 204923_at 204961_s_at 205147_x_at 205213_at 205267_at 205671_s_at 205988_at 206206_at 206296_x_at 206337_at 206398_s_at 206…	106	566	0	POU2F2
221016_s_at	FALSE	0.291298	0.868468	1552848_a_at 1553613_s_at 1569872_a_at 201029_s_at 201564_s_at 201983_s_at 202035_s_at 202341_s_at 202504_at 203088_at 203315_at 203411_s_at 203499_at 203632_s_at 203921_at 204948_s_at 205527_s_at 207038_at 208092_s_at 209078_s_at 209167_at 209283_at 209289_at 209290_s_at 209565_at 209834_at 209842_at 210605_s_at 211066_x_at 212637_s_at 212759_s_at 212771_at 213260_at 217757_at 217897_at 218782_s…	52	566	2	TCF7L1
201693_s_at	FALSE	0.298481	0.883304	201464_x_at 201473_at 201694_s_at 202340_x_at 202768_at 203554_x_at 204793_at 205392_s_at 209189_at 209709_s_at 217814_at 219578_s_at 227404_s_at 238893_at 243140_at 244655_at 244677_at	17	566	1	EGR1
204249_s_at	FALSE	0.298481	0.883304	200795_at 202686_s_at 202878_s_at 205898_at 208981_at 208982_at 219777_at 222885_at 223422_s_at 224916_at 226244_at 227779_at 228339_at 228372_at 229367_s_at 231213_at 235306_at	17	566	1	LMO2
225636_at	FALSE	0.298481	0.883304	200887_s_at 202635_s_at 208436_s_at 209546_s_at 209770_at 213293_s_at 214059_at 221653_x_at 225558_at 226474_at 228152_s_at 228617_at 235276_at 236901_at 242247_at 53720_at AFFX-HUMISGF3A/M97935_MA_at	17	566	1	STAT2
52940_at	FALSE	0.298481	0.883304	1557948_at 205059_s_at 206734_at 206832_s_at 209604_s_at 212495_at 215552_s_at 217770_at 218064_s_at 218921_at 221640_s_at 221913_at 222817_at 226647_at 228340_at 235935_at 244751_at	17	566	1	SIGIRR
212271_at	FALSE	0.306587	0.905621	1552264_a_at 1552914_a_at 1553678_a_at 1554433_a_at 1555814_a_at 1568954_s_at 200008_s_at 200712_s_at 200737_at 200757_s_at 200890_s_at 201020_at 201399_s_at 201559_s_at 202236_s_at 202483_s_at 203041_s_at 203472_s_at 203676_at 205480_s_at 205526_s_at 206917_at 208351_s_at 209027_s_at 210257_x_at 210449_x_at 210904_s_at 211561_x_at 212208_at 212568_s_at 212590_at 212853_at 214911_s_at 214971_s_at…	54	566	2	MAPK1
204452_s_at	FALSE	0.312963	0.909354	1552295_a_at 1555154_a_at 1557938_s_at 200808_s_at 201874_at 202827_s_at 203370_s_at 204038_s_at 204451_at 204456_s_at 207011_s_at 212091_s_at 215646_s_at 217279_x_at 219514_at 221447_s_at 228320_x_at AFFX-HSAC07/X00351_5_at	18	566	1	FZD1
208986_at	FALSE	0.312963	0.909354	1558279_a_at 201046_s_at 202277_at 202603_at 202798_at 212244_at 214151_s_at 214691_x_at 215076_s_at 221213_s_at 222156_x_at 222630_at 224747_at 227428_at 227682_at 229285_at 236309_x_at 238041_at	18	566	1	TCF12
209189_at	TRUE	0.312963	0.909354	1554420_at 201041_s_at 201044_x_at 201289_at 201464_x_at 201473_at 201531_at 201693_s_at 201694_s_at 202081_at 202340_x_at 202768_at 204126_s_at 206115_at 210764_s_at 227404_s_at 235739_at 235922_at	18	566	1	FOS
211974_x_at	FALSE	0.312963	0.909354	1554148_a_at 1556493_a_at 201043_s_at 201823_s_at 201959_s_at 202199_s_at 205178_s_at 206920_s_at 209456_s_at 212274_at 213956_at 216627_s_at 222768_s_at 223138_s_at 230669_at 234918_at 235186_at 236966_at	18	566	1	RBPJ
213283_s_at	FALSE	0.312963	0.909354	1552532_a_at 1554696_s_at 200670_at 205471_s_at 205672_at 212708_at 214077_x_at 215214_at 218259_at 219682_s_at 221045_s_at 225223_at 226298_at 226358_at 231647_s_at 233388_at 238682_at 242323_at	18	566	1	SALL2
224587_at	TRUE	0.312963	0.909354	1556352_at 1559814_at 201437_s_at 202749_at 208051_s_at 208673_s_at 209064_x_at 209362_at 212857_x_at 214512_s_at 218558_s_at 221193_s_at 221727_at 222808_at 224586_x_at 235253_at 239355_at 243966_at	18	566	1	SUB1
225916_at	FALSE	0.312963	0.909354	202666_s_at 203049_s_at 203283_s_at 204354_at 209063_x_at 210283_x_at 212476_at 212623_at 213754_s_at 213918_s_at 217803_at 218578_at 223257_at 227278_at 229299_at 235007_at 235125_x_at 239346_at	18	566	1	NA
235463_s_at	FALSE	0.312963	0.909354	1554334_a_at 1558299_at 201564_s_at 202440_s_at 205355_at 209834_at 212442_s_at 212446_s_at 215199_at 218640_s_at 221641_s_at 225659_at 225744_at 225990_at 227325_at 228003_at 236094_at 242019_at	18	566	1	CERS6
236270_at	FALSE	0.312963	0.909354	1555758_a_at 200747_s_at 202580_x_at 209642_at 211063_s_at 213345_at 217835_x_at 219791_s_at 226648_at 227052_at 228750_at 229172_at 233608_at 235895_at 236010_at 241595_at 241864_x_at 65718_at	18	566	1	NFATC4
201990_s_at	FALSE	0.321812	0.933373	1554352_s_at 201410_at 201988_s_at 201989_s_at 202125_s_at 202832_at 203799_at 204646_at 209004_s_at 209585_s_at 210774_s_at 212195_at 212244_at 212308_at 212309_at 212905_at 213118_at 213331_s_at 214152_at 214787_at 217783_s_at 218013_x_at 218179_s_at 218534_s_at 219889_at 221858_at 222423_at 222488_s_at 222498_at 223240_at 225153_at 225426_at 225561_at 226037_s_at 226277_at 226326_at 226358_at …	56	566	2	CREBL2
200940_s_at	FALSE	0.327147	0.947129	200747_s_at 201394_s_at 201597_at 203755_at 203950_s_at 204641_at 206364_at 210691_s_at 210778_s_at 212326_at 213266_at 222999_s_at 225270_at 225501_at 226344_at 227122_at 229111_at 241595_at 242407_at	19	566	1	RERE
222146_s_at	FALSE	0.334662	0.967136	1552309_a_at 1553229_at 1559037_a_at 1559814_at 1561123_at 1564525_at 200795_at 200986_at 201069_at 201185_at 201279_s_at 201280_s_at 201431_s_at 201438_at 201621_at 201893_x_at 202191_s_at 202192_s_at 202273_at 202368_s_at 202403_s_at 202409_at 202465_at 202555_s_at 202994_s_at 203151_at 203325_s_at 203477_at 203666_at 203753_at 203835_at 203886_s_at 204051_s_at 204135_at 204140_at 204310_s_at 2…	214	566	2	TCF4
1556058_s_at	FALSE	0.341038	0.980976	1555467_a_at 1555611_s_at 1555831_s_at 1556059_s_at 201262_s_at 201654_s_at 201808_s_at 202316_x_at 205397_x_at 209878_s_at 211136_s_at 212940_at 213606_s_at 214908_s_at 215660_s_at 216689_x_at 219380_x_at 221785_at 229265_at AFFX-HSAC07/X00351_5_at	20	566	1	SPEN
224586_x_at	FALSE	0.341038	0.980976	200978_at 201597_at 202110_at 202112_at 202854_at 203351_s_at 203613_s_at 203621_at 209662_at 210559_s_at 211098_x_at 212857_x_at 214512_s_at 217249_x_at 217329_x_at 218163_at 220942_x_at 224587_at 227183_at 229025_s_at	20	566	1	SUB1
221163_s_at	FALSE	0.341289	0.980976	1553728_at 1555753_x_at 1556894_at 1558279_a_at 1564066_at 1569452_at 203842_s_at 204876_at 205212_s_at 205297_s_at 205777_at 205806_at 206328_at 206338_at 206393_at 206650_at 206811_at 206824_at 206863_x_at 206889_at 206986_at 207005_s_at 207106_s_at 207282_s_at 207306_at 207353_s_at 207475_at 207641_at 207914_x_at 208102_s_at 208232_x_at 208278_s_at 208319_s_at 208474_at 208607_s_at 209266_s_at…	228	566	2	MLXIPL
209002_s_at	FALSE	0.343948	0.986621	1552667_a_at 1554429_a_at 1555272_at 1555274_a_at 1555826_at 1556982_at 1558201_s_at 1559449_a_at 201171_at 201291_s_at 201369_s_at 201395_at 201556_s_at 201654_s_at 202001_s_at 202177_at 202310_s_at 202352_s_at 202624_s_at 202705_at 203085_s_at 203213_at 203214_x_at 203254_s_at 203554_x_at 203647_s_at 203668_at 203746_s_at 203764_at 203859_s_at 204092_s_at 204139_x_at 204244_s_at 204394_at 20444…	129	566	4	CALCOCO1
201277_s_at	FALSE	0.344485	0.986621	1552619_a_at 1554768_a_at 1555758_a_at 1555780_a_at 200650_s_at 200692_s_at 200822_x_at 201292_at 201327_s_at 201504_s_at 201695_s_at 201898_s_at 201903_at 202705_at 203022_at 204709_s_at 204768_s_at 204825_at 204887_s_at 205024_s_at 205046_at 208680_at 208758_at 209251_x_at 209329_x_at 209565_at 210052_s_at 210559_s_at 210691_s_at 211072_x_at 211750_x_at 211762_s_at 212021_s_at 212125_at 212142_…	59	566	2	HNRNPAB
227531_at	FALSE	0.354644	1	201701_s_at 201824_at 202163_s_at 202770_s_at 203869_at 203870_at 208800_at 208802_at 212975_at 218640_s_at 222663_at 224747_at 225223_at 225633_at 225856_at 226277_at 226399_at 226532_at 227728_at 235192_at 242442_x_at	21	566	1	CLOCK
236259_at	FALSE	0.354644	1	1554084_a_at 1555913_at 1568964_x_at 210046_s_at 211085_s_at 214405_at 225364_at 228426_at 229593_at 230753_at 235811_at 237868_x_at 240265_at 241155_at 242398_x_at 242695_at 243915_at 244061_at 244154_at 244654_at 244869_at	21	566	1	STK4
206649_s_at	FALSE	0.366907	1	1553575_at 1555735_a_at 200649_at 201040_at 201050_at 201168_x_at 201171_at 201556_s_at 202571_s_at 203085_s_at 203239_s_at 203254_s_at 204632_at 204986_s_at 205312_at 208255_s_at 208313_s_at 209002_s_at 209117_at 209381_x_at 209748_at 211716_x_at 212152_x_at 212193_s_at 213606_s_at 214625_s_at 214792_x_at 215909_x_at 216036_x_at 217279_x_at 217817_at 218010_x_at 220748_s_at 220947_s_at 221851_at…	62	566	2	TFE3
209657_s_at	FALSE	0.367968	1	200733_s_at 200892_s_at 201833_at 203165_s_at 203284_s_at 203427_at 203970_s_at 204025_s_at 205202_at 205771_s_at 208857_s_at 209314_s_at 211703_s_at 212930_at 217826_s_at 218877_s_at 223021_x_at 223022_s_at 223576_at 224437_s_at 225087_at 226753_at	22	566	1	HSF2
211466_at	FALSE	0.367968	1	209289_at 209290_s_at 209318_x_at 211467_s_at 213029_at 213032_at 213033_s_at 214104_at 225990_at 227909_at 230291_s_at 230791_at 232120_at 232333_at 232528_at 232541_at 233304_at 236094_at 242405_at 242671_at 243933_at 244414_at	22	566	1	NFIB
208104_s_at	FALSE	0.377241	1	1552928_s_at 1555753_x_at 1556894_at 1559982_s_at 201862_s_at 202264_s_at 203759_at 203842_s_at 204876_at 205212_s_at 205641_s_at 206267_s_at 206328_at 206338_at 206811_at 206824_at 206863_x_at 206986_at 207106_s_at 207306_at 207914_x_at 208044_s_at 208102_s_at 208141_s_at 208474_at 209266_s_at 209661_at 209697_at 209769_s_at 209979_at 210364_at 210684_s_at 211230_s_at 211632_at 211692_s_at 21190…	144	566	1	TSC22D4
205890_s_at	FALSE	0.378025	1	1405_i_at 1552701_a_at 1553856_s_at 1555759_a_at 1555779_a_at 1555852_at 1569225_a_at 200629_at 201487_at 202524_s_at 202531_at 202637_s_at 202638_s_at 202643_s_at 202644_s_at 202910_s_at 203416_at 203547_at 203828_s_at 203915_at 203927_at 204116_at 204118_at 204197_s_at 204205_at 204279_at 204563_at 204655_at 204661_at 204670_x_at 204852_s_at 204890_s_at 204891_s_at 204923_at 204961_s_at 205038_…	146	566	1	NA
207034_s_at	FALSE	0.378519	1	1555758_a_at 1556364_at 1562189_at 200795_at 201261_x_at 201501_s_at 201597_at 202191_s_at 202192_s_at 202273_at 202410_x_at 202994_s_at 203151_at 203362_s_at 203753_at 203835_at 204345_at 204358_s_at 204359_at 204671_s_at 205116_at 205315_s_at 205383_s_at 205528_s_at 205529_s_at 205559_s_at 206227_at 206548_at 207961_x_at 207966_s_at 209318_x_at 209506_s_at 209540_at 209541_at 209747_at 209789_a…	147	566	1	GLI2
209392_at	FALSE	0.379704	1	1552315_at 1552316_a_at 1552509_a_at 1553243_at 1556314_a_at 200762_at 200795_at 200911_s_at 200953_s_at 201010_s_at 201540_at 201865_x_at 202112_at 202157_s_at 202158_s_at 202724_s_at 202746_at 202747_s_at 202878_s_at 202920_at 202992_at 203471_s_at 203508_at 203510_at 203812_at 203854_at 204153_s_at 204236_at 204529_s_at 204642_at 204674_at 204683_at 204897_at 204955_at 205159_at 205384_at 2053…	149	566	1	ENPP2
205255_x_at	FALSE	0.381019	1	1556658_a_at 1557632_at 1559101_at 1559882_at 1560128_x_at 1560297_at 1563473_at 1569225_a_at 202957_at 203879_at 207907_at 221080_s_at 221969_at 225701_at 226435_at 231109_at 232333_at 233302_at 233411_at 237104_at 239409_at 240265_at 243810_at	23	566	1	TCF7
212330_at	FALSE	0.381019	1	201423_s_at 202705_at 202706_s_at 202717_s_at 204147_s_at 204992_s_at 205812_s_at 208644_at 208854_s_at 209421_at 211953_s_at 211954_s_at 211955_at 213346_at 218399_s_at 219303_at 221502_at 221520_s_at 224799_at 225585_at 226194_at 229097_at 234723_x_at	23	566	1	TFDP1
212442_s_at	FALSE	0.381019	1	1553613_s_at 1560813_at 200670_at 201984_s_at 202263_at 206034_at 209283_at 210272_at 211712_s_at 212446_s_at 212692_s_at 212956_at 214109_at 215945_s_at 217979_at 220559_at 224999_at 225659_at 233044_at 235463_s_at 242053_at 242323_at 243579_at	23	566	1	CERS6
226625_at	FALSE	0.381019	1	1556364_at 1556427_s_at 202037_s_at 202242_at 202746_at 204719_at 204731_at 205619_s_at 206201_s_at 207808_s_at 207836_s_at 209074_s_at 217504_at 222885_at 224184_s_at 227874_at 228233_at 228399_at 229308_at 235616_at 236359_at 237727_at 240188_at	23	566	1	TGFBR3
229844_at	FALSE	0.381019	1	203697_at 204036_at 209541_at 209993_at 212771_at 212865_s_at 213519_s_at 213891_s_at 214761_at 222453_at 223282_at 224837_at 224838_at 226751_at 227727_at 228006_at 228750_at 229487_at 230962_at 235570_at 235616_at 239292_at 242979_at	23	566	1	FOXP1
232864_s_at	FALSE	0.381688	1	1553349_at 1554768_a_at 1555057_at 1555436_a_at 1556277_a_at 1558088_a_at 1558447_at 1558996_at 1559993_at 1560012_at 1560133_at 1562062_at 1565804_at 1568865_at 1570439_at 201453_x_at 201833_at 202409_at 204001_at 205394_at 207078_at 208015_at 208638_at 210129_s_at 210371_s_at 210598_at 213089_at 215032_at 220296_at 220728_at 225976_at 228476_at 229206_at 229483_at 230395_at 230462_at 231403_at …	64	566	2	AFF4
207306_at	FALSE	0.384372	1	1553728_at 1555753_x_at 1555823_at 1556894_at 1558279_a_at 1558641_at 1562022_s_at 1564066_at 1566084_at 1569452_at 201452_at 201862_s_at 203842_s_at 204104_at 204876_at 205050_s_at 205212_s_at 205777_at 205806_at 206278_at 206328_at 206338_at 206650_at 206811_at 206824_at 206863_x_at 206889_at 206986_at 206989_s_at 207005_s_at 207106_s_at 207282_s_at 207353_s_at 207475_at 207530_s_at 207641_at 2…	262	566	3	TCF15
208793_x_at	FALSE	0.389024	1	1552264_a_at 1555565_s_at 1555815_a_at 200008_s_at 200052_s_at 200679_x_at 200730_s_at 201039_s_at 201267_s_at 201551_s_at 201679_at 202316_x_at 202407_s_at 202736_s_at 203189_s_at 203582_s_at 204147_s_at 204331_s_at 205461_at 206920_s_at 207791_s_at 208459_s_at 208621_s_at 208675_s_at 208698_s_at 208803_s_at 208917_x_at 209052_s_at 209162_s_at 210470_x_at 210667_s_at 211450_s_at 211672_s_at 2117…	65	566	2	SMARCA4
200990_at	FALSE	0.3938	1	1557948_at 200695_at 201556_s_at 201640_x_at 203239_s_at 205182_s_at 206317_s_at 206845_s_at 209675_s_at 212032_s_at 213771_at 217849_s_at 217991_x_at 218010_x_at 218359_at 220947_s_at 224659_at 225170_at 225542_at 225650_at 226967_at 226983_at 234068_s_at 48659_at	24	566	1	TRIM28
203603_s_at	FALSE	0.396321	1	1559776_at 201852_x_at 202007_at 202158_s_at 202351_at 202422_s_at 202663_at 202664_at 202686_s_at 203434_s_at 203543_s_at 204052_s_at 204104_at 204194_at 204236_at 204646_at 204749_at 204963_at 205159_at 205407_at 206101_at 207005_s_at 207691_x_at 207785_s_at 208944_at 209335_at 209348_s_at 209960_at 212122_at 212192_at 212385_at 212607_at 212887_at 213069_at 213429_at 213891_s_at 213994_s_at 21…	66	566	2	ZEB2
226069_at	FALSE	0.399398	1	200665_s_at 200771_at 200785_s_at 201069_at 201185_at 201215_at 201307_at 201431_s_at 201438_at 201616_s_at 201852_x_at 201893_x_at 202007_at 202133_at 202283_at 202336_s_at 202403_s_at 202404_s_at 202435_s_at 202450_s_at 202465_at 202766_s_at 202952_s_at 202994_s_at 202995_s_at 203083_at 203131_at 203886_s_at 204040_at 204051_s_at 204114_at 204140_at 204457_s_at 204556_s_at 204557_s_at 204619_s_…	166	566	5	PRICKLE1
227199_at	FALSE	0.406318	1	1552287_s_at 1557053_s_at 1565269_s_at 200669_s_at 200776_s_at 203032_s_at 203294_s_at 203468_at 209055_s_at 210338_s_at 211936_at 213326_at 214446_at 214553_s_at 214849_at 215269_at 217202_s_at 219326_s_at 219924_s_at 220864_s_at 222422_s_at 222502_s_at 223584_s_at 223679_at 224630_at	25	566	1	DIP2A
213844_at	FALSE	0.407366	1	1556364_at 1557286_at 1562189_at 200795_at 201497_x_at 202920_at 202994_s_at 204069_at 204359_at 204955_at 205226_at 205528_s_at 205529_s_at 206481_s_at 206847_s_at 207016_s_at 207480_s_at 207808_s_at 207961_x_at 209047_at 209905_at 212713_at 212813_at 212865_s_at 213058_at 213652_at 213943_at 214071_at 214651_s_at 214829_at 215513_at 217525_at 218380_at 219167_at 219935_at 221814_at 223496_s_at …	68	566	0	HOXA5
232876_at	FALSE	0.407619	1	1554501_at 1556322_a_at 1557145_at 1557987_at 1558306_at 1558385_at 1558556_at 1559436_x_at 1559964_at 1560332_at 1560443_at 1561139_at 1562062_at 1569538_at 1570335_at 206792_x_at 210556_at 214715_x_at 215123_at 215281_x_at 215504_x_at 215553_x_at 215555_at 215588_x_at 215600_x_at 215604_x_at 215640_at 215850_s_at 216144_at 216187_x_at 216229_x_at 219392_x_at 220711_at 223697_x_at 224667_x_at 22…	70	566	0	NA
204872_at	FALSE	0.408445	1	200762_at 200953_s_at 201034_at 202156_s_at 202157_s_at 202158_s_at 202625_at 202663_at 202664_at 202724_s_at 202746_at 202920_at 203088_at 203688_at 203708_at 204011_at 204140_at 204236_at 204457_s_at 204557_s_at 204759_at 204781_s_at 204897_at 206090_s_at 208966_x_at 209200_at 211675_s_at 212067_s_at 212486_s_at 212609_s_at 213194_at 213309_at 213652_at 213891_s_at 214030_at 216035_x_at 216218_…	72	566	0	TLE4
216473_x_at	FALSE	0.40906	1	1554376_s_at 1555753_x_at 1556894_at 1557066_at 1558279_a_at 1558641_at 1559167_x_at 1559808_at 1562022_s_at 1563253_s_at 1564066_at 1566084_at 1569452_at 200626_s_at 201132_at 201183_s_at 201452_at 202700_s_at 203451_at 203842_s_at 204104_at 204357_s_at 204876_at 205050_s_at 205212_s_at 205777_at 205806_at 205819_at 206267_s_at 206278_at 206328_at 206338_at 206650_at 206811_at 206824_at 206863_x…	298	566	8	NA
200047_s_at	FALSE	0.409062	1	1554915_a_at 200071_at 201437_s_at 201503_at 201653_at 201699_at 201745_at 202126_at 202277_at 202653_s_at 203347_s_at 203544_s_at 203991_s_at 204809_at 205191_at 206302_s_at 206875_s_at 207483_s_at 208708_x_at 208841_s_at 208924_at 209187_at 209388_at 209476_at 209649_at 212150_at 212633_at 212855_at 212887_at 212920_at 213168_at 213225_at 213251_at 213754_s_at 213786_at 213859_x_at 214155_s_at …	73	566	0	YY1
235661_at	FALSE	0.409812	1	1559101_at 1563509_at 202675_at 202957_at 203402_at 203840_at 203879_at 204852_s_at 204960_at 205213_at 205297_s_at 205400_at 205484_at 206219_s_at 206296_x_at 206478_at 206668_s_at 206687_s_at 209626_s_at 209734_at 209827_s_at 210038_at 212311_at 212975_at 213475_s_at 213984_at 214219_x_at 214339_s_at 214369_s_at 215346_at 215967_s_at 219191_s_at 219505_at 220418_at 221073_s_at 221080_s_at 22316…	74	566	0	POU2F2
200017_at	FALSE	0.412813	1	200002_at 200010_at 200012_x_at 200013_at 200019_s_at 200024_at 200034_s_at 200036_s_at 200038_s_at 200062_s_at 200088_x_at 200091_s_at 200705_s_at 200716_x_at 200741_s_at 200781_s_at 200809_x_at 200817_x_at 200818_at 200826_at 200858_s_at 200937_s_at 201094_at 201256_at 201317_s_at 201406_at 201597_at 201665_x_at 201757_at 201812_s_at 202231_at 202678_at 203053_at 205644_s_at 207573_x_at 208645_…	77	566	0	RPS27A
219993_at	FALSE	0.412813	1	200795_at 202112_at 202242_at 202878_s_at 203065_s_at 204271_s_at 204468_s_at 204482_at 204642_at 204677_at 204719_at 205200_at 205392_s_at 205507_at 206049_at 206481_s_at 206702_at 207542_s_at 208335_s_at 208944_at 208981_at 209047_at 209543_s_at 209763_at 209993_at 213058_at 213488_at 213541_s_at 213894_at 214920_at 218656_s_at 218950_at 219064_at 219091_s_at 219134_at 219436_s_at 219563_at 219…	77	566	0	SOX17
202678_at	FALSE	0.414052	1	1558385_at 200017_at 200863_s_at 200942_s_at 200978_at 201256_at 201267_s_at 201317_s_at 201504_s_at 201629_s_at 201659_s_at 201676_x_at 201923_at 202232_s_at 202299_s_at 202591_s_at 202697_at 202918_s_at 203133_at 203396_at 203613_s_at 203621_at 203622_s_at 203746_s_at 203781_at 203856_at 204119_s_at 204809_at 205711_x_at 207180_s_at 208826_x_at 208870_x_at 209080_x_at 209313_at 210213_s_at 2122…	78	566	0	GTF2A2
202828_s_at	FALSE	0.415405	1	1555705_a_at 1557049_at 160020_at 200757_s_at 200784_s_at 200785_s_at 200859_x_at 200907_s_at 201069_at 201262_s_at 201389_at 201431_s_at 201655_s_at 201792_at 202008_s_at 202175_at 202310_s_at 202465_at 202701_at 202827_s_at 202998_s_at 203254_s_at 203325_s_at 203370_s_at 204083_s_at 204854_at 205131_x_at 205168_at 205574_x_at 207191_s_at 207595_s_at 207714_s_at 208850_s_at 208851_s_at 209081_s_…	79	566	0	MMP14
222494_at	FALSE	0.415405	1	200762_at 200986_at 201034_at 201153_s_at 201438_at 201893_x_at 202158_s_at 202724_s_at 203131_at 203232_s_at 203498_at 203886_s_at 204236_at 204359_at 204512_at 204759_at 204872_at 204955_at 205022_s_at 205407_at 205541_s_at 208747_s_at 208782_at 208944_at 209210_s_at 209335_at 209348_s_at 209447_at 209550_at 210517_s_at 211896_s_at 212067_s_at 212192_at 212230_at 212419_at 212813_at 213309_at 2…	79	566	0	FOXN3
230438_at	FALSE	0.416868	1	200878_at 201438_at 202007_at 202202_s_at 202273_at 203083_at 203131_at 203562_at 204955_at 204964_s_at 205560_at 206580_s_at 208747_s_at 208782_at 209210_s_at 209356_x_at 209540_at 209550_at 209596_at 209763_at 210783_x_at 210872_x_at 211577_s_at 211651_s_at 212387_at 212607_at 212713_at 212764_at 212813_at 212950_at 213001_at 213139_at 213247_at 213381_at 213800_at 213924_at 215388_s_at 217525_…	80	566	0	TBX15
205528_s_at	FALSE	0.417368	1	1553114_a_at 1553243_at 1554271_a_at 1556364_at 1556427_s_at 1556579_s_at 1556770_a_at 1557286_at 1557961_s_at 1558501_at 1558613_at 1558828_s_at 1559332_at 1559391_s_at 1559814_at 1560049_at 1560562_a_at 1561123_at 1561574_at 1562189_at 1563498_s_at 1563841_at 1565639_a_at 1565886_at 1566482_at 200795_at 200853_at 201185_at 201202_at 201280_s_at 201431_s_at 201438_at 201497_x_at 201523_x_at 2015…	476	566	12	RUNX1T1
201231_s_at	FALSE	0.418577	1	1566102_at 200634_at 200876_s_at 201037_at 201052_s_at 201609_x_at 202188_at 202236_s_at 208627_s_at 208628_s_at 208675_s_at 209393_s_at 210046_s_at 210978_s_at 212174_at 212581_x_at 213453_x_at 213646_x_at 215223_s_at 217294_s_at 223369_at 226319_s_at 234222_at AFFX-HSAC07/X00351_M_at AFFX-HUMGAPDH/M33197_5_at AFFX-HUMGAPDH/M33197_M_at	26	566	1	ENO1
202810_at	FALSE	0.421884	1	1554572_a_at 200005_at 200042_at 200682_s_at 200792_at 200812_at 200834_s_at 200853_at 200978_at 201004_at 201076_at 201077_s_at 201178_at 201293_x_at 201491_at 201570_at 201709_s_at 201922_at 202000_at 202001_s_at 202077_at 202144_s_at 202282_at 202298_at 202300_at 202505_at 202567_at 202929_s_at 203022_at 203133_at 203746_s_at 204565_at 208659_at 208678_at 208870_x_at 208909_at 208969_at 209103…	83	566	0	DRG1
225364_at	FALSE	0.425719	1	1555759_a_at 1558827_a_at 1569225_a_at 201960_s_at 202524_s_at 202957_at 203416_at 203528_at 203760_s_at 203915_at 204118_at 204192_at 204661_at 204882_at 204890_s_at 204891_s_at 204912_at 204923_at 204960_at 204961_s_at 205038_at 205213_at 205285_s_at 205291_at 205504_at 205590_at 205798_at 205821_at 205831_at 206118_at 206150_at 206181_at 206219_s_at 206666_at 206761_at 206991_s_at 207681_at 20…	85	566	0	STK4
202134_s_at	FALSE	0.430584	1	1558103_a_at 1566880_at 203574_at 204623_at 204811_s_at 206240_s_at 208540_x_at 209604_s_at 210692_s_at 211478_s_at 214164_x_at 214845_s_at 220892_s_at 222996_s_at 225704_at 227198_at 229150_at 231316_at 232286_at 232944_at 233449_at 233955_x_at 234788_x_at 238883_at 239561_at 243709_at 244696_at	27	566	1	WWTR1
213024_at	FALSE	0.430584	1	1553106_at 201237_at 202538_s_at 203938_s_at 208802_at 211012_s_at 212409_s_at 213118_at 213786_at 213805_at 213860_x_at 214742_at 215772_x_at 218158_s_at 218196_at 220926_s_at 221787_at 222805_at 225114_at 225144_at 225200_at 225519_at 226317_at 226779_at 227685_at 235566_at 243527_at	27	566	1	TMF1
209291_at	FALSE	0.439306	1	1555929_s_at 201300_s_at 201328_at 201496_x_at 201497_x_at 201820_at 201983_s_at 201984_s_at 202035_s_at 202036_s_at 202037_s_at 202133_at 202341_s_at 202342_s_at 202504_at 202555_s_at 202965_s_at 203636_at 203705_s_at 203706_s_at 203881_s_at 204455_at 204712_at 205044_at 205051_s_at 206033_s_at 206157_at 207266_x_at 207808_s_at 209047_at 209168_at 209283_at 209289_at 209292_at 209293_x_at 209568…	91	566	3	ID4
221773_at	FALSE	0.439306	1	1552318_at 1556325_at 200762_at 200795_at 201163_s_at 201438_at 201534_s_at 202351_at 202724_s_at 202798_at 202878_s_at 203324_s_at 203543_s_at 203603_s_at 203989_x_at 204011_at 204176_at 204236_at 204646_at 204749_at 204897_at 205407_at 206101_at 206167_s_at 207808_s_at 209099_x_at 209200_at 209717_at 209960_at 210517_s_at 211161_s_at 211675_s_at 212192_at 212230_at 212244_at 212511_at 212558_at…	91	566	3	ELK3
203574_at	FALSE	0.441843	1	1552277_a_at 1556982_at 1557626_at 1557661_at 1560813_at 1562608_at 1566880_at 200039_s_at 201160_s_at 201215_at 201300_s_at 201695_s_at 202134_s_at 202200_s_at 202511_s_at 202912_at 203315_at 203636_at 203780_at 204623_at 204863_s_at 205009_at 205059_s_at 205225_at 205447_s_at 205548_s_at 206391_at 206754_s_at 208030_s_at 208092_s_at 209122_at 209313_at 209396_s_at 209460_at 210145_at 210404_x_a…	92	566	3	NFIL3
203497_at	FALSE	0.442344	1	1556654_at 1556655_s_at 200029_at 200618_at 203496_s_at 210930_s_at 213557_at 213637_at 215224_at 219226_at 221811_at 222706_at 224447_s_at 225452_at 225456_at 225691_at 225694_at 225697_at 226572_at 226842_at 227198_at 229765_at 230727_at 232412_at 233936_s_at 235089_at 239223_s_at 55616_at	28	566	1	MED1
208676_s_at	FALSE	0.442344	1	201183_s_at 201644_at 202264_s_at 202509_s_at 202546_at 203975_s_at 206811_at 208127_s_at 208141_s_at 209649_at 212511_at 213168_at 214152_at 214691_x_at 214787_at 215454_x_at 218901_at 222846_at 223400_s_at 223413_s_at 228319_at 233687_s_at 236648_at 236885_at 237251_at 237287_at 239996_x_at 242039_at	28	566	1	PA2G4
200887_s_at	FALSE	0.442402	1	1554519_at 1555464_at 1557116_at 1557236_at 1568592_at 200628_s_at 200629_at 200814_at 200905_x_at 201422_at 201649_at 202086_at 202269_x_at 202270_at 202307_s_at 202411_at 202430_s_at 202446_s_at 202487_s_at 202803_s_at 202869_at 202953_at 203153_at 203236_s_at 203471_s_at 203915_at 203932_at 204057_at 204205_at 204224_s_at 204279_at 204439_at 204502_at 204533_at 204588_s_at 204655_at 204804_at …	187	566	5	STAT1
221680_s_at	FALSE	0.446166	1	1552701_a_at 1555753_x_at 1556894_at 200629_at 201556_s_at 202307_s_at 203842_s_at 204279_at 204299_at 204588_s_at 205212_s_at 205224_at 205334_at 205641_s_at 206278_at 206328_at 206338_at 206824_at 206986_at 207005_s_at 207106_s_at 207282_s_at 207306_at 207353_s_at 207641_at 207914_x_at 208087_s_at 208102_s_at 208232_x_at 209219_at 209266_s_at 209661_at 209697_at 209769_s_at 209880_s_at 209979_a…	190	566	2	ETV7
237289_at	FALSE	0.453861	1	1553108_at 1554747_a_at 1558233_s_at 200776_s_at 200927_s_at 201297_s_at 201337_s_at 201409_s_at 202362_at 202654_x_at 203008_x_at 206875_s_at 209649_at 210076_x_at 212105_s_at 212511_at 212749_s_at 212784_at 212887_at 214700_x_at 218036_x_at 218926_at 219023_at 219376_at 222103_at 223271_s_at 225385_s_at 226922_at 241946_at	29	566	1	CREB1
238476_at	FALSE	0.453861	1	200847_s_at 201133_s_at 201780_s_at 201989_s_at 201990_s_at 203822_s_at 204273_at 209033_s_at 212244_at 212476_at 212660_at 212984_at 213694_at 214787_at 217863_at 221511_x_at 225927_at 225928_at 225939_at 225956_at 225957_at 226321_at 226449_at 226633_at 227447_at 227728_at 227990_at 235556_at 243358_at	29	566	1	CREBRF
32088_at	FALSE	0.453861	1	201304_at 201745_at 201824_at 202271_at 202334_s_at 203049_s_at 203429_s_at 203840_at 203983_at 205191_at 206860_s_at 208715_at 212920_at 214658_at 218361_at 219023_at 222765_x_at 223665_at 224691_at 224700_at 225047_at 225455_at 225717_at 226128_at 226962_at 229828_at 231839_at 235196_at 243546_at	29	566	1	BLZF1
221060_s_at	FALSE	0.458458	1	1552610_a_at 1552798_a_at 1554285_at 1554508_at 1554834_a_at 1554899_s_at 1555229_a_at 1555728_a_at 1555814_a_at 1559883_s_at 1567628_at 200669_s_at 200722_s_at 200744_s_at 200866_s_at 201179_s_at 201337_s_at 201487_at 201559_s_at 201604_s_at 201646_at 201718_s_at 201720_s_at 201942_s_at 201988_s_at 202316_x_at 202625_at 202663_at 203472_s_at 203676_at 203922_s_at 204006_s_at 205884_at 205885_s_a…	98	566	3	TLR4
201989_s_at	FALSE	0.46514	1	1552789_at 200900_s_at 201988_s_at 201990_s_at 203885_at 212520_s_at 212665_at 213251_at 213694_at 214787_at 218013_x_at 218432_at 222423_at 222495_at 222498_at 224630_at 225426_at 225816_at 225939_at 225956_at 225998_at 226326_at 226430_at 227478_at 227562_at 229138_at 229355_at 230141_at 235151_at 238476_at	30	566	1	CREBL2
226066_at	FALSE	0.476187	1	200897_s_at 201744_s_at 202351_at 202766_s_at 204457_s_at 205003_at 205908_s_at 207173_x_at 207233_s_at 209335_at 209348_s_at 212667_at 213764_s_at 217525_at 218854_at 219179_at 219778_at 222877_at 224694_at 225664_at 226402_at 226695_at 227947_at 228640_at 229554_at 230722_at 232231_at 234994_at 235318_at 240555_at 243864_at	31	566	1	MITF
40560_at	FALSE	0.476187	1	1555758_a_at 201317_s_at 201664_at 201946_s_at 202705_at 203138_at 203960_s_at 204170_s_at 204677_at 205247_at 209709_s_at 212438_at 213417_at 214829_at 217919_s_at 218049_s_at 220765_s_at 221870_at 223021_x_at 223100_s_at 227855_at 227923_at 228623_at 229172_at 229902_at 231991_at 232852_at 232903_at 233364_s_at 238447_at 45297_at	31	566	1	TBX2
1555436_a_at	FALSE	0.487007	1	1552986_at 1556345_s_at 1557987_at 1558220_at 1558447_at 1558515_at 1559038_at 1560199_x_at 1562265_at 1565705_x_at 1569067_at 203256_at 207474_at 210598_at 210686_x_at 215135_at 215162_at 216527_at 216858_x_at 230462_at 231108_at 232864_s_at 233101_at 233231_at 233243_at 233931_at 234282_at 234788_x_at 235680_at 238706_at 240971_x_at 242440_at	32	566	1	AFF4
202247_s_at	FALSE	0.487007	1	1555426_a_at 1555831_s_at 1559397_s_at 200646_s_at 200649_at 201050_at 201282_at 202827_s_at 202914_s_at 203254_s_at 208255_s_at 208871_at 209878_s_at 210317_s_at 211141_s_at 212574_x_at 213121_at 213244_at 214625_s_at 216971_s_at 217007_s_at 217270_s_at 221851_at 222650_s_at 224982_at 234068_s_at 235073_at 37996_s_at 40850_at 49051_g_at 91952_at AFFX-HSAC07/X00351_5_at	32	566	1	MTA1
205842_s_at	FALSE	0.487007	1	1552610_a_at 202446_s_at 202663_at 203504_s_at 203843_at 203923_s_at 204236_at 205841_at 205884_at 205885_s_at 207238_s_at 207419_s_at 208306_x_at 209970_x_at 210260_s_at 210982_s_at 211366_x_at 211367_s_at 211368_s_at 212577_at 213416_at 214812_s_at 218614_at 221078_s_at 223391_at 224800_at 227606_s_at 232383_at 232843_s_at 233632_s_at AFFX-HUMISGF3A/M97935_MA_at AFFX-HUMISGF3A/M97935_MB_at	32	566	1	JAK2
212207_at	FALSE	0.487007	1	1556602_at 1569868_s_at 202390_s_at 202626_s_at 208627_s_at 209459_s_at 209602_s_at 209603_at 209604_s_at 210018_x_at 210563_x_at 212208_at 212209_at 212770_at 217865_at 222760_at 222835_at 223500_at 227030_at 227550_at 228340_at 228718_at 230233_at 232210_at 232614_at 232944_at 237365_at 238883_at 239561_at 241577_at 244696_at 41512_at	32	566	1	MED13L
212751_at	FALSE	0.487007	1	1556442_x_at 1558385_at 1562761_at 200087_s_at 201515_s_at 202749_at 203885_at 204783_at 206792_x_at 211763_s_at 214833_at 215390_at 215595_x_at 218853_s_at 222466_s_at 223697_x_at 224254_x_at 224667_x_at 224961_at 225679_at 226860_at 226948_at 232046_at 232175_at 233626_at 235260_s_at 237561_x_at 240302_at 242261_at 243147_x_at 244055_at 244078_at	32	566	1	UBE2N
214091_s_at	FALSE	0.487007	1	1553243_at 201348_at 201540_at 203980_at 204677_at 205392_s_at 206176_at 206488_s_at 208186_s_at 208335_s_at 208982_at 208983_s_at 209182_s_at 209555_s_at 209613_s_at 209614_at 209663_s_at 210299_s_at 210839_s_at 212097_at 213524_s_at 213706_at 216033_s_at 218232_at 219140_s_at 219436_s_at 226304_at 227677_at 235978_at 238122_at 241381_at 32625_at	32	566	1	GPX3
217909_s_at	FALSE	0.487007	1	1552516_a_at 1552617_a_at 1555226_s_at 200641_s_at 200658_s_at 200987_x_at 201538_s_at 201577_at 202021_x_at 208310_s_at 208351_s_at 208750_s_at 209853_s_at 209872_s_at 209895_at 210148_at 210337_s_at 210935_s_at 212009_s_at 215891_s_at 215984_s_at 217881_s_at 217919_s_at 218178_s_at 222385_x_at 222555_s_at 223341_s_at 223505_s_at 224330_s_at 224608_s_at 238886_at 240983_s_at	32	566	1	MLX
238577_s_at	FALSE	0.497519	1	1552509_a_at 1553129_at 1555929_s_at 1556364_at 1556427_s_at 1557286_at 1557961_s_at 1560049_at 1562189_at 200762_at 200795_at 201496_x_at 201497_x_at 201540_at 202036_s_at 202037_s_at 202192_s_at 202242_at 202350_s_at 202635_s_at 202747_s_at 202794_at 202920_at 202965_s_at 202992_at 203065_s_at 203296_s_at 203510_at 203636_at 203666_at 203766_s_at 203835_at 204092_s_at 204359_at 204455_at 204472…	247	566	3	TSHZ2
205619_s_at	FALSE	0.500671	1	1552509_a_at 1553243_at 1556364_at 201328_at 202037_s_at 202112_at 202242_at 202746_at 202747_s_at 202920_at 202992_at 203296_s_at 203854_at 203980_at 204134_at 204468_s_at 204472_at 204482_at 204719_at 205384_at 205392_s_at 205858_at 206049_at 206093_x_at 206201_s_at 206702_at 206742_at 207175_at 207542_s_at 208335_s_at 208609_s_at 209047_at 209074_s_at 209392_at 209540_at 209541_at 209542_x_at …	111	566	3	MEOX1
203388_at	FALSE	0.50798	1	1552295_a_at 1554899_s_at 1555349_a_at 1567628_at 202803_s_at 202957_at 203104_at 203547_at 204116_at 204232_at 204670_x_at 204789_at 205147_x_at 205312_at 205400_at 205462_s_at 207677_s_at 208071_s_at 208885_at 208894_at 209619_at 209734_at 210152_at 211661_x_at 214847_s_at 215193_x_at 215925_s_at 217478_s_at 218232_at 221578_at 225353_s_at 226818_at 233510_s_at 235266_at	34	566	1	ARRB2
212386_at	FALSE	0.514571	1	1556770_a_at 1557049_at 1557080_s_at 1557422_at 1566482_at 200665_s_at 200795_at 200953_s_at 200986_at 201069_at 201185_at 201431_s_at 201438_at 201621_at 201752_s_at 201852_x_at 202007_at 202158_s_at 202191_s_at 202192_s_at 202273_at 202310_s_at 202369_s_at 202403_s_at 202404_s_at 202409_at 202465_at 202796_at 202808_at 202920_at 202994_s_at 202995_s_at 203151_at 203325_s_at 203498_at 203570_at …	271	566	7	TCF4
210135_s_at	FALSE	0.524259	1	200974_at 201010_s_at 201069_at 201278_at 201280_s_at 201310_s_at 201431_s_at 201438_at 201505_at 201579_at 201616_s_at 201983_s_at 202007_at 202202_s_at 202273_at 202403_s_at 203083_at 203131_at 203325_s_at 203562_at 203753_at 203835_at 204114_at 204457_s_at 204556_s_at 204620_s_at 204671_s_at 205226_at 205330_at 205407_at 205802_at 205803_s_at 205880_at 207943_x_at 208336_s_at 208443_x_at 20874…	120	566	1	SHOX2
202637_s_at	FALSE	0.52497	1	1405_i_at 1552542_s_at 1554834_a_at 1554985_at 1555349_a_at 1555779_a_at 1567628_at 200600_at 201192_s_at 201720_s_at 201721_s_at 202497_x_at 202498_s_at 202625_at 202626_s_at 202638_s_at 202643_s_at 202665_s_at 202910_s_at 203052_at 203416_at 203471_s_at 203547_at 203729_at 203828_s_at 204116_at 204269_at 204533_at 204655_at 204714_s_at 204780_s_at 204789_at 204912_at 204923_at 204961_s_at 20503…	123	566	1	ICAM1
214670_at	FALSE	0.528098	1	1553726_s_at 1554638_at 1556007_s_at 1556318_s_at 1557238_s_at 1557581_x_at 1557953_at 1558922_at 1560145_at 1561786_at 1561973_at 1566785_x_at 1569552_at 1569706_at 204506_at 205594_at 205851_at 205917_at 207130_at 207828_s_at 214918_at 215372_x_at 215599_at 215850_s_at 216123_x_at 216373_at 218988_at 231840_x_at 232319_at 232535_at 232595_at 233637_at 238393_at 240166_x_at 240221_at 243910_x_at	36	566	1	ZKSCAN1
224838_at	FALSE	0.528098	1	1555780_a_at 1558996_at 1561166_a_at 200978_at 201037_at 201381_x_at 201629_s_at 202870_s_at 202932_at 204825_at 205217_at 209313_at 209506_s_at 210052_s_at 212813_at 215146_s_at 217122_s_at 217844_at 217919_s_at 218708_at 219148_at 219555_s_at 223287_s_at 223570_at 224837_at 226439_s_at 228434_at 229170_s_at 229844_at 232278_s_at 235444_at 235956_at 237339_at 238454_at 238712_at 244845_at	36	566	1	FOXP1
226197_at	FALSE	0.528098	1	1553434_at 200670_at 201795_at 203431_s_at 204573_at 204667_at 204817_at 205376_at 205843_x_at 206346_at 207056_s_at 209366_x_at 209644_x_at 211110_s_at 211621_at 211712_s_at 212956_at 213564_x_at 213912_at 213913_s_at 217724_at 218211_s_at 223878_at 224989_at 226192_at 226594_at 227052_at 228708_at 229150_at 229152_at 229964_at 237086_at 237128_at 238520_at 240304_s_at 244375_at	36	566	1	AR
204104_at	FALSE	0.533799	1	201452_at 203603_s_at 203842_s_at 204876_at 205212_s_at 205806_at 206328_at 206338_at 206650_at 206824_at 206889_at 206986_at 207005_s_at 207282_s_at 207306_at 207353_s_at 208102_s_at 208232_x_at 208474_at 208478_s_at 208659_at 209266_s_at 209697_at 209769_s_at 209979_at 210483_at 210484_s_at 210684_s_at 211230_s_at 211632_at 211692_s_at 211792_s_at 211920_at 213319_s_at 213336_at 213690_s_at 214…	135	566	1	SNAPC2
223392_s_at	FALSE	0.53453	1	1552309_a_at 1554127_s_at 1554966_a_at 1555705_a_at 1556138_a_at 1557050_at 1557938_s_at 200665_s_at 200771_at 200795_at 200897_s_at 200907_s_at 200986_at 201069_at 201147_s_at 201185_at 201278_at 201279_s_at 201431_s_at 201438_at 201505_at 201616_s_at 201621_at 201655_s_at 201852_x_at 201893_x_at 202007_at 202008_s_at 202191_s_at 202192_s_at 202273_at 202283_at 202336_s_at 202369_s_at 202403_s_a…	289	566	4	TSHZ3
223378_at	FALSE	0.534924	1	1555486_a_at 1558237_x_at 200665_s_at 200986_at 201069_at 201124_at 201261_x_at 201431_s_at 201438_at 201792_at 201852_x_at 202202_s_at 202283_at 202310_s_at 202363_at 202403_s_at 202404_s_at 202465_at 202686_s_at 202765_s_at 202766_s_at 202952_s_at 202994_s_at 203083_at 203325_s_at 203570_at 203753_at 203835_at 204114_at 204345_at 204589_at 204620_s_at 204879_at 204964_s_at 205100_at 205226_at 2…	136	566	1	GLIS2
206173_x_at	FALSE	0.537847	1	1553338_at 200650_s_at 200890_s_at 201014_s_at 201068_s_at 201457_x_at 201591_s_at 204240_s_at 205246_at 207483_s_at 208097_s_at 208351_s_at 208864_s_at 209231_s_at 211061_s_at 212396_s_at 213461_at 215044_s_at 217122_s_at 217919_s_at 218193_s_at 218374_s_at 220953_s_at 221258_s_at 221676_s_at 222441_x_at 222981_s_at 223511_at 225736_at 225737_s_at 227068_at 232278_s_at 232852_at 235113_at 242500…	37	566	1	GABPB1
206858_s_at	FALSE	0.537847	1	1554768_a_at 1558592_at 1561121_at 1568702_a_at 200978_at 201112_s_at 202705_at 203177_x_at 204240_s_at 205763_s_at 206194_at 207711_at 208897_s_at 208969_at 215385_at 215545_at 215828_at 216229_x_at 217883_at 218477_at 218959_at 220411_x_at 220512_at 222631_at 222702_x_at 222929_at 223369_at 226617_at 228658_at 228738_at 231936_at 233427_x_at 233914_s_at 234156_at 238204_at 238712_at 242699_at	37	566	1	HOXC6
204203_at	FALSE	0.547346	1	1552502_s_at 1552619_a_at 1553709_a_at 1554572_a_at 1554897_s_at 1557538_at 1558604_a_at 1558996_at 1559528_at 200054_at 200075_s_at 200783_s_at 200790_at 200837_at 200978_at 201453_x_at 201725_at 201755_at 201897_s_at 201976_s_at 201995_at 202110_at 202233_s_at 202243_s_at 202276_at 202483_s_at 202613_at 202679_at 202705_at 202811_at 202868_s_at 203160_s_at 203213_at 203418_at 203627_at 203696_s…	145	566	4	CEBPG
214512_s_at	FALSE	0.556746	1	200781_s_at 200971_s_at 201094_at 201298_s_at 201568_at 201630_s_at 202300_at 202343_x_at 203138_at 203371_s_at 207721_x_at 208695_s_at 208761_s_at 208826_x_at 208967_s_at 209363_s_at 210759_s_at 211212_s_at 212857_x_at 213357_at 217329_x_at 217491_x_at 218117_at 218163_at 219161_s_at 219220_x_at 221570_s_at 223151_at 223267_at 224586_x_at 224587_at 224714_at 225541_at 225850_at 231530_s_at 23274…	39	566	1	SUB1
213032_at	FALSE	0.565904	1	1552848_a_at 1557422_at 201160_s_at 201984_s_at 202036_s_at 202037_s_at 202341_s_at 203636_at 203637_s_at 204508_s_at 207808_s_at 209289_at 209290_s_at 209291_at 209373_at 210347_s_at 211466_at 211467_s_at 212761_at 213029_at 213033_s_at 216035_x_at 218486_at 219344_at 219497_s_at 222891_s_at 223468_s_at 223796_at 226822_at 229592_at 230291_s_at 230624_at 230791_at 232541_at 233304_at 234722_x_at…	40	566	1	NFIB
200989_at	FALSE	0.574873	1	1557712_x_at 1558556_at 201487_at 201560_at 203594_at 203628_at 204508_s_at 209025_s_at 209604_s_at 210041_s_at 212333_at 212495_at 212687_at 212959_s_at 213101_s_at 215397_x_at 215616_s_at 217388_s_at 217834_s_at 218137_s_at 218578_at 219099_at 219413_at 219806_s_at 221510_s_at 222646_s_at 222693_at 222835_at 224996_at 225897_at 226077_at 227550_at 232210_at 232614_at 232944_at 233154_at 234222_…	41	566	1	HIF1A
207630_s_at	FALSE	0.574873	1	1554577_a_at 1555167_s_at 1557915_s_at 200008_s_at 200641_s_at 200730_s_at 200751_s_at 200883_at 200987_x_at 201444_s_at 202874_s_at 203032_s_at 203041_s_at 204350_s_at 204426_at 207791_s_at 208097_s_at 208750_s_at 208781_x_at 208910_s_at 209967_s_at 210009_s_at 210156_s_at 210639_s_at 211561_x_at 213394_at 214508_x_at 214849_at 215891_s_at 215984_s_at 216591_s_at 216841_s_at 217294_s_at 218178_s…	41	566	1	CREM
225393_at	FALSE	0.574873	1	1554089_s_at 1555894_s_at 1568704_a_at 200601_at 200623_s_at 201040_at 201470_at 201556_s_at 202801_at 203183_s_at 203239_s_at 203254_s_at 208871_at 209044_x_at 209241_x_at 209675_s_at 209979_at 210649_s_at 211141_s_at 212081_x_at 212152_x_at 212553_at 213231_at 214625_s_at 214792_x_at 216036_x_at 217903_at 217991_x_at 218425_at 220947_s_at 223237_x_at 224659_at 224673_at 225096_at 225500_x_at 22…	41	566	1	GATAD2B
AFFX-HUMISGF3A/M97935_5_at	FALSE	0.577655	1	1552264_a_at 1552798_a_at 1553678_a_at 1553691_at 1554285_at 1554390_s_at 1554397_s_at 1554433_a_at 1555041_a_at 1555337_a_at 1555464_at 1555562_a_at 1555797_a_at 1555814_a_at 1555830_s_at 1555972_s_at 1557910_at 1558015_s_at 1558093_s_at 1558214_s_at 1559883_s_at 1559954_s_at 1562966_at 1568592_at 200628_s_at 200669_s_at 200796_s_at 200803_s_at 200887_s_at 200996_at 201096_s_at 201211_s_at 20125…	161	566	4	STAT1
200828_s_at	FALSE	0.58201	1	1552264_a_at 1552660_a_at 1553530_a_at 1553678_a_at 1554052_at 1554390_s_at 1554510_s_at 1554577_a_at 1554747_a_at 1554890_a_at 1555167_s_at 1555226_s_at 1555229_a_at 1555278_a_at 1555326_a_at 1555337_a_at 1555618_s_at 1555797_a_at 1555814_a_at 1558015_s_at 1558093_s_at 1558214_s_at 1559052_s_at 1559820_at 1563687_a_at 200008_s_at 200641_s_at 200669_s_at 200712_s_at 200722_s_at 200769_s_at 200796…	163	566	4	ZNF207
211675_s_at	FALSE	0.583657	1	201153_s_at 202158_s_at 202422_s_at 202625_at 202664_at 204049_s_at 204781_s_at 204872_at 204897_at 205579_at 206332_s_at 208628_s_at 208966_x_at 209198_s_at 209723_at 212192_at 212397_at 212636_at 213416_at 213891_s_at 217599_s_at 218031_s_at 218181_s_at 218854_at 219179_at 220330_s_at 221773_at 224964_s_at 225639_at 225798_at 226000_at 226136_at 226142_at 226326_at 226683_at 226756_at 227265_at…	42	566	1	MDFIC
221911_at	FALSE	0.583657	1	1552309_a_at 1552721_a_at 201125_s_at 201431_s_at 203324_s_at 204457_s_at 204463_s_at 204464_s_at 205117_at 205528_s_at 205880_at 209335_at 210273_at 212230_at 212387_at 212667_at 212764_at 213069_at 213139_at 214247_s_at 218418_s_at 218901_at 219179_at 222670_s_at 223690_at 224823_at 225481_at 225674_at 225782_at 226695_at 226834_at 227070_at 228080_at 228640_at 228850_s_at 230722_at 231579_s_at…	42	566	1	ETV1
206201_s_at	FALSE	0.584225	1	1552509_a_at 1554547_at 1556427_s_at 200762_at 200795_at 201540_at 202112_at 202242_at 202350_s_at 202746_at 202747_s_at 202920_at 202921_s_at 202965_s_at 202992_at 203065_s_at 203296_s_at 203549_s_at 203697_at 204134_at 204359_at 204642_at 204719_at 204894_s_at 204955_at 205083_at 205116_at 205200_at 205384_at 205392_s_at 205528_s_at 205619_s_at 205846_at 206049_at 206093_x_at 206163_at 206481_s…	164	566	4	MEOX2
209253_at	FALSE	0.59226	1	1555760_a_at 1562189_at 1563549_a_at 201144_s_at 201556_s_at 201573_s_at 201659_s_at 201761_at 202410_x_at 202635_s_at 204442_x_at 205717_x_at 206274_s_at 207788_s_at 208959_s_at 209002_s_at 209079_x_at 209096_at 209352_s_at 209476_at 209543_s_at 212346_s_at 212358_at 212494_at 215515_at 218337_at 218566_s_at 218892_at 219173_at 219922_s_at 220765_s_at 221748_s_at 221867_at 221870_at 224659_at 22…	43	566	1	SORBS3
213441_x_at	FALSE	0.600685	1	200670_at 201030_x_at 204623_at 204667_at 204751_x_at 207056_s_at 208788_at 209191_at 211594_s_at 213260_at 213564_x_at 213885_at 214404_x_at 218211_s_at 219497_s_at 219562_at 219734_at 220192_x_at 221024_s_at 221880_s_at 222839_s_at 223103_at 223140_s_at 224186_s_at 224191_x_at 224576_at 224577_at 225356_at 225612_s_at 225981_at 226455_at 226817_at 226961_at 227363_s_at 228303_at 228956_at 22915…	44	566	1	SPDEF
201328_at	FALSE	0.617019	1	1554547_at 1556314_a_at 1556427_s_at 1560049_at 200762_at 200878_at 201329_s_at 203510_at 203637_s_at 204955_at 205619_s_at 206481_s_at 206702_at 207002_s_at 207808_s_at 209291_at 209292_at 209568_s_at 212097_at 212771_at 212950_at 213258_at 213496_at 213541_s_at 217757_at 219134_at 219436_s_at 219563_at 222303_at 222885_at 223796_at 224833_at 225511_at 226694_at 226785_at 227646_at 227874_at 228…	46	566	1	ETS2
205312_at	FALSE	0.624933	1	1567628_at 1569257_at 201040_at 201050_at 201168_x_at 201282_at 202253_s_at 203085_s_at 203104_at 203110_at 203175_at 203254_s_at 203388_at 203523_at 203547_at 203683_s_at 204166_at 204629_at 204632_at 204789_at 206617_s_at 206649_s_at 206980_s_at 207765_s_at 208255_s_at 208829_at 209117_at 209619_at 209636_at 209734_at 213733_at 213746_s_at 214049_x_at 214847_s_at 217297_s_at 217992_s_at 218232_…	47	566	1	SPI1
205022_s_at	FALSE	0.627929	1	1557797_a_at 200953_s_at 200986_at 201719_s_at 202112_at 202156_s_at 202191_s_at 203753_at 204359_at 204868_at 208944_at 209447_at 209721_s_at 209897_s_at 212067_s_at 212386_at 212387_at 212419_at 212822_at 213001_at 214730_s_at 215513_at 216997_x_at 217508_s_at 218031_s_at 219563_at 221718_s_at 221748_s_at 222146_s_at 222494_at 225241_at 226065_at 226435_at 227300_at 228693_at 228827_at 230218_a…	48	566	0	FOXN3
217094_s_at	FALSE	0.627929	1	1555758_a_at 1555914_a_at 201395_at 201856_s_at 202792_s_at 203625_x_at 203746_s_at 203856_at 204059_s_at 205447_s_at 206686_at 207654_x_at 208614_s_at 208726_s_at 208799_at 208905_at 209188_x_at 209520_s_at 209743_s_at 209744_x_at 210048_at 212326_at 213305_s_at 214710_s_at 215044_s_at 217835_x_at 218008_at 218257_s_at 218374_s_at 218512_at 218516_s_at 218781_at 219173_at 219275_at 221275_s_at 2…	48	566	0	ITCH
206283_s_at	FALSE	0.628014	1	1556314_a_at 204468_s_at 204482_at 204677_at 204894_s_at 205116_at 205507_at 205529_s_at 205560_at 206481_s_at 206702_at 208396_s_at 210026_s_at 212423_at 212813_at 213541_s_at 213894_at 215146_s_at 215768_at 216331_at 218418_s_at 218656_s_at 218950_at 219689_at 221748_s_at 222885_at 226028_at 226244_at 227243_s_at 227618_at 227646_at 227923_at 228434_at 228827_at 229910_at 230250_at 231991_at 23…	49	566	0	TAL1
210944_s_at	FALSE	0.628014	1	1555226_s_at 1558711_at 1559037_a_at 1561167_at 1568877_a_at 200751_s_at 202427_s_at 205435_s_at 206965_at 208475_at 208798_x_at 211890_x_at 212379_at 213309_at 213737_x_at 214475_x_at 215513_at 217140_s_at 217859_s_at 218380_at 218950_at 220235_s_at 221425_s_at 222024_s_at 223328_at 223373_s_at 227576_at 228642_at 229111_at 229497_at 230292_at 232527_at 232852_at 233313_at 233411_at 233607_at 23…	49	566	0	CAPN3
230472_at	FALSE	0.628014	1	1555929_s_at 1556364_at 1559078_at 201820_at 202035_s_at 202036_s_at 202037_s_at 202341_s_at 202504_at 203705_s_at 203881_s_at 204011_at 204304_s_at 204455_at 205044_at 206032_at 209291_at 209351_at 209466_x_at 209842_at 209863_s_at 211002_s_at 213661_at 214071_at 216840_s_at 216918_s_at 218974_at 222891_s_at 223495_at 223496_s_at 223623_at 223796_at 224184_s_at 225990_at 227909_at 227997_at 2286…	49	566	0	IRX1
201001_s_at	FALSE	0.628254	1	1554390_s_at 1554577_a_at 1555797_a_at 1568877_a_at 200008_s_at 200712_s_at 200739_s_at 200820_at 200868_s_at 200971_s_at 201120_s_at 201523_x_at 201532_at 201768_s_at 201821_s_at 202591_s_at 202595_s_at 202673_at 202675_at 203032_s_at 204478_s_at 205036_at 207507_s_at 208750_s_at 210087_s_at 210104_at 210541_s_at 211750_x_at 211924_s_at 214941_s_at 214943_s_at 215227_x_at 215891_s_at 216202_s_at…	50	566	0	NA
202246_s_at	FALSE	0.628254	1	1559436_x_at 200682_s_at 200716_x_at 200750_s_at 200822_x_at 200942_s_at 200960_x_at 201077_s_at 201264_at 201293_x_at 201390_s_at 201475_x_at 202154_x_at 202243_s_at 202282_at 202779_s_at 203418_at 204331_s_at 205224_at 206445_s_at 208799_at 208827_at 208996_s_at 209251_x_at 209449_at 209832_s_at 210153_s_at 210821_x_at 211072_x_at 211714_x_at 212639_x_at 213646_x_at 214167_s_at 214437_s_at 2162…	50	566	0	CDK4
203419_at	FALSE	0.628254	1	201221_s_at 201715_s_at 202034_x_at 202536_at 202775_s_at 203055_s_at 204538_x_at 204978_at 205546_s_at 207724_s_at 208132_x_at 208922_s_at 209352_s_at 209675_s_at 211282_x_at 211996_s_at 212081_x_at 212359_s_at 212784_at 213204_at 213460_x_at 213670_x_at 213691_at 214017_s_at 214035_x_at 214201_x_at 214682_at 214870_x_at 214911_s_at 215735_s_at 217152_at 219540_at 220661_s_at 221501_x_at 221525_…	50	566	0	KMT2B
201177_s_at	FALSE	0.628642	1	200934_at 200994_at 201407_s_at 201486_at 201653_at 201872_s_at 202346_at 202557_at 202666_s_at 203177_x_at 203284_s_at 203401_at 203595_s_at 204208_at 204449_at 205628_at 208638_at 208673_s_at 209551_at 210076_x_at 212426_s_at 213404_s_at 213699_s_at 213754_s_at 214700_x_at 214751_at 215245_x_at 217937_s_at 218095_s_at 218538_s_at 218577_at 219332_at 222553_x_at 222656_at 224437_s_at 224731_at 2…	51	566	0	UBA2
204194_at	FALSE	0.628642	1	1556690_s_at 201512_s_at 201560_at 202026_at 202362_at 202422_s_at 202604_x_at 202663_at 203283_s_at 203531_at 203603_s_at 203935_at 204438_at 209187_at 209306_s_at 210568_s_at 211764_s_at 212120_at 212122_at 212511_at 212636_at 212795_at 212959_s_at 213102_at 214700_x_at 214911_s_at 215446_s_at 215596_s_at 218379_at 218519_at 218854_at 222235_s_at 222693_at 224793_s_at 224800_at 225984_at 226142…	51	566	0	BACH1
239024_at	FALSE	0.628642	1	200927_s_at 201238_s_at 201408_at 201816_s_at 202798_at 202853_s_at 203406_at 203822_s_at 209187_at 209649_at 212342_at 212373_at 214820_at 217954_s_at 218013_x_at 218158_s_at 218432_at 218437_s_at 220768_s_at 221381_s_at 222103_at 222851_at 223370_at 223418_x_at 224644_at 224831_at 225086_at 225132_at 225153_at 225200_at 225512_at 225889_at 226191_at 226399_at 226441_at 226529_at 226532_at 22668…	51	566	0	ZNF148
205690_s_at	FALSE	0.629173	1	200019_s_at 200750_s_at 200826_at 200834_s_at 200960_x_at 200978_at 201274_at 201318_s_at 201527_at 201541_s_at 202110_at 202233_s_at 202243_s_at 202299_s_at 202343_x_at 202591_s_at 202592_at 202961_s_at 204175_at 205644_s_at 207335_x_at 207628_s_at 208066_s_at 208746_x_at 209482_at 210453_x_at 211487_x_at 215416_s_at 216088_s_at 216483_s_at 218011_at 218057_x_at 218163_at 218200_s_at 218201_at 2…	52	566	0	BUD31
208066_s_at	FALSE	0.629173	1	1554768_a_at 1558426_x_at 200620_at 200818_at 200826_at 200978_at 201179_s_at 201180_s_at 201274_at 201676_x_at 202000_at 202195_s_at 202300_at 202776_at 203053_at 203094_at 203621_at 204203_at 205690_s_at 209091_s_at 209313_at 209507_at 210092_at 211703_s_at 211746_x_at 211755_s_at 213698_at 214288_s_at 214989_x_at 216187_x_at 218462_at 218622_at 218830_at 219030_at 221492_s_at 221622_s_at 22169…	52	566	0	GTF2B
204109_s_at	FALSE	0.629841	1	1552618_at 1554441_a_at 1554510_s_at 1554890_a_at 1555830_s_at 1558015_s_at 1568877_a_at 1568954_s_at 200008_s_at 200638_s_at 200669_s_at 200712_s_at 200737_at 201090_x_at 201179_s_at 201321_s_at 201337_s_at 201881_s_at 202199_s_at 202721_s_at 203076_s_at 204107_at 204207_s_at 205246_at 208351_s_at 209080_x_at 209091_s_at 209231_s_at 209520_s_at 210087_s_at 210156_s_at 210639_s_at 211072_x_at 211…	53	566	0	NFYA
228964_at	FALSE	0.629841	1	201141_at 201487_at 202422_s_at 202625_at 202663_at 202664_at 202665_s_at 203196_at 203417_at 204194_at 204236_at 205267_at 205269_at 206313_at 206715_at 209627_s_at 211742_s_at 211798_x_at 212230_at 212632_at 213194_at 213429_at 213800_at 214768_x_at 216207_x_at 216491_x_at 216557_x_at 217378_x_at 217480_x_at 218854_at 219386_s_at 219634_at 220330_s_at 221477_s_at 222838_at 224341_x_at 224404_s_…	53	566	0	PRDM1
203085_s_at	FALSE	0.631562	1	1552667_a_at 1555705_a_at 160020_at 200601_at 200808_s_at 200935_at 201040_at 201050_at 201246_s_at 201654_s_at 202572_s_at 202624_s_at 203175_at 203254_s_at 203370_s_at 203523_at 203547_at 203668_at 203683_s_at 203900_at 204986_s_at 205247_at 205312_at 206649_s_at 208829_at 208859_s_at 209002_s_at 209619_at 210113_s_at 211031_s_at 211824_x_at 212091_s_at 212346_s_at 212969_x_at 214121_x_at 21484…	55	566	0	TGFB1
218031_s_at	FALSE	0.631562	1	200953_s_at 200986_at 201279_s_at 201280_s_at 201540_at 202156_s_at 202157_s_at 202158_s_at 202283_at 202450_s_at 203088_at 203131_at 203185_at 204048_s_at 204049_s_at 204236_at 205022_s_at 205529_s_at 206481_s_at 208782_at 208944_at 209199_s_at 209447_at 209473_at 209897_s_at 210111_s_at 210757_x_at 211675_s_at 212192_at 212386_at 212387_at 212607_at 212865_s_at 213309_at 217525_at 222146_s_at 2…	55	566	0	FOXN3
208030_s_at	FALSE	0.632605	1	1564063_a_at 200008_s_at 200889_s_at 201120_s_at 201327_s_at 201848_s_at 202390_s_at 202591_s_at 203574_at 204725_s_at 205246_at 207922_s_at 208905_at 209142_s_at 209421_at 210594_x_at 210778_s_at 212423_at 212441_at 213058_at 213131_at 213980_s_at 214446_at 214736_s_at 215146_s_at 217398_x_at 218193_s_at 218652_s_at 218890_x_at 219485_s_at 221012_s_at 222794_x_at 224630_at 225619_at 225629_s_at …	56	566	0	ADD1
211069_s_at	FALSE	0.632605	1	200028_s_at 200777_s_at 200853_at 201256_at 201381_x_at 201437_s_at 201595_s_at 202110_at 202209_at 202918_s_at 203008_x_at 203053_at 203138_at 203621_at 208761_s_at 208805_at 209313_at 211023_at 211746_x_at 211758_x_at 211761_s_at 213911_s_at 215227_x_at 216996_s_at 218042_at 218049_s_at 218133_s_at 218200_s_at 218235_s_at 218334_at 218583_s_at 218605_at 219037_at 219176_at 219177_at 219212_at 2…	56	566	0	SUMO1
209188_x_at	FALSE	0.633762	1	1554471_a_at 1556672_a_at 1568986_x_at 200071_at 200902_at 201298_s_at 201351_s_at 201720_s_at 202194_at 202195_s_at 202625_at 202647_s_at 203076_s_at 203594_at 205263_at 207654_x_at 208639_x_at 208840_s_at 208941_s_at 209091_s_at 209142_s_at 209187_at 209476_at 209653_at 210076_x_at 210466_s_at 210951_x_at 211061_s_at 211063_s_at 211963_s_at 212568_s_at 214700_x_at 214703_s_at 215628_x_at 216304…	57	566	0	DR1
202328_s_at	FALSE	0.635027	1	200041_s_at 201221_s_at 202362_at 203177_x_at 203370_s_at 203668_at 203900_at 204251_s_at 204275_at 204428_s_at 204538_x_at 204792_s_at 206929_s_at 207100_s_at 207435_s_at 207760_s_at 209352_s_at 210069_at 211996_s_at 212212_s_at 212303_x_at 212494_at 213231_at 213639_s_at 214035_x_at 214241_at 214870_x_at 215735_s_at 217164_at 218465_at 218555_at 219173_at 221191_at 221501_x_at 221640_s_at 22187…	58	566	0	NA
205263_at	FALSE	0.635027	1	1558233_s_at 200071_at 200902_at 201121_s_at 201297_s_at 201437_s_at 202026_at 202165_at 202195_s_at 202502_at 202918_s_at 203177_x_at 203284_s_at 203302_at 204538_x_at 205059_s_at 205546_s_at 207654_x_at 208806_at 209157_at 209187_at 209188_x_at 209628_at 209707_at 210076_x_at 210093_s_at 210129_s_at 211733_x_at 212571_at 212815_at 212893_at 212978_at 213225_at 213859_x_at 214870_x_at 215577_at …	58	566	0	BCL10
208309_s_at	FALSE	0.635027	1	1568620_at 1568915_at 1569030_s_at 200866_s_at 201453_x_at 201520_s_at 202206_at 202413_s_at 202613_at 202625_at 203076_s_at 203647_s_at 203843_at 204207_s_at 204240_s_at 205763_s_at 207238_s_at 209397_at 209604_s_at 209882_at 210017_at 210018_x_at 210024_s_at 210153_s_at 210154_at 210648_x_at 210845_s_at 211061_s_at 211963_s_at 212247_at 212286_at 212396_s_at 212577_at 214442_s_at 215049_x_at 21…	58	566	0	MALT1
226024_at	FALSE	0.635027	1	1554365_a_at 1557915_s_at 200002_at 200019_s_at 200818_at 200826_at 200968_s_at 200978_at 201256_at 201441_at 202299_s_at 202300_at 202343_x_at 202591_s_at 202810_at 202839_s_at 203133_at 203816_at 204219_s_at 204565_at 204690_at 205644_s_at 208645_s_at 208742_s_at 208827_at 209549_s_at 210453_x_at 211025_x_at 211542_x_at 212242_at 212537_x_at 216274_s_at 217756_x_at 217874_at 217962_at 218046_s_…	58	566	0	COMMD1
213295_at	FALSE	0.636397	1	1553906_s_at 1555759_a_at 202803_s_at 202957_at 203402_at 203471_s_at 203879_at 204057_at 204197_s_at 204205_at 204882_at 204891_s_at 204912_at 205049_s_at 205213_at 205270_s_at 205291_at 205789_at 206090_s_at 206666_at 207957_s_at 208450_at 209670_at 209671_x_at 209827_s_at 210279_at 210972_x_at 211796_s_at 211902_x_at 213111_at 213309_at 213416_at 213958_at 214567_s_at 218805_at 219243_at 21952…	59	566	0	CYLD
229265_at	FALSE	0.636397	1	1552476_s_at 1555894_s_at 1556058_s_at 200669_s_at 201655_s_at 202194_at 202310_s_at 203039_s_at 203254_s_at 203396_at 203613_s_at 203900_at 204081_at 204442_x_at 205002_at 205717_x_at 207704_s_at 208805_at 209079_x_at 209352_s_at 209675_s_at 210649_s_at 211066_x_at 211069_s_at 211784_s_at 211965_at 212152_x_at 212432_at 212670_at 212759_s_at 215114_at 215364_s_at 215706_x_at 215836_s_at 216036_x…	59	566	0	SKI
240715_at	FALSE	0.636397	1	201278_at 202191_s_at 202192_s_at 202369_s_at 202404_s_at 202465_at 202686_s_at 203083_at 204589_at 205880_at 206580_s_at 208782_at 209596_at 209946_at 209955_s_at 210135_s_at 210794_s_at 212386_at 212387_at 212419_at 212423_at 212488_at 212667_at 212764_at 212813_at 213316_at 213891_s_at 213994_s_at 214247_s_at 217525_at 218418_s_at 218718_at 219779_at 220272_at 221731_x_at 223393_s_at 224733_at…	59	566	0	TBX5
232204_at	FALSE	0.636622	1	1552509_a_at 1553243_at 1556314_a_at 1556325_at 1556364_at 1556427_s_at 1556935_at 1557961_s_at 1562189_at 1564139_at 200762_at 200878_at 201496_x_at 201497_x_at 201540_at 202080_s_at 202112_at 202158_s_at 202242_at 202796_at 202920_at 202972_s_at 202992_at 203065_s_at 203213_at 203296_s_at 203477_at 203498_at 203753_at 203812_at 203835_at 204271_s_at 204273_at 204358_s_at 204359_at 204642_at 204…	228	566	3	EBF1
200743_s_at	FALSE	0.637866	1	1554240_a_at 200678_x_at 201721_s_at 202665_s_at 202803_s_at 202957_at 203052_at 203104_at 203402_at 203416_at 203471_s_at 203508_at 203932_at 204057_at 204192_at 204232_at 204912_at 204923_at 205270_s_at 205988_at 206219_s_at 206666_at 208130_s_at 209670_at 209721_s_at 209734_at 209827_s_at 209879_at 210184_at 210644_s_at 210972_x_at 211336_x_at 211339_s_at 211796_s_at 212796_s_at 213733_at 2191…	60	566	0	TPP1
201241_at	FALSE	0.637866	1	1552617_a_at 1554627_a_at 1555780_a_at 200082_s_at 200682_s_at 200693_at 200876_s_at 200877_at 200883_at 200978_at 201120_s_at 201327_s_at 201725_at 201946_s_at 202003_s_at 202413_s_at 202591_s_at 202753_at 202900_s_at 203428_s_at 203625_x_at 204128_s_at 204775_at 205196_s_at 205711_x_at 208627_s_at 208642_s_at 208870_x_at 208939_at 209055_s_at 209095_at 209313_at 209421_at 210759_s_at 211378_x_a…	60	566	0	DDX1
209505_at	FALSE	0.637866	1	1556364_at 1556427_s_at 1557961_s_at 200795_at 202037_s_at 202192_s_at 204069_at 204719_at 205528_s_at 205529_s_at 206163_at 206481_s_at 208396_s_at 209506_s_at 209747_at 209897_s_at 210517_s_at 210946_at 212386_at 212419_at 212764_at 212813_at 212865_s_at 213158_at 213247_at 213891_s_at 214761_at 215271_at 216840_s_at 218656_s_at 219213_at 219511_s_at 220794_at 224061_at 224851_at 227874_at 2281…	60	566	0	NA
212382_at	FALSE	0.639429	1	1556935_at 201279_s_at 201280_s_at 202191_s_at 202192_s_at 202273_at 202994_s_at 203753_at 204140_at 204358_s_at 204463_s_at 204964_s_at 205528_s_at 210762_s_at 212188_at 212385_at 212386_at 212387_at 212423_at 212667_at 212758_s_at 212813_at 213316_at 213652_at 213891_s_at 214212_x_at 214807_at 216235_s_at 216831_s_at 217525_at 219700_at 219779_at 221731_x_at 222146_s_at 223392_s_at 223393_s_at …	61	566	0	TCF4
227787_s_at	FALSE	0.642822	1	1554510_s_at 1554768_a_at 200052_s_at 201066_at 201202_at 201483_s_at 201490_s_at 201897_s_at 201923_at 202300_at 202736_s_at 202874_s_at 202899_s_at 203613_s_at 203622_s_at 203664_s_at 203968_s_at 205526_s_at 205895_s_at 206445_s_at 207622_s_at 208659_at 208697_s_at 208973_at 209036_s_at 209080_x_at 209249_s_at 209313_at 209754_s_at 211080_s_at 211755_s_at 215416_s_at 215780_s_at 217848_s_at 218…	63	566	0	MED30
207914_x_at	FALSE	0.643145	1	1555753_x_at 1556894_at 1558279_a_at 1562386_s_at 1564066_at 1566003_x_at 1568964_x_at 200626_s_at 201556_s_at 202521_at 202735_at 203525_s_at 203842_s_at 203855_at 204299_at 204876_at 205212_s_at 205806_at 205906_at 206098_at 206267_s_at 206278_at 206328_at 206338_at 206650_at 206811_at 206824_at 206863_x_at 206889_at 206986_at 207005_s_at 207106_s_at 207282_s_at 207306_at 207353_s_at 207475_at …	240	566	6	EVX1
200859_x_at	FALSE	0.644643	1	1554795_a_at 1555480_a_at 1555705_a_at 1555724_s_at 1557938_s_at 160020_at 200600_at 200784_s_at 200785_s_at 200808_s_at 200827_at 200931_s_at 201058_s_at 201251_at 201262_s_at 201389_at 201426_s_at 201431_s_at 201605_x_at 201654_s_at 202765_s_at 202828_s_at 202998_s_at 203370_s_at 204083_s_at 204163_at 205168_at 205547_s_at 205574_x_at 207390_s_at 207595_s_at 207714_s_at 208636_at 208637_x_at 20…	64	566	0	FLNA
209199_s_at	FALSE	0.644643	1	1558111_at 201152_s_at 201278_at 201719_s_at 202157_s_at 202501_at 202686_s_at 202760_s_at 203185_at 203320_at 204236_at 204959_at 205801_s_at 206090_s_at 206332_s_at 206363_at 206481_s_at 207957_s_at 207968_s_at 208146_s_at 208944_at 208966_x_at 208981_at 208982_at 209200_at 209355_s_at 209392_at 209447_at 209582_s_at 209763_at 210757_x_at 212188_at 212192_at 212385_at 212486_s_at 213069_at 2131…	64	566	0	MEF2C
212230_at	FALSE	0.646541	1	1554547_at 1556427_s_at 200762_at 200771_at 200795_at 201162_at 201278_at 202920_at 203131_at 203323_at 203498_at 203562_at 204011_at 204759_at 204955_at 207266_x_at 207808_s_at 208944_at 209200_at 209355_s_at 209656_s_at 209687_at 209708_at 210946_at 212097_at 212188_at 212192_at 212226_s_at 212558_at 212607_at 212950_at 213093_at 213169_at 214030_at 215719_x_at 217525_at 217757_at 218656_s_at 2…	65	566	0	PPAP2B
231806_s_at	FALSE	0.646541	1	1558447_at 1565598_at 200889_s_at 201221_s_at 201395_at 201967_at 202697_at 202775_s_at 204139_x_at 205059_s_at 207435_s_at 207760_s_at 209002_s_at 209110_s_at 210129_s_at 210336_x_at 210598_at 211996_s_at 212280_x_at 213089_at 213149_at 213639_s_at 213641_at 216206_x_at 217772_s_at 218140_x_at 219095_at 220954_s_at 221501_x_at 221860_at 222999_s_at 223295_s_at 224561_s_at 224723_x_at 225125_at 2…	65	566	0	STK36
235521_at	FALSE	0.646541	1	201185_at 202341_s_at 202555_s_at 202994_s_at 203498_at 204345_at 204359_at 204712_at 204872_at 205802_at 206481_s_at 206847_s_at 207002_s_at 207480_s_at 208782_at 209318_x_at 209905_at 211062_s_at 212263_at 212724_at 212771_at 212865_s_at 213156_at 213183_s_at 213652_at 213675_at 213844_at 213993_at 214651_s_at 215513_at 216511_s_at 219134_at 219791_s_at 219935_at 223496_s_at 224414_s_at 224847_…	65	566	0	HOXA3
205025_at	FALSE	0.648512	1	1555914_a_at 1559397_s_at 201221_s_at 201508_at 201895_at 202102_s_at 203668_at 203900_at 204442_x_at 205059_s_at 206956_at 207722_s_at 209352_s_at 209354_at 209639_s_at 210150_s_at 210649_s_at 212346_s_at 213182_x_at 213211_s_at 213244_at 213298_at 213409_s_at 214241_at 217419_x_at 218058_at 218064_s_at 218466_at 218608_at 220748_s_at 220954_s_at 221270_s_at 221418_s_at 221545_x_at 221640_s_at 2…	66	566	0	ZBTB48
201619_at	FALSE	0.650552	1	1554441_a_at 1554510_s_at 1555780_a_at 1555814_a_at 200084_at 200096_s_at 200620_at 200737_at 200751_s_at 200883_at 201096_s_at 201259_s_at 201339_s_at 201435_s_at 201444_s_at 201457_x_at 201504_s_at 202918_s_at 203138_at 203328_x_at 203582_s_at 204119_s_at 204350_s_at 204353_s_at 204427_s_at 207974_s_at 208687_x_at 208731_at 208857_s_at 208899_x_at 209142_s_at 209175_at 209249_s_at 209259_s_at 2…	67	566	0	PRDX3
210018_x_at	FALSE	0.652659	1	1560133_at 1568915_at 1569030_s_at 201559_s_at 201560_at 202003_s_at 202129_s_at 202130_at 202422_s_at 202720_at 203076_s_at 203964_at 204207_s_at 204751_x_at 205548_s_at 205568_at 207238_s_at 208309_s_at 209034_at 209091_s_at 209251_x_at 209397_at 210017_at 210101_x_at 210153_s_at 210154_at 210285_x_at 210692_s_at 211061_s_at 212207_at 212208_at 213101_s_at 213102_at 213134_x_at 215044_s_at 2157…	68	566	2	MALT1
235616_at	FALSE	0.66743	1	1552509_a_at 1553129_at 1556364_at 1556427_s_at 1556579_s_at 1557286_at 1557961_s_at 1560049_at 1562189_at 1598_g_at 200762_at 200795_at 201280_s_at 201497_x_at 201540_at 201983_s_at 202035_s_at 202036_s_at 202037_s_at 202191_s_at 202192_s_at 202746_at 202747_s_at 202796_at 202920_at 202965_s_at 202992_at 203373_at 203498_at 203753_at 203766_s_at 204092_s_at 204134_at 204271_s_at 204358_s_at 2043…	273	566	4	TSHZ2
205529_s_at	FALSE	0.679209	1	1556364_at 1556427_s_at 1556770_a_at 1557176_a_at 1557286_at 1557961_s_at 1558828_s_at 1560049_at 1561123_at 1562189_at 1563467_at 1563841_at 1566163_at 1566482_at 200795_at 200853_at 201069_at 201185_at 201438_at 201497_x_at 201527_at 201597_at 201629_s_at 202007_at 202094_at 202158_s_at 202191_s_at 202192_s_at 202465_at 202580_x_at 202920_at 202992_at 202994_s_at 203022_at 203065_s_at 203214_x_…	298	566	7	RUNX1T1
1553613_s_at	FALSE	0.679231	1	1557051_s_at 1569872_a_at 200670_at 201820_at 201983_s_at 201984_s_at 202035_s_at 202037_s_at 202341_s_at 202504_at 203063_at 203065_s_at 203636_at 203637_s_at 204401_at 204667_at 205044_at 207961_x_at 209173_at 209205_s_at 209283_at 209604_s_at 209686_at 209842_at 209843_s_at 210605_s_at 210735_s_at 211002_s_at 212086_x_at 212195_at 212236_x_at 212442_s_at 212637_s_at 212724_at 212730_at 212771_…	79	566	2	FOXC1
210543_s_at	FALSE	0.684557	1	1552417_a_at 1554414_a_at 1554470_s_at 1554679_a_at 1555830_s_at 1557910_at 1558093_s_at 1564053_a_at 200008_s_at 200046_at 200638_s_at 200640_at 200641_s_at 200691_s_at 200730_s_at 200806_s_at 200828_s_at 200890_s_at 200950_at 201120_s_at 201399_s_at 201476_s_at 201688_s_at 201823_s_at 202033_s_at 202058_s_at 202374_s_at 202955_s_at 203207_s_at 204426_at 204427_s_at 206920_s_at 207821_s_at 20797…	81	566	2	PRKDC
230141_at	FALSE	0.689984	1	1555837_s_at 1558233_s_at 201989_s_at 201990_s_at 202163_s_at 202165_at 202319_at 202653_s_at 202798_at 203049_s_at 203651_at 203791_at 204496_at 204742_s_at 205062_x_at 205094_at 206875_s_at 207353_s_at 208232_x_at 208706_s_at 209004_s_at 209649_at 212905_at 213285_at 213304_at 213626_at 214787_at 217941_s_at 218158_s_at 218432_at 218713_at 218769_s_at 218878_s_at 219972_s_at 220768_s_at 222103_…	83	566	2	ARID4A
213891_s_at	FALSE	0.69151	1	1557080_s_at 200771_at 200795_at 200907_s_at 200925_at 200953_s_at 200986_at 201034_at 201069_at 201124_at 201163_s_at 201185_at 201278_at 201431_s_at 201438_at 201505_at 201852_x_at 201893_x_at 202007_at 202008_s_at 202133_at 202158_s_at 202177_at 202191_s_at 202192_s_at 202202_s_at 202273_at 202283_at 202336_s_at 202403_s_at 202432_at 202450_s_at 202465_at 202686_s_at 202724_s_at 202766_s_at 20…	314	566	5	TCF4
206481_s_at	FALSE	0.691564	1	1552658_a_at 1553243_at 1554547_at 1555233_at 1555564_a_at 1555579_s_at 1556314_a_at 1556325_at 1556364_at 1556427_s_at 1557286_at 1557961_s_at 200762_at 200771_at 200795_at 200878_at 200911_s_at 201278_at 201279_s_at 201328_at 201540_at 202112_at 202242_at 202273_at 202615_at 202747_s_at 202796_at 202878_s_at 202920_at 202965_s_at 202992_at 202994_s_at 203065_s_at 203088_at 203323_at 203477_at 2…	316	566	5	LDB2
226711_at	FALSE	0.698278	1	1553145_at 1555817_s_at 1556602_at 1558447_at 1566102_at 201266_at 201795_at 201889_at 201972_at 202270_at 202370_s_at 202422_s_at 202625_at 202741_at 203761_at 203909_at 204500_s_at 204613_at 205098_at 205474_at 205480_s_at 205897_at 206419_at 206929_s_at 208092_s_at 208959_s_at 209397_at 210606_x_at 211063_s_at 212000_at 212120_at 212247_at 212333_at 212397_at 212588_at 212631_at 213089_at 2131…	86	566	2	FOXN2
1552798_a_at	FALSE	0.703886	1	1552264_a_at 1554285_at 1554508_at 1555229_a_at 1555638_a_at 200628_s_at 200866_s_at 201212_at 201487_at 201720_s_at 201721_s_at 201739_at 201858_s_at 202113_s_at 202665_s_at 202953_at 203471_s_at 203472_s_at 203561_at 203645_s_at 203676_at 203923_s_at 204006_s_at 204122_at 204436_at 204502_at 204924_at 204959_at 205685_at 205859_at 205884_at 205885_s_at 206420_at 206470_at 206715_at 206925_at 20…	88	566	2	TLR4
214651_s_at	FALSE	0.71523	1	1556364_at 1556427_s_at 200762_at 200795_at 201278_at 201540_at 202007_at 202202_s_at 202994_s_at 202995_s_at 203131_at 203498_at 203705_s_at 203706_s_at 204359_at 204749_at 204759_at 205407_at 205528_s_at 205560_at 205802_at 205803_s_at 206101_at 206580_s_at 206847_s_at 207480_s_at 207808_s_at 208782_at 209047_at 209318_x_at 209335_at 209447_at 209651_at 209789_at 209905_at 209955_s_at 211709_s_…	92	566	2	NA
160020_at	FALSE	0.720941	1	1552295_a_at 1553575_at 1555705_a_at 200665_s_at 200784_s_at 200785_s_at 200808_s_at 200859_x_at 201040_at 201058_s_at 201262_s_at 201389_at 201431_s_at 201564_s_at 201605_x_at 201654_s_at 201792_at 201852_x_at 202008_s_at 202052_s_at 202175_at 202283_at 202310_s_at 202311_s_at 202465_at 202701_at 202827_s_at 202828_s_at 202952_s_at 202998_s_at 203085_s_at 203254_s_at 203325_s_at 203370_s_at 2038…	94	566	2	MMP14
230708_at	FALSE	0.7238	1	201215_at 201431_s_at 201438_at 201505_at 201579_at 201852_x_at 202133_at 202404_s_at 202766_s_at 202952_s_at 202994_s_at 203083_at 204040_at 204457_s_at 204556_s_at 204557_s_at 204620_s_at 204749_at 204780_s_at 205089_at 205226_at 205407_at 205802_at 205803_s_at 206101_at 206377_at 207173_x_at 208782_at 209101_at 209436_at 209955_s_at 210135_s_at 211571_s_at 212077_at 212489_at 212667_at 212761_…	95	566	2	PRICKLE1
202504_at	FALSE	0.726011	1	1552848_a_at 1553613_s_at 1559078_at 1565034_s_at 201564_s_at 201579_at 201820_at 201983_s_at 201984_s_at 202035_s_at 202036_s_at 202037_s_at 203074_at 203315_at 203637_s_at 203691_at 203797_at 203909_at 204259_at 204304_s_at 204455_at 204636_at 204667_at 204733_at 204855_at 205044_at 205157_s_at 205363_at 205595_at 206032_at 206033_s_at 206392_s_at 206754_s_at 208153_s_at 208399_s_at 209126_x_at…	96	566	1	TRIM29
209200_at	FALSE	0.726011	1	1552316_a_at 1554547_at 1556314_a_at 1556325_at 200762_at 200911_s_at 200953_s_at 202156_s_at 202157_s_at 202158_s_at 202878_s_at 202897_at 202920_at 202994_s_at 203185_at 203320_at 204236_at 204359_at 204613_at 204642_at 204759_at 204872_at 204897_at 205801_s_at 205997_at 206090_s_at 206170_at 206363_at 206978_at 207000_s_at 207808_s_at 208944_at 208981_at 209199_s_at 209348_s_at 209392_at 20948…	96	566	1	MEF2C
209348_s_at	FALSE	0.726197	1	200795_at 200958_s_at 201034_at 201141_at 201278_at 201279_s_at 201753_s_at 201893_x_at 202663_at 202664_at 202765_s_at 202766_s_at 202994_s_at 203196_at 203305_at 203603_s_at 203939_at 204359_at 204438_at 204646_at 204749_at 204759_at 204897_at 205003_at 205407_at 206101_at 206363_at 207173_x_at 208782_at 208944_at 209200_at 209210_s_at 209335_at 210517_s_at 211896_s_at 212188_at 212192_at 21238…	99	566	1	MAF
244521_at	FALSE	0.726606	1	1556364_at 1562189_at 1566482_at 1568760_at 1598_g_at 201496_x_at 202177_at 202192_s_at 202240_at 202409_at 203370_s_at 203666_at 204712_at 204719_at 204755_x_at 204773_at 204887_s_at 205384_at 205392_s_at 205528_s_at 205529_s_at 207590_s_at 207961_x_at 208335_s_at 208789_at 209074_s_at 209291_at 209540_at 209541_at 209542_x_at 209789_at 209821_at 209863_s_at 209891_at 209993_at 209994_s_at 21007…	101	566	1	TSHZ2
1569098_s_at	FALSE	0.729092	1	1552867_at 1554029_a_at 1554316_at 1554543_at 1554638_at 1556204_a_at 1556820_a_at 1557270_at 1557289_s_at 1557316_at 1557329_at 1557512_at 1557527_at 1558458_at 1558792_x_at 1558922_at 1558965_at 1559154_at 1559259_at 1559347_at 1559437_at 1559449_a_at 1559500_at 1559528_at 1559747_at 1560145_at 1560353_at 1560776_at 1561973_at 1562062_at 1562684_at 1563259_at 1563468_at 1565620_at 1565881_at 15…	107	566	1	TP53BP1
228827_at	FALSE	0.73087	1	1554547_at 1554768_a_at 1556364_at 1556427_s_at 1557961_s_at 1560049_at 1564139_at 200762_at 200795_at 200911_s_at 201009_s_at 201010_s_at 201185_at 201278_at 201280_s_at 201381_x_at 201438_at 201496_x_at 201497_x_at 201540_at 201893_x_at 201983_s_at 202112_at 202158_s_at 202191_s_at 202192_s_at 202273_at 202283_at 202465_at 202766_s_at 202794_at 202920_at 202965_s_at 202992_at 202994_s_at 203065…	432	566	7	RUNX1T1
231829_at	FALSE	0.731702	1	1552729_at 1552867_at 1554084_a_at 1554316_at 1554638_at 1554948_at 1555225_at 1557512_at 1557562_at 1557581_x_at 1557987_at 1557996_at 1558078_at 1558533_at 1558561_at 1558624_at 1558698_at 1558710_at 1559691_at 1559731_x_at 1559747_at 1560141_at 1562283_at 1562307_at 1562467_at 1562505_at 1562938_at 1563452_at 1563460_at 1565651_at 1565776_at 1565804_at 1565881_at 1566480_x_at 1566501_at 156686…	111	566	1	MAVS
201577_at	FALSE	0.734107	1	1554479_a_at 1556770_a_at 1557915_s_at 1560081_at 200052_s_at 200078_s_at 200658_s_at 200786_at 200820_at 200876_s_at 200925_at 200942_s_at 201114_x_at 201119_s_at 201268_at 201293_x_at 201317_s_at 201400_at 201405_s_at 201483_s_at 201614_s_at 202110_at 202282_at 202300_at 202343_x_at 202352_s_at 202433_at 202505_at 202635_s_at 202736_s_at 202737_s_at 202785_at 202961_s_at 203002_at 203023_at 203…	114	566	1	NME1
213168_at	FALSE	0.753464	1	1554915_a_at 1558233_s_at 200047_s_at 200071_at 200626_s_at 200821_at 200927_s_at 201260_s_at 201297_s_at 201407_s_at 201437_s_at 201515_s_at 201687_s_at 201745_at 201857_at 202126_at 202169_s_at 202606_s_at 202653_s_at 202654_x_at 202798_at 203138_at 203253_s_at 203310_at 203351_s_at 203356_at 203593_at 203737_s_at 203822_s_at 203855_at 203869_at 203970_s_at 203983_at 204084_s_at 204742_s_at 205…	131	566	3	SP3
225223_at	FALSE	0.754842	1	1552733_at 1555910_at 200603_at 200626_s_at 200711_s_at 200718_s_at 201370_s_at 201584_s_at 202126_at 202163_s_at 202334_s_at 202438_x_at 202798_at 203049_s_at 203253_s_at 203651_at 204085_s_at 204176_at 204742_s_at 204807_at 207405_s_at 208796_s_at 209005_at 209525_at 209649_at 212170_at 212205_at 212215_at 212244_at 212367_at 212417_at 212905_at 212936_at 213070_at 213128_s_at 213168_at 213283_…	132	566	3	SMAD5
213541_s_at	FALSE	0.776497	1	1553243_at 1554690_a_at 1555579_s_at 1556314_a_at 200878_at 201328_at 201505_at 201540_at 202112_at 202242_at 202796_at 202877_s_at 202878_s_at 202920_at 202992_at 203065_s_at 203088_at 203812_at 203835_at 203854_at 203968_s_at 204011_at 204134_at 204153_s_at 204468_s_at 204482_at 204642_at 204677_at 204719_at 204894_s_at 204955_at 205116_at 205392_s_at 205507_at 205619_s_at 205846_at 206049_at 2…	160	566	2	ERG
AFFX-HUMISGF3A/M97935_MB_at	FALSE	0.778477	1	1552417_a_at 1552610_a_at 1552703_s_at 1552798_a_at 1554148_a_at 1554285_at 1554433_a_at 1554508_at 1554747_a_at 1554834_a_at 1555349_a_at 1555464_at 1555465_at 1555745_a_at 1555759_a_at 1555760_a_at 1557236_at 1559883_s_at 1567628_at 1568592_at 200628_s_at 200887_s_at 201422_at 201490_s_at 201720_s_at 201721_s_at 202129_s_at 202270_at 202307_s_at 202411_at 202430_s_at 202446_s_at 202585_s_at 202…	164	566	2	STAT1
205101_at	FALSE	0.779612	1	1552315_at 1552316_a_at 1554240_a_at 1556323_at 1557632_at 1557797_a_at 1559263_s_at 1559584_a_at 1560396_at 1560706_at 1562194_at 1562955_at 1563473_at 1563509_at 1569225_a_at 201137_s_at 202524_s_at 202910_s_at 203332_s_at 203508_at 203528_at 203879_at 203915_at 204057_at 204192_at 204613_at 204674_at 204820_s_at 204852_s_at 204891_s_at 204912_at 204923_at 205038_at 205213_at 205291_at 205456_a…	166	566	2	CIITA
209187_at	FALSE	0.78428	1	1555105_a_at 1555971_s_at 1558233_s_at 200047_s_at 200071_at 200833_s_at 200902_at 200995_at 201237_at 201238_s_at 201273_s_at 201297_s_at 201398_s_at 201407_s_at 201409_s_at 201503_at 201512_s_at 201745_at 201857_at 202166_s_at 202169_s_at 202194_at 202195_s_at 202277_at 202362_at 202379_s_at 202538_s_at 202557_at 202606_s_at 202798_at 203018_s_at 203077_s_at 203087_s_at 203102_s_at 203224_at 20…	173	566	4	DR1
205880_at	FALSE	0.802021	1	1552309_a_at 1555705_a_at 200665_s_at 200795_at 200897_s_at 200907_s_at 200974_at 201185_at 201215_at 201431_s_at 201438_at 201579_at 201893_x_at 202007_at 202202_s_at 202336_s_at 202403_s_at 202724_s_at 202765_s_at 202766_s_at 202948_at 202994_s_at 203131_at 203232_s_at 203323_at 203562_at 203903_s_at 203951_at 204036_at 204069_at 204114_at 204235_s_at 204359_at 204457_s_at 204464_s_at 204556_s_…	197	566	3	PRKD1
201792_at	FALSE	0.804374	1	1552288_at 1552289_a_at 1552309_a_at 1554819_a_at 1555123_at 1555486_a_at 1555705_a_at 1556138_a_at 1557049_at 1558688_at 1558803_at 1569603_at 1598_g_at 160020_at 200665_s_at 200784_s_at 200785_s_at 201069_at 201125_s_at 201150_s_at 201185_at 201261_x_at 201431_s_at 201438_at 201621_at 201655_s_at 201852_x_at 202007_at 202273_at 202283_at 202310_s_at 202311_s_at 202363_at 202403_s_at 202404_s_at…	209	566	3	AEBP1
236030_at	FALSE	0.812573	1	1554376_s_at 1555753_x_at 1555823_at 1556894_at 1558279_a_at 1569452_at 201452_at 201556_s_at 203806_s_at 203842_s_at 204696_s_at 204876_at 205212_s_at 205777_at 206278_at 206328_at 206338_at 206650_at 206702_at 206811_at 206824_at 206863_x_at 206889_at 206986_at 207005_s_at 207106_s_at 207282_s_at 207306_at 207353_s_at 207475_at 207641_at 207914_x_at 208044_s_at 208102_s_at 208104_s_at 208232_x_…	227	566	5	RCOR2
207353_s_at	FALSE	0.8232	1	1555723_at 1555753_x_at 1556894_at 1558279_a_at 1558754_at 1564066_at 1569452_at 200626_s_at 200980_s_at 201452_at 201556_s_at 202264_s_at 202402_s_at 203027_s_at 203543_s_at 203806_s_at 203842_s_at 204104_at 204361_s_at 204603_at 204876_at 205212_s_at 205777_at 205806_at 206278_at 206328_at 206338_at 206650_at 206811_at 206824_at 206863_x_at 206889_at 206986_at 207005_s_at 207106_s_at 207282_s_a…	255	566	4	HMX1
223393_s_at	FALSE	0.850008	1	1552309_a_at 1554127_s_at 1555778_a_at 1555889_a_at 1556138_a_at 1557079_at 1557080_s_at 200665_s_at 200771_at 200795_at 200897_s_at 200907_s_at 201069_at 201124_at 201125_s_at 201185_at 201261_x_at 201310_s_at 201430_s_at 201431_s_at 201438_at 201505_at 201616_s_at 201787_at 201852_x_at 201893_x_at 202007_at 202191_s_at 202192_s_at 202202_s_at 202273_at 202283_at 202336_s_at 202369_s_at 202403_s…	357	566	6	TSHZ3
1554577_a_at	FALSE	0.85754	1	1552264_a_at 1552417_a_at 1552660_a_at 1552978_a_at 1553510_s_at 1553530_a_at 1553725_s_at 1554052_at 1554089_s_at 1554148_a_at 1554365_a_at 1554390_s_at 1554397_s_at 1554433_a_at 1554441_a_at 1554482_a_at 1554489_a_at 1554510_s_at 1554747_a_at 1554768_a_at 1554868_s_at 1555226_s_at 1555266_a_at 1555278_a_at 1555618_s_at 1555780_a_at 1555797_a_at 1555814_a_at 1555829_at 1555830_s_at 1556646_at 15…	385	566	8	PSMD10
201523_x_at	FALSE	1	1	1552264_a_at 1552287_s_at 1552417_a_at 1553510_s_at 1553679_s_at 1554089_s_at 1554167_a_at 1554390_s_at 1554414_a_at 1554462_a_at 1554482_a_at 1554489_a_at 1554510_s_at 1554577_a_at 1554747_a_at 1554768_a_at 1555274_a_at 1555278_a_at 1555618_s_at 1555797_a_at 1555814_a_at 1557910_at 1557915_s_at 1557984_s_at 1558093_s_at 1558385_at 1558613_at 1559052_s_at 1559201_a_at 1562477_at 1563345_at 156895…	336	566	6	UBE2N
202192_s_at	FALSE	1	1	1556314_a_at 1556364_at 1557080_s_at 1558828_s_at 1561123_at 1562189_at 200795_at 200907_s_at 201014_s_at 201069_at 201185_at 201278_at 201431_s_at 201540_at 202177_at 202191_s_at 202273_at 202465_at 202794_at 202796_at 202994_s_at 202995_s_at 203325_s_at 203408_s_at 203570_at 203666_at 203753_at 203766_s_at 203813_s_at 203835_at 203886_s_at 204345_at 204358_s_at 204359_at 204894_s_at 204964_s_at…	212	566	4	GAS7
203753_at	FALSE	1	1	1557961_s_at 1559455_at 1559814_at 1561123_at 1561631_at 1563841_at 1566482_at 201069_at 201185_at 201278_at 201280_s_at 201431_s_at 202177_at 202191_s_at 202192_s_at 202199_s_at 202273_at 202403_s_at 202465_at 202555_s_at 202796_at 202994_s_at 203151_at 203214_x_at 203498_at 203666_at 203835_at 204345_at 204358_s_at 204359_at 204463_s_at 204793_at 204963_at 204964_s_at 205022_s_at 205116_at 2054…	199	566	4	TCF4
213139_at	FALSE	1	1	1555778_a_at 1557286_at 200665_s_at 200771_at 200897_s_at 201215_at 201278_at 201300_s_at 201438_at 201505_at 201617_x_at 201744_s_at 201852_x_at 201893_x_at 202007_at 202008_s_at 202133_at 202336_s_at 202403_s_at 202404_s_at 202450_s_at 202465_at 202765_s_at 202766_s_at 202952_s_at 202994_s_at 203131_at 203323_at 203562_at 203607_at 203688_at 203698_s_at 203700_s_at 203716_s_at 203903_s_at 20403…	201	566	4	SNAI2
208627_s_at	FALSE	1	1	1553112_s_at 1553117_a_at 1553678_a_at 1553725_s_at 1554433_a_at 1554473_at 1554757_a_at 1555760_a_at 1555780_a_at 1556277_a_at 1556425_a_at 1556982_at 1561166_a_at 1562608_at 1570566_at 200008_s_at 200611_s_at 200693_at 200720_s_at 200790_at 200806_s_at 200950_at 201037_at 201118_at 201120_s_at 201231_s_at 201241_at 201490_s_at 201727_s_at 201795_at 201833_at 202129_s_at 202413_s_at 202483_s_at …	170	566	3	YBX1
213639_s_at	FALSE	1	1	1553145_at 1554160_a_at 1554768_a_at 1555758_a_at 1557538_at 1557813_at 1557835_at 1558088_a_at 1558385_at 1558447_at 1558854_a_at 1559413_at 1560081_at 1560689_s_at 1560982_at 1563104_at 1563629_a_at 1565743_at 1568915_at 200657_at 200747_s_at 200886_s_at 201221_s_at 201298_s_at 201395_at 201761_at 201923_at 202328_s_at 202697_at 202705_at 202902_s_at 203622_s_at 203647_s_at 203668_at 203746_s_a…	167	566	3	ZNF500
222103_at	FALSE	1	1	1554878_a_at 1556442_x_at 1558233_s_at 200047_s_at 200711_s_at 200718_s_at 200902_at 201297_s_at 201503_at 201515_s_at 201603_at 201653_at 201745_at 201780_s_at 202034_x_at 202126_at 202163_s_at 202165_at 202228_s_at 202266_at 202346_at 202362_at 202413_s_at 202527_s_at 202544_at 202557_at 202653_s_at 202798_at 203357_s_at 203840_at 203869_at 203884_s_at 204342_at 204496_at 204742_s_at 204847_at …	168	566	3	ATF1
AFFX-HUMISGF3A/M97935_MA_at	FALSE	1	1	1552264_a_at 1552703_s_at 1552798_a_at 1554285_at 1554390_s_at 1554397_s_at 1554508_at 1555349_a_at 1555464_at 1555465_at 1555745_a_at 1557116_at 1559883_s_at 1568592_at 200628_s_at 200796_s_at 200866_s_at 200887_s_at 200905_x_at 201337_s_at 201422_at 201601_x_at 201649_at 201720_s_at 201768_s_at 201858_s_at 202270_at 202307_s_at 202411_at 202430_s_at 202446_s_at 202531_at 202665_s_at 202902_s_at…	161	566	3	STAT1
1554627_a_at	FALSE	1	1	1553530_a_at 1554433_a_at 1554441_a_at 1554510_s_at 1555780_a_at 1556383_at 1558831_x_at 1559052_s_at 1562201_x_at 200008_s_at 200071_at 200720_s_at 200730_s_at 200751_s_at 200889_s_at 201120_s_at 201179_s_at 201241_at 201364_s_at 201444_s_at 201490_s_at 201504_s_at 201823_s_at 201894_s_at 201898_s_at 201992_s_at 203032_s_at 203630_s_at 204119_s_at 204128_s_at 204426_at 204427_s_at 205711_x_at 20…	100	566	2	ASCC1
201833_at	FALSE	1	1	1552719_at 1553709_a_at 1554572_a_at 1555427_s_at 1556277_a_at 1557835_at 1558448_a_at 1559491_at 1563104_at 1570361_a_at 200009_at 200067_x_at 200876_s_at 200890_s_at 201196_s_at 201197_at 201211_s_at 201597_at 201916_s_at 201955_at 202200_s_at 202483_s_at 202511_s_at 202512_s_at 203377_s_at 203418_at 203427_at 203428_s_at 203430_at 203972_s_at 204117_at 204207_s_at 204208_at 204751_x_at 204822_…	113	566	2	HDAC2
203177_x_at	FALSE	1	1	1554080_at 1554510_s_at 1556442_x_at 1558943_x_at 1559101_at 1562062_at 200056_s_at 200071_at 201177_s_at 201179_s_at 201238_s_at 201297_s_at 201407_s_at 201588_at 201595_s_at 201653_at 201745_at 201872_s_at 202225_at 202266_at 202328_s_at 202379_s_at 202543_s_at 202666_s_at 202775_s_at 202918_s_at 203176_s_at 203224_at 203347_s_at 203351_s_at 203613_s_at 203621_at 203646_at 203670_at 204240_s_at…	119	566	2	TFAM
212385_at	FALSE	1	1	1554966_a_at 1555229_a_at 1555564_a_at 200665_s_at 200771_at 200795_at 200897_s_at 200907_s_at 200953_s_at 201124_at 201278_at 201279_s_at 201438_at 201616_s_at 201617_x_at 201752_s_at 201852_x_at 201893_x_at 202158_s_at 202192_s_at 202202_s_at 202273_at 202403_s_at 202404_s_at 202664_at 202686_s_at 202709_at 202765_s_at 202766_s_at 202994_s_at 203603_s_at 203753_at 203835_at 204463_s_at 204464_s…	134	566	2	TCF4
212633_at	FALSE	1	1	1554471_a_at 1558233_s_at 200047_s_at 200626_s_at 200761_s_at 201146_at 201260_s_at 201297_s_at 201407_s_at 201653_at 201687_s_at 201745_at 201915_at 201921_at 201955_at 202319_at 202351_at 202538_s_at 202654_x_at 203049_s_at 203253_s_at 203427_at 203525_s_at 203970_s_at 203991_s_at 204569_at 204771_s_at 205140_at 207738_s_at 208405_s_at 208654_s_at 208924_at 208987_s_at 209022_at 209175_at 20947…	103	566	2	UFL1
243940_at	FALSE	1	1	1553243_at 1554547_at 1556364_at 1556427_s_at 1557286_at 1557961_s_at 1562189_at 1566482_at 1568760_at 200795_at 201328_at 201540_at 201957_at 202036_s_at 202037_s_at 202796_at 202920_at 202954_at 203706_s_at 203766_s_at 203881_s_at 204472_at 204719_at 205249_at 205383_s_at 205528_s_at 205529_s_at 205846_at 206049_at 206481_s_at 206932_at 206953_s_at 207002_s_at 207542_s_at 207808_s_at 207943_x_a…	142	566	2	TSHZ2
40569_at	FALSE	1	1	1552264_a_at 1554160_a_at 1555797_a_at 1556672_a_at 1556982_at 1557814_a_at 1558348_at 1558448_a_at 1558854_a_at 1561166_a_at 1561190_at 1562235_s_at 1562608_at 1568915_at 200889_s_at 200996_at 201221_s_at 201395_at 201923_at 201938_at 202188_at 202199_s_at 202227_s_at 203117_s_at 203964_at 204139_x_at 204538_x_at 204725_s_at 205059_s_at 205447_s_at 205548_s_at 205614_x_at 207078_at 208398_s_at 2…	144	566	2	MZF1
AFFX-HUMISGF3A/M97935_3_at	FALSE	1	1	1553043_a_at 1557116_at 1557236_at 1568592_at 200628_s_at 200887_s_at 201649_at 201762_s_at 202270_at 202307_s_at 202430_s_at 202531_at 202863_at 202869_at 203153_at 203595_s_at 203761_at 203915_at 204211_x_at 204279_at 204415_at 204439_at 204533_at 204747_at 204834_at 204882_at 204959_at 204972_at 205269_at 205270_s_at 205483_s_at 205552_s_at 205569_at 205660_at 205686_s_at 205831_at 205992_s_at…	129	566	2	STAT1
1555784_s_at	FALSE	1	1	1553535_a_at 1554574_a_at 1555057_at 1555611_s_at 1555831_s_at 1562608_at 200646_s_at 200664_s_at 202407_s_at 202855_s_at 203120_at 203511_s_at 203622_s_at 203676_at 206468_s_at 208447_s_at 208756_at 208917_x_at 209142_s_at 209727_at 210153_s_at 210541_s_at 210935_s_at 212009_s_at 213548_s_at 213887_s_at 214336_s_at 214779_s_at 214908_s_at 214992_s_at 215357_s_at 215978_x_at 216583_x_at 216602_s_…	56	566	1	IRAK1
202133_at	FALSE	1	1	200762_at 201215_at 201560_at 202037_s_at 202132_at 202336_s_at 203705_s_at 204557_s_at 204780_s_at 205407_at 205803_s_at 207808_s_at 208127_s_at 209210_s_at 209291_at 209335_at 209436_at 209648_x_at 209946_at 212077_at 212607_at 212667_at 212761_at 212764_at 212813_at 212958_x_at 213139_at 213429_at 213891_s_at 213993_at 215945_s_at 216035_x_at 216037_x_at 218236_s_at 218901_at 222722_at 223122_…	66	566	1	WWTR1
202614_at	FALSE	1	1	1558828_s_at 1558953_s_at 1559502_s_at 200087_s_at 201435_s_at 201436_at 201443_s_at 202020_s_at 202169_s_at 202334_s_at 202346_at 202666_s_at 203302_at 203351_s_at 203654_s_at 203869_at 204333_s_at 208667_s_at 208673_s_at 208955_at 211763_s_at 212140_at 212170_at 212340_at 212342_at 212416_at 213291_s_at 213578_at 214658_at 215245_x_at 218128_at 218395_at 218432_at 218461_at 218465_at 218535_s_a…	81	566	1	SLC30A9
203076_s_at	FALSE	1	1	1552978_a_at 1554167_a_at 1557915_s_at 1558831_x_at 1565762_at 201068_s_at 201179_s_at 201239_s_at 201301_s_at 201588_at 202143_s_at 202484_s_at 202527_s_at 202647_s_at 203075_at 203077_s_at 203116_s_at 203582_s_at 204109_s_at 204297_at 204427_s_at 206792_x_at 208309_s_at 209080_x_at 209188_x_at 209363_s_at 209954_x_at 210018_x_at 210154_at 210285_x_at 211061_s_at 211150_s_at 211212_s_at 212154_a…	64	566	1	SMAD2
203688_at	FALSE	1	1	200785_s_at 201028_s_at 201069_at 201431_s_at 202007_at 202008_s_at 202273_at 202995_s_at 203131_at 203748_x_at 204759_at 204872_at 205407_at 206377_at 207173_x_at 208782_at 208789_at 209147_s_at 209298_s_at 209541_at 209550_at 209656_s_at 209868_s_at 210517_s_at 212077_at 213139_at 213429_at 213725_x_at 215646_s_at 217525_at 218656_s_at 219778_at 221447_s_at 221731_x_at 223393_s_at 223690_at 224…	49	566	1	PKD2
204139_x_at	FALSE	1	1	1553145_at 1554160_a_at 1556864_at 1556982_at 1558331_at 1560982_at 1569030_s_at 201180_s_at 203009_at 203117_s_at 203839_s_at 204650_s_at 204978_at 205059_s_at 205182_s_at 205447_s_at 205614_x_at 208398_s_at 208453_s_at 208807_s_at 208959_s_at 209002_s_at 209110_s_at 210336_x_at 211063_s_at 212120_at 212398_at 213101_s_at 213185_at 213639_s_at 215735_s_at 216320_x_at 218211_s_at 218379_at 218555…	86	566	1	MZF1
204350_s_at	FALSE	1	1	1553954_at 1554577_a_at 1556116_s_at 1556285_s_at 1557910_at 1557984_s_at 1558093_s_at 200046_at 200620_at 200692_s_at 200751_s_at 200883_at 200929_at 201120_s_at 201172_x_at 201256_at 201317_s_at 201420_s_at 201435_s_at 201504_s_at 201523_x_at 201619_at 201768_s_at 201898_s_at 202164_s_at 202209_at 202623_at 202675_at 202899_s_at 203032_s_at 203138_at 203621_at 203800_s_at 203960_s_at 204093_at …	88	566	1	MED7
204924_at	FALSE	1	1	1552703_s_at 1552798_a_at 1554899_s_at 1555349_a_at 1555638_a_at 201487_at 201720_s_at 201743_at 201858_s_at 202625_at 202626_s_at 202665_s_at 202800_at 202803_s_at 202897_at 202902_s_at 202953_at 203471_s_at 203561_at 203645_s_at 203922_s_at 203923_s_at 203932_at 204174_at 204232_at 204533_at 204588_s_at 204806_x_at 204834_at 204959_at 205098_at 205685_at 205686_s_at 205859_at 206715_at 207238_s…	91	566	1	TLR2
205205_at	FALSE	1	1	1555349_a_at 200905_x_at 202637_s_at 202638_s_at 202644_s_at 202803_s_at 202957_at 203047_at 203175_at 203828_s_at 203927_at 204116_at 204198_s_at 204789_at 204923_at 205213_at 205400_at 205926_at 206011_at 206181_at 206298_at 209083_at 209636_at 209734_at 210140_at 210972_x_at 211336_x_at 213733_at 214084_x_at 214228_x_at 216250_s_at 216526_x_at 218223_s_at 218913_s_at 219183_s_at 219191_s_at 22…	53	566	1	RELB
205895_s_at	FALSE	1	1	1554390_s_at 1554441_a_at 1554510_s_at 1554627_a_at 1554768_a_at 1555618_s_at 1555780_a_at 1555830_s_at 1558015_s_at 1564053_a_at 1568877_a_at 200008_s_at 200052_s_at 200641_s_at 200693_at 200807_s_at 200892_s_at 201014_s_at 201090_x_at 201211_s_at 201399_s_at 201478_s_at 201490_s_at 201504_s_at 201520_s_at 201521_s_at 201629_s_at 201772_at 202195_s_at 202444_s_at 202874_s_at 203165_s_at 203328_x…	94	566	1	NOLC1
206377_at	FALSE	1	1	201069_at 201185_at 201438_at 202007_at 202196_s_at 202766_s_at 202995_s_at 203083_at 203131_at 203688_at 203766_s_at 203903_s_at 204363_at 204457_s_at 204464_s_at 204556_s_at 205131_x_at 205168_at 205226_at 205407_at 205880_at 206101_at 208782_at 209436_at 209550_at 209651_at 210517_s_at 211571_s_at 212077_at 212607_at 212764_at 213004_at 213069_at 213139_at 213543_at 213993_at 213994_s_at 21789…	70	566	1	FOXF2
207075_at	FALSE	1	1	1552584_at 1552701_a_at 201137_s_at 202664_at 203104_at 203471_s_at 203473_at 203547_at 203923_s_at 204057_at 204820_s_at 204834_at 204912_at 204961_s_at 205270_s_at 206150_at 206991_s_at 208130_s_at 208438_s_at 209312_x_at 209734_at 211656_x_at 211795_s_at 211990_at 211991_s_at 212671_s_at 213160_at 213317_at 213416_at 213733_at 215193_x_at 217478_s_at 217767_at 218805_at 219183_s_at 219243_at 2…	63	566	1	NLRP3
209292_at	FALSE	1	1	1556364_at 200762_at 201160_s_at 201328_at 201820_at 202035_s_at 202036_s_at 202037_s_at 202342_s_at 202504_at 202965_s_at 203705_s_at 203881_s_at 204011_at 205044_at 205051_s_at 207808_s_at 209283_at 209289_at 209291_at 209293_x_at 209351_at 209540_at 209774_x_at 209842_at 210024_s_at 211726_s_at 212675_s_at 212730_at 212771_at 213029_at 213260_at 214030_at 214078_at 215945_s_at 218656_s_at 2194…	74	566	1	ID4
209744_x_at	FALSE	1	1	1554572_a_at 1558533_at 200996_at 201298_s_at 201472_at 201479_at 201591_s_at 202188_at 203015_s_at 203418_at 203744_at 203746_s_at 203856_at 204033_at 205246_at 208726_s_at 209743_s_at 210041_s_at 210048_at 210074_at 210336_x_at 210559_s_at 212326_at 212494_at 212807_s_at 214710_s_at 215044_s_at 215378_at 215612_at 217094_s_at 217835_x_at 217916_s_at 218008_at 218257_s_at 218542_at 219173_at 219…	65	566	1	ITCH
210336_x_at	FALSE	1	1	1554160_a_at 1557948_at 1563104_at 1569868_s_at 201321_s_at 202362_at 204139_x_at 204650_s_at 205059_s_at 205182_s_at 208092_s_at 208398_s_at 209110_s_at 209744_x_at 211063_s_at 211150_s_at 211764_s_at 211967_at 212577_at 212980_at 213101_s_at 213185_at 213444_at 214035_x_at 215057_at 215378_at 215628_x_at 215735_s_at 216320_x_at 216841_s_at 217122_s_at 217617_at 217937_s_at 217972_at 218337_at 2…	61	566	1	MZF1
211949_s_at	FALSE	1	1	1553129_at 1554390_s_at 1554510_s_at 1554768_a_at 1555780_a_at 1568877_a_at 200641_s_at 200750_s_at 200806_s_at 201014_s_at 201351_s_at 201521_s_at 201523_x_at 201527_at 201629_s_at 201856_s_at 201992_s_at 202444_s_at 205024_s_at 205895_s_at 207515_s_at 208624_s_at 208744_x_at 209080_x_at 209520_s_at 211016_x_at 211450_s_at 212022_s_at 212379_at 212782_x_at 214415_at 214705_at 215220_s_at 216212_…	51	566	1	NOLC1
212208_at	FALSE	1	1	1552274_at 1557538_at 1558251_a_at 1559949_at 1567997_x_at 200889_s_at 200890_s_at 201996_s_at 202026_at 202199_s_at 204863_s_at 208772_at 210018_x_at 210407_at 212050_at 212207_at 212209_at 212271_at 215207_x_at 216109_at 218498_s_at 221477_s_at 221518_s_at 222787_s_at 224736_at 225070_at 225647_s_at 229033_s_at 229728_at 229897_at 230742_at 231939_s_at 233087_at 233152_x_at 233231_at 236237_at …	51	566	1	MED13L
212984_at	FALSE	1	1	200624_s_at 200626_s_at 201146_at 201877_s_at 202034_x_at 202126_at 202163_s_at 202165_at 202304_at 202606_s_at 202653_s_at 202930_s_at 203132_at 203970_s_at 204742_s_at 208802_at 209022_at 209187_at 209649_at 211698_at 212215_at 212476_at 212698_s_at 212824_at 212887_at 212989_at 213000_at 213168_at 213251_at 213331_s_at 213376_at 214427_at 215245_x_at 217816_s_at 218521_s_at 218535_s_at 218878_…	69	566	1	ATF2
213029_at	FALSE	1	1	1552848_a_at 1555929_s_at 201012_at 201030_x_at 201795_at 201983_s_at 201984_s_at 202035_s_at 202036_s_at 202037_s_at 202341_s_at 202342_s_at 202504_at 202746_at 203510_at 203632_s_at 203636_at 203637_s_at 203748_x_at 203881_s_at 206391_at 206734_at 207808_s_at 209205_s_at 209289_at 209290_s_at 209291_at 209292_at 209373_at 209815_at 210024_s_at 211466_at 211467_s_at 212397_at 212535_at 212730_at…	77	566	1	NFIB
213746_s_at	FALSE	1	1	1552295_a_at 1553275_s_at 1554574_a_at 1555480_a_at 1555705_a_at 1555724_s_at 1557938_s_at 1569149_at 1569150_x_at 160020_at 200600_at 200601_at 200784_s_at 200785_s_at 200808_s_at 200827_at 200859_x_at 200931_s_at 201058_s_at 201262_s_at 201367_s_at 201389_at 201426_s_at 201431_s_at 201564_s_at 201654_s_at 202274_at 202283_at 202310_s_at 202827_s_at 202828_s_at 203254_s_at 203370_s_at 204083_s_a…	68	566	1	FLNA
214752_x_at	FALSE	1	1	1554795_a_at 1555480_a_at 1555724_s_at 1557938_s_at 160020_at 200784_s_at 200785_s_at 200808_s_at 200859_x_at 200931_s_at 200986_at 201058_s_at 201251_at 201367_s_at 201389_at 201426_s_at 201564_s_at 201605_x_at 202283_at 203370_s_at 203417_at 204083_s_at 204163_at 205168_at 205547_s_at 205574_x_at 205717_x_at 207390_s_at 207714_s_at 208636_at 208637_x_at 208789_at 209081_s_at 209156_s_at 209356_…	55	566	1	FLNA
218605_at	FALSE	1	1	1555971_s_at 200052_s_at 200883_at 201014_s_at 201144_s_at 201273_s_at 201381_x_at 201486_at 201595_s_at 201955_at 202184_s_at 202242_at 202324_s_at 202427_s_at 203033_x_at 203316_s_at 203581_at 203714_s_at 203715_at 203800_s_at 203983_at 204618_s_at 205284_at 208644_at 208716_s_at 208801_at 208822_s_at 209063_x_at 210768_x_at 211069_s_at 211760_s_at 212423_at 213528_at 214170_x_at 214766_s_at 21…	70	566	1	TFB2M
224206_x_at	FALSE	1	1	1555501_s_at 201237_at 201238_s_at 201298_s_at 201398_s_at 201637_s_at 201699_at 201780_s_at 202166_s_at 202543_s_at 202558_s_at 202666_s_at 202842_s_at 202918_s_at 203177_x_at 203351_s_at 204354_at 206853_s_at 207098_s_at 209388_at 209628_at 210907_s_at 211063_s_at 217043_s_at 217811_at 218193_s_at 218351_at 218535_s_at 218583_s_at 218926_at 219485_s_at 221229_s_at 222497_x_at 222553_x_at 222624…	53	566	1	MYNN
226065_at	FALSE	1	1	1561123_at 1563841_at 201261_x_at 201280_s_at 202192_s_at 202796_at 203753_at 203835_at 204310_s_at 204345_at 204358_s_at 204556_s_at 205022_s_at 209318_x_at 212419_at 212504_at 212759_s_at 212780_at 212813_at 213316_at 213474_at 214104_at 214212_x_at 214730_s_at 215513_at 217525_at 219315_s_at 219779_at 221541_at 221747_at 222146_s_at 222288_at 223393_s_at 225241_at 225913_at 226069_at 226448_at…	61	566	1	PRICKLE1
226166_x_at	FALSE	1	1	1555780_a_at 1561597_x_at 1562544_at 1566115_at 201321_s_at 201560_at 201613_s_at 201858_s_at 203622_s_at 204119_s_at 204331_s_at 205059_s_at 208097_s_at 209110_s_at 209249_s_at 210568_s_at 213380_x_at 213639_s_at 214035_x_at 215418_at 217870_s_at 218295_s_at 219482_at 220892_s_at 220954_s_at 221381_s_at 222435_s_at 222999_s_at 223295_s_at 226076_s_at 226670_s_at 227301_at 228209_at 228318_s_at 2…	48	566	1	STK36
227428_at	FALSE	1	1	200071_at 200626_s_at 202362_at 202606_s_at 202798_at 203253_s_at 203427_at 203991_s_at 204194_at 204449_at 204496_at 208883_at 208986_at 209022_at 209187_at 209649_at 209798_at 212476_at 212511_at 212585_at 212633_at 212698_s_at 212984_at 213000_at 213786_at 214658_at 215716_s_at 218043_s_at 218127_at 218519_at 218637_at 219216_at 219240_s_at 219487_at 222630_at 222805_at 222924_at 223167_s_at 2…	72	566	1	GABPA
227685_at	FALSE	1	1	201370_s_at 201845_s_at 202606_s_at 202765_s_at 202797_at 204085_s_at 204634_at 204742_s_at 208841_s_at 212476_at 212698_s_at 212824_at 212905_at 213024_at 214835_s_at 217700_at 218158_s_at 218311_at 218437_s_at 218637_at 222423_at 222924_at 223249_at 223606_x_at 224876_at 225132_at 225290_at 225426_at 225761_at 225885_at 225941_at 226106_at 226317_at 226321_at 226399_at 226529_at 226965_at 22754…	48	566	1	TMF1
227719_at	FALSE	1	1	1554547_at 1556427_s_at 200762_at 200795_at 202920_at 202994_s_at 203097_s_at 203323_at 203881_s_at 204359_at 204719_at 204731_at 204759_at 204872_at 205407_at 205528_s_at 206163_at 206481_s_at 206953_s_at 207808_s_at 208396_s_at 209209_s_at 209540_at 209541_at 209568_s_at 210517_s_at 210946_at 212230_at 212865_s_at 213093_at 213258_at 213652_at 216840_s_at 218181_s_at 218236_s_at 218656_s_at 218…	73	566	1	SMAD9
229435_at	FALSE	1	1	200665_s_at 200897_s_at 200906_s_at 200907_s_at 201438_at 201852_x_at 202336_s_at 202765_s_at 202766_s_at 202998_s_at 203083_at 204114_at 204619_s_at 204620_s_at 205100_at 205880_at 205941_s_at 207172_s_at 207173_x_at 209209_s_at 209210_s_at 210511_s_at 211719_x_at 212464_s_at 212489_at 213765_at 214043_at 214247_s_at 214620_x_at 215446_s_at 216442_x_at 217428_s_at 218468_s_at 218718_at 219179_at…	70	566	1	GLIS3
238549_at	FALSE	1	1	1553292_s_at 1556285_s_at 1556442_x_at 1556672_a_at 1557394_at 1559038_at 1560082_at 1560297_at 1561167_at 1561346_at 1562062_at 1562505_at 1563130_a_at 1569201_a_at 202195_s_at 203041_s_at 206792_x_at 210686_x_at 212620_at 215032_at 215155_at 215279_at 215577_at 215588_x_at 215611_at 215628_x_at 216101_at 216858_x_at 217152_at 217164_at 217713_x_at 218465_at 221071_at 222375_at 223697_x_at 22376…	79	566	1	CBFA2T2
1552337_s_at	FALSE	1	1	202413_s_at 204170_s_at 205522_at 206601_s_at 209434_s_at 212494_at 217851_s_at 221246_x_at 222037_at 222466_s_at 238636_at	11	566	0	HOXD4
1552663_a_at	FALSE	1	1	1563947_a_at 229846_s_at 237167_at	3	566	0	ERC1
1552677_a_at	FALSE	1	1	210969_at 241458_at	2	566	0	DIP2A
1553042_a_at	FALSE	1	1	203643_at 217297_s_at 228970_at 230052_s_at	4	566	0	NFKBID
1553394_a_at	FALSE	1	1	214451_at 215686_x_at	2	566	0	TFAP2B
1553528_a_at	FALSE	1	1	201478_s_at 210053_at 211951_at 213647_at 218024_at	5	566	0	TAF5
1553639_a_at	FALSE	1	1	1562603_at 201169_s_at 205540_s_at 226273_at 241041_at	5	566	0	PPARGC1B
1553993_s_at	FALSE	1	1	213691_at 220769_s_at 225037_at 226200_at 227968_at 231643_s_at 50376_at	7	566	0	MED25
1554078_s_at	FALSE	1	1	205963_s_at 216831_s_at 218493_at 222778_s_at 225749_at	5	566	0	DNAJA3
1554091_a_at	FALSE	1	1	1552804_a_at 229181_s_at 235621_at 240510_at	4	566	0	TIRAP
1554108_at	FALSE	1	1	204667_at 212911_at 242708_at	3	566	0	NA
1554160_a_at	FALSE	1	1	202223_at 204139_x_at 204966_at 208433_s_at 208628_s_at 209110_s_at 209460_at 209603_at 210336_x_at 213639_s_at 215207_x_at 216950_s_at 219981_x_at 221788_at 222835_at 226554_at 226785_at 227192_at 228718_at 233388_at 233863_at 236229_at 239497_at 40093_at 40569_at 50376_at 51192_at 65630_at 91826_at	29	566	0	ZNF446
1554555_a_at	FALSE	1	1	200860_s_at 203575_at 203590_at 212228_s_at 216960_s_at 219751_at 224616_at 234738_s_at	8	566	0	SETD6
1554790_at	FALSE	1	1	1554316_at 1556828_at 1558698_at 1559583_at 1562412_at 1562946_at 207730_x_at 213936_x_at 214707_x_at 214989_x_at 215474_at 215604_x_at 215626_at 215648_at 215866_at 216765_at 217653_x_at 217704_x_at 218155_x_at 221192_x_at 232215_x_at 232363_at 232466_at 232595_at 232963_at 233056_x_at 233271_at 233458_at 233702_x_at 236751_at 238723_at 240221_at 242112_at 242398_x_at 242403_at	35	566	0	ZSCAN20
1554980_a_at	FALSE	1	1	202672_s_at 205503_at 216236_s_at	3	566	0	ATF3
1554985_at	FALSE	1	1	1554769_at 1559154_at 1560013_at 200860_s_at 202625_at 202637_s_at 204269_at 205049_s_at 207677_s_at 208018_s_at 209868_s_at 211637_x_at 211643_x_at 211798_x_at 212311_at 214768_x_at 216491_x_at 220966_x_at 224404_s_at 231820_x_at 242608_x_at	21	566	0	ZNF396
1555004_a_at	FALSE	1	1	205024_s_at 206917_at 212142_at 231906_at	4	566	0	RBL1
1555355_a_at	FALSE	1	1	200628_s_at 202032_s_at 202206_at 202663_at 203909_at 204116_at 204192_at 204852_s_at 205153_s_at 205159_at 205884_at 205885_s_at 206332_s_at 208983_s_at 210972_x_at 212397_at 212413_at 213416_at 219528_s_at 219777_at 224833_at 226122_at 226218_at 230126_s_at 242943_at	25	566	0	ETS1
1555500_s_at	FALSE	1	1	1555996_s_at 208799_at	2	566	0	SLC2A4RG
1555832_s_at	FALSE	1	1	202628_s_at 208960_s_at 208961_s_at 216236_s_at 224606_at	5	566	0	KLF6
1556059_s_at	FALSE	1	1	1556058_s_at 206274_s_at 211596_s_at 213216_at	4	566	0	SPEN
1556978_a_at	FALSE	1	1	222319_at 237577_at	2	566	0	TAF8
1557091_at	FALSE	1	1	1559848_at 1561964_at 1565672_at 1569409_x_at 201459_at 209201_x_at 209310_s_at 215529_x_at 215648_at 218155_x_at 220710_at 231965_at 232931_at 233284_at 233782_at 237167_at 242728_at	17	566	0	MAMSTR
1557953_at	FALSE	1	1	1570329_at 1570361_a_at 206551_x_at 207436_x_at 207499_x_at 208503_s_at 210679_x_at 214670_at 215372_x_at 225221_at 232215_x_at 232665_x_at 241867_at 242797_x_at	14	566	0	ZKSCAN1
1558136_s_at	FALSE	1	1	202147_s_at 209458_x_at 216640_s_at	3	566	0	TAF11
1558560_s_at	FALSE	1	1	1561067_at 1569706_at 1570248_at 214918_at 215986_at 216697_at 220710_at 232319_at 233248_at 242311_x_at 243910_x_at	11	566	0	BLZF1
1558693_s_at	FALSE	1	1	203417_at 225401_at	2	566	0	C1orf85
1558733_at	FALSE	1	1	1553694_a_at 1554015_a_at 201008_s_at 201101_s_at 207099_s_at 207319_s_at 208325_s_at 211081_s_at 219221_at	9	566	0	ZBTB38
1558875_at	FALSE	1	1	202308_at 214792_x_at 234928_x_at	3	566	0	SREBF1
1559227_s_at	FALSE	1	1	1554575_a_at 232861_at 236060_at 241263_at	4	566	0	VHL
1559822_s_at	FALSE	1	1	200640_at 201730_s_at 212248_at 212251_at 227277_at 227402_s_at 51228_at	7	566	0	MTDH
1563947_a_at	FALSE	1	1	1552663_a_at 241661_at	2	566	0	ERC1
1565254_s_at	FALSE	1	1	204881_s_at 233473_x_at	2	566	0	ELL
1566324_a_at	FALSE	1	1	202724_s_at 211577_s_at 212188_at 213800_at 217525_at 226751_at	6	566	0	MAF
200055_at	FALSE	1	1	204480_s_at 208255_s_at 212983_at 213350_at 223061_at 231252_at 40850_at 65133_i_at	8	566	0	TAF10
200639_s_at	FALSE	1	1	200638_s_at 200640_at 202634_at 202874_s_at 203584_at 204307_at 208767_s_at 209218_at 212250_at 212461_at 214848_at 215268_at 215823_x_at 218059_at 218542_at 218782_s_at 219121_s_at 219402_s_at 221020_s_at 222155_s_at 222543_at 222657_s_at 222740_at 225676_s_at 225846_at 226294_x_at 226803_at 231784_s_at 232355_at 240216_at	30	566	0	YWHAZ
200640_at	FALSE	1	1	1559822_s_at 200607_s_at 200638_s_at 200639_s_at 200641_s_at 201772_at 202058_s_at 202583_s_at 202874_s_at 202955_s_at 203207_s_at 203584_at 205522_at 207821_s_at 209218_at 210156_s_at 210543_s_at 211936_at 212250_at 212461_at 212929_s_at 213562_s_at 215823_x_at 216266_s_at 217356_s_at 218049_s_at 218059_at 218172_s_at 218748_s_at 218782_s_at 219121_s_at 221020_s_at 222155_s_at 222543_at 222567_s…	40	566	0	YWHAZ
200679_x_at	FALSE	1	1	1556462_a_at 200008_s_at 200751_s_at 200892_s_at 201043_s_at 201101_s_at 201376_s_at 201903_at 202899_s_at 204128_s_at 208459_s_at 208629_s_at 208742_s_at 208744_x_at 208793_x_at 209052_s_at 209055_s_at 209463_s_at 210186_s_at 210734_x_at 212165_at 214513_s_at 215780_s_at 216508_x_at 218129_s_at 222527_s_at 222611_s_at 222975_s_at 224177_s_at 224661_at 224734_at 225529_at 227937_at 229143_at 2337…	36	566	0	HMGB1
200779_at	FALSE	1	1	200005_at 201077_s_at 201178_at 203027_s_at 224319_s_at 228910_at	6	566	0	ATF4
200792_at	FALSE	1	1	1555815_a_at 1561190_at 200005_at 200042_at 200793_s_at 201076_at 201077_s_at 201247_at 201570_at 201755_at 202000_at 202001_s_at 202144_s_at 202483_s_at 202802_at 202810_at 204593_s_at 208699_x_at 209511_at 212527_at 213132_s_at 213682_at 216194_s_at 216237_s_at 218117_at 218190_s_at 218302_at 219324_at 222474_s_at 225148_at 235444_at 39854_r_at	32	566	0	XRCC6
200854_at	FALSE	1	1	200857_s_at 208268_at	2	566	0	NCOR1
200857_s_at	FALSE	1	1	1553101_a_at 1554678_s_at 1555831_s_at 200813_s_at 200854_at 209092_s_at 215533_s_at	7	566	0	NCOR1
200878_at	FALSE	1	1	1556314_a_at 201328_at 202112_at 202878_s_at 204677_at 204894_s_at 204955_at 205726_at 206049_at 206481_s_at 206702_at 208944_at 208981_at 209047_at 209763_at 212097_at 212486_s_at 212950_at 212951_at 213541_s_at 214030_at 217757_at 218736_s_at 219064_at 219093_at 219134_at 219213_at 219563_at 221747_at 225242_s_at 225721_at 226751_at 226824_at 226911_at 227646_at 227874_at 228885_at 229127_at 22…	46	566	0	EPAS1
200920_s_at	FALSE	1	1	200921_s_at 209183_s_at 217310_s_at 228677_s_at	4	566	0	BTG1
201023_at	FALSE	1	1	200711_s_at 201784_s_at 209404_s_at 212418_at 213461_at 217777_s_at 222663_at 235331_x_at	8	566	0	TAF7
201065_s_at	FALSE	1	1	210891_s_at 222420_s_at 235256_s_at	3	566	0	NA
201160_s_at	FALSE	1	1	201161_s_at 203574_at 203637_s_at 209292_at 210024_s_at 211233_x_at 213032_at 225878_at 227239_at 235457_at	10	566	0	YBX3
201161_s_at	FALSE	1	1	1555487_a_at 201160_s_at 204304_s_at 209243_s_at 209834_at	5	566	0	YBX3
201174_s_at	FALSE	1	1	202521_at 203611_at 203785_s_at 224922_at	4	566	0	TERF2IP
201236_s_at	FALSE	1	1	1553989_a_at 201235_s_at 212492_s_at 219105_x_at	4	566	0	BTG2
201247_at	FALSE	1	1	200792_at 201248_s_at 205652_s_at 208700_s_at	4	566	0	SREBF2
201248_s_at	FALSE	1	1	201247_at 204033_at 221807_s_at	3	566	0	SREBF2
201268_at	FALSE	1	1	200029_at 200658_s_at 200925_at 201483_s_at 201577_at 201840_at 202243_s_at 202546_at 203721_s_at 206445_s_at 208972_s_at 209104_s_at 216194_s_at 217932_at 218046_s_at 218074_at 218320_s_at 218336_at 218354_at 218495_at 223156_at 224330_s_at 225638_at 225870_s_at 228565_at	25	566	0	NA
201300_s_at	FALSE	1	1	201012_at 201215_at 202207_at 202342_s_at 203131_at 203324_s_at 203574_at 204237_at 208127_s_at 209291_at 209656_s_at 209834_at 210024_s_at 212265_at 213139_at 215707_s_at 215719_x_at 218236_s_at 218469_at 219806_s_at 221523_s_at 223301_s_at 224823_at 224847_at 224999_at 225431_x_at 225878_at 226077_at 226756_at 227239_at 227399_at 227889_at 228007_at 229568_at 231899_at	35	566	0	PRNP
201329_s_at	FALSE	1	1	1555154_a_at 201328_at 202499_s_at 203323_at 232169_x_at	5	566	0	ETS2
201362_at	FALSE	1	1	201363_s_at 201930_at 203693_s_at 206245_s_at 226346_at	5	566	0	IVNS1ABP
201363_s_at	FALSE	1	1	201362_at 206245_s_at	2	566	0	IVNS1ABP
201390_s_at	FALSE	1	1	1558459_s_at 1559436_x_at 200658_s_at 200822_x_at 201090_x_at 201293_x_at 201555_at 201903_at 202246_s_at 202295_s_at 203022_at 208697_s_at 209026_x_at 209449_at 211378_x_at 211714_x_at 211765_x_at 212639_x_at 213318_s_at 215842_s_at 216147_at 222029_x_at 223057_s_at 231978_at 232521_at 238933_at AFFX-HUMGAPDH/M33197_M_at	27	566	0	CSNK2B
201416_at	FALSE	1	1	201418_s_at 213668_s_at	2	566	0	SOX4
201418_s_at	FALSE	1	1	201072_s_at 201182_s_at 201183_s_at 201416_at 202141_s_at 213668_s_at 242343_x_at	7	566	0	SOX4
201432_at	FALSE	1	1	211922_s_at 222567_s_at	2	566	0	CAT
201465_s_at	FALSE	1	1	201041_s_at 201464_x_at 201466_s_at 201531_at	4	566	0	JUN
201466_s_at	FALSE	1	1	201041_s_at 201289_at 201464_x_at 201465_s_at 202768_at 213281_at 221514_at 227404_s_at	8	566	0	JUN
201498_at	FALSE	1	1	204524_at 206555_s_at 212783_at 233087_at 240666_at 35671_at	6	566	0	USP7
201548_s_at	FALSE	1	1	201549_x_at 211202_s_at	2	566	0	KDM5B
201549_x_at	FALSE	1	1	201548_s_at 211202_s_at 225880_at	3	566	0	KDM5B
201620_at	FALSE	1	1	212056_at 217543_s_at 224162_s_at	3	566	0	MBTPS1
201697_s_at	FALSE	1	1	204744_s_at 213720_s_at 222843_at	3	566	0	DNMT1
201773_at	FALSE	1	1	203654_s_at 213251_at 218614_at 222488_s_at 224813_at 226888_at 227012_at	7	566	0	ADNP
201783_s_at	FALSE	1	1	202645_s_at 203652_at 212484_at 223033_s_at	4	566	0	RELA
201865_x_at	FALSE	1	1	201866_s_at 202157_s_at 202242_at 204236_at 206118_at 208944_at 209392_at 210839_s_at 211671_s_at 212914_at 216321_s_at 230147_at 231067_s_at 232431_at 239942_at	15	566	0	NR3C1
201866_s_at	FALSE	1	1	1555229_a_at 1555233_at 201865_x_at 202444_s_at 205884_at 211671_s_at 215719_x_at 216321_s_at 216751_at 56821_at	10	566	0	NR3C1
201868_s_at	FALSE	1	1	201867_s_at 201869_s_at 213400_s_at	3	566	0	TBL1X
201869_s_at	FALSE	1	1	201868_s_at 213400_s_at 235049_at	3	566	0	TBL1X
201924_at	FALSE	1	1	218518_at 221012_s_at 223100_s_at 225327_at 226977_at 229427_at	6	566	0	AFF1
201986_at	FALSE	1	1	201987_at 232909_s_at	2	566	0	MED13
201987_at	FALSE	1	1	201986_at 202172_at 202629_at 214268_s_at 217814_at 225910_at 226660_at 235609_at	8	566	0	MED13
202132_at	FALSE	1	1	202133_at 209335_at 211896_s_at 212077_at 216035_x_at 225725_at 225975_at 235457_at	8	566	0	WWTR1
202163_s_at	FALSE	1	1	1558233_s_at 201344_at 201437_s_at 202162_s_at 202164_s_at 202653_s_at 202892_at 203049_s_at 203302_at 208673_s_at 209404_s_at 209674_at 212984_at 212989_at 213086_s_at 213128_s_at 213860_x_at 214658_at 217779_s_at 218437_s_at 218569_s_at 218713_at 218878_s_at 221751_at 222103_at 222488_s_at 223547_at 224740_at 224953_at 225086_at 225223_at 225326_at 225769_at 226178_at 226317_at 226600_at 227531…	46	566	0	CNOT8
202168_at	FALSE	1	1	202209_at 204119_s_at 215418_at 222981_s_at 223001_at 223273_at 225394_s_at	7	566	0	TAF9
202182_at	FALSE	1	1	202775_s_at 203894_at 205614_x_at 213101_s_at 214035_x_at 216320_x_at 225505_s_at 226340_x_at 226792_s_at 232012_at	10	566	0	KAT2A
202215_s_at	FALSE	1	1	203818_s_at 214475_x_at	2	566	0	NFYC
202320_at	FALSE	1	1	204966_at 223173_at 35671_at	3	566	0	GTF3C1
202337_at	FALSE	1	1	200896_x_at 200916_at 201377_at 202261_at 208938_at 218186_at 218367_x_at 219345_at 224513_s_at 224632_at 232219_x_at 235114_x_at	12	566	0	PMF1
202344_at	FALSE	1	1	1558330_x_at 201618_x_at 201639_s_at 203113_s_at 203495_at 205089_at 209899_s_at 211060_x_at 212090_at 212556_at 212563_at 213072_at 213445_at 213681_at 215690_x_at 218154_at 218187_s_at 218500_at 218679_s_at 218944_at 219071_x_at 219189_at 219801_at 220973_s_at 221629_x_at 221836_s_at 222155_s_at 222998_at 225203_at 226129_at 226710_at 226791_at 226792_s_at 227778_at 227876_at 227898_s_at 228524…	40	566	0	HSF1
202354_s_at	FALSE	1	1	1560339_s_at 200751_s_at 201747_s_at 202407_s_at 203990_s_at 208629_s_at 208879_x_at 208930_s_at 210734_x_at 212575_at 212891_s_at 213548_s_at 213887_s_at 214726_x_at 214881_s_at 215984_s_at 216205_s_at 218449_at 222045_s_at 222527_s_at 222611_s_at 227903_x_at 233573_s_at	23	566	0	GTF2F1
202356_s_at	FALSE	1	1	207722_s_at 210120_s_at 217729_s_at	3	566	0	GTF2F1
202370_s_at	FALSE	1	1	1558447_at 1569409_x_at 200079_s_at 200860_s_at 202013_s_at 202268_s_at 202576_s_at 204533_at 208424_s_at 211063_s_at 211385_x_at 214802_at 217724_at 219806_s_at 222235_s_at 224709_s_at 225585_at 225612_s_at 226459_at 226464_at 226711_at 226807_at 230656_s_at 242518_at	24	566	0	CBFB
202389_s_at	FALSE	1	1	218524_at 226605_at 40225_at	3	566	0	HTT
202390_s_at	FALSE	1	1	1555875_at 200738_s_at 201179_s_at 201274_at 203600_s_at 206274_s_at 208030_s_at 210041_s_at 212207_at 212346_s_at 214736_s_at 222856_at 225249_at 226369_at 228915_at 235580_at 244512_at 40225_at	18	566	0	HTT
202393_s_at	FALSE	1	1	200958_s_at 204483_at 205803_s_at	3	566	0	KLF10
202423_at	FALSE	1	1	203410_at 207279_s_at 209341_s_at 214948_s_at 222544_s_at 224776_at 225318_at 226547_at 230808_at 240527_at 242480_at	11	566	0	KAT6A
202431_s_at	FALSE	1	1	208697_s_at 218168_s_at	2	566	0	MYC
202455_at	FALSE	1	1	214881_s_at 240277_at	2	566	0	HDAC5
202478_at	FALSE	1	1	202479_s_at 224397_s_at	2	566	0	TRIB2
202521_at	FALSE	1	1	200860_s_at 201174_s_at 203575_at 204431_at 204617_s_at 207914_x_at 209731_at 214096_s_at 215579_at 216289_at 218057_x_at 219878_s_at 219966_x_at 222692_s_at 223610_at 224922_at 225159_s_at 226967_at 228544_s_at 228611_s_at 228928_x_at 230341_x_at 231268_at 233186_s_at 237463_at 238313_at 241900_at	27	566	0	CTCF
202585_s_at	FALSE	1	1	1553348_a_at 201679_at AFFX-HUMISGF3A/M97935_MB_at	3	566	0	NFX1
202621_at	FALSE	1	1	200646_s_at 209636_at 212152_x_at 217497_at 242398_x_at	5	566	0	IRF3
202645_s_at	FALSE	1	1	201783_s_at 203659_s_at 205546_s_at 208313_s_at 222622_at 223425_at 32209_at	7	566	0	MEN1
202672_s_at	FALSE	1	1	1554420_at 1554980_a_at 201289_at 204748_at	4	566	0	ATF3
202680_at	FALSE	1	1	200783_s_at 202233_s_at 211686_s_at 225036_at	4	566	0	GTF2E2
202723_s_at	FALSE	1	1	1559037_a_at 202724_s_at 202735_at 202796_at 204955_at 212423_at 212713_at 213489_at 219213_at 220272_at 221748_s_at 221870_at 226435_at 227610_at 228471_at 232882_at 239973_at 242268_at 242876_at	19	566	0	FOXO1
202758_s_at	FALSE	1	1	200936_at 222997_s_at 227467_at	3	566	0	RFXANK
202819_s_at	FALSE	1	1	1558754_at 202697_at 203405_at 203428_s_at 203664_s_at 212577_at 218235_s_at 221520_s_at 223452_s_at 225071_at 226936_at	11	566	0	TCEB3
202820_at	FALSE	1	1	202422_s_at 225539_at	2	566	0	AHR
202875_s_at	FALSE	1	1	205847_at 214742_at 218958_at 228247_at 235671_at 241427_x_at	6	566	0	PBX2
202876_s_at	FALSE	1	1	201255_x_at 201545_s_at 203652_at 206989_s_at 208132_x_at 208313_s_at 209667_at 212081_x_at 212285_s_at 216036_x_at 219423_x_at 223265_at 225954_s_at 230368_at 236594_at	15	566	0	PBX2
202906_s_at	FALSE	1	1	202907_s_at 204024_at 213391_at 217299_s_at 219514_at 221867_at 235509_at	7	566	0	NBN
202928_s_at	FALSE	1	1	1555837_s_at 200041_s_at 201050_at 201806_s_at 202253_s_at 202624_s_at 203600_s_at 203782_s_at 203900_at 204954_s_at 207722_s_at 208807_s_at 208922_s_at 209381_x_at 210912_x_at 212329_at 212705_x_at 214241_at 218509_at 218555_at 218892_at 219375_at 227286_at 227973_at 37652_at 49051_g_at	26	566	0	PHF1
202936_s_at	TRUE	1	1	202935_s_at 206734_at 209373_at 213060_s_at	4	566	0	SOX9
202986_at	FALSE	1	1	219566_at 222896_at	2	566	0	ARNT2
203064_s_at	FALSE	1	1	207945_s_at 217782_s_at 218275_at	3	566	0	FOXK2
203075_at	FALSE	1	1	200027_at 201297_s_at 201515_s_at 201588_at 203019_x_at 203076_s_at 203077_s_at 203884_s_at 204297_at 205202_at 205573_s_at 208731_at 212880_at 214578_s_at 218139_s_at 218171_at 219048_at 221728_x_at 221931_s_at 222630_at 224720_at 225239_at 225302_at 226340_x_at 226406_at 226563_at 229618_at 232101_s_at 235022_at 41386_i_at	30	566	0	SMAD2
203077_s_at	FALSE	1	1	1553265_at 200027_at 201515_s_at 203075_at 203076_s_at 203116_s_at 203630_s_at 204297_at 209187_at 209363_s_at 210017_at 211703_s_at 215032_at 217879_at 217972_at 218209_s_at 218247_s_at 218738_s_at 222558_at 222559_s_at 223155_at 224720_at 224725_at 225338_at 226406_at 228149_at 232101_s_at	27	566	0	SMAD2
203132_at	FALSE	1	1	201534_s_at 202304_at 203799_at 209175_at 209649_at 212984_at 213238_at 214658_at 225153_at 225411_at 225769_at 228012_at 228772_at 228853_at 235198_at	15	566	0	RB1
203140_at	FALSE	1	1	228758_at 241705_at	2	566	0	BCL6
203146_s_at	FALSE	1	1	1562062_at 200041_s_at 208922_s_at 216745_x_at 218304_s_at 218892_at 220661_s_at 223288_at 225970_at	9	566	0	GABBR1
203218_at	FALSE	1	1	210570_x_at 225781_at	2	566	0	MAPK9
203222_s_at	FALSE	1	1	203221_at 215802_at 228284_at	3	566	0	TLE1
203247_s_at	FALSE	1	1	201739_at 212534_at 228927_at 231820_x_at 242053_at	5	566	0	ZNF24
203258_at	FALSE	1	1	1555730_a_at 200846_s_at 201226_at 202996_at 203114_at 209251_x_at 210125_s_at 212782_x_at 217774_s_at 217926_at 218320_s_at 220864_s_at	12	566	0	DRAP1
203319_s_at	FALSE	1	1	203318_s_at 223189_x_at 228545_at	3	566	0	ZNF148
203348_s_at	FALSE	1	1	202555_s_at 203349_s_at 211651_s_at 213001_at 216375_s_at 230102_at 244055_at	7	566	0	ETV5
203349_s_at	FALSE	1	1	202625_at 202686_s_at 202897_at 203348_s_at 204556_s_at 212607_at 215719_x_at 216375_s_at 224847_at 225442_at 225793_at 227013_at 230102_at	13	566	0	ETV5
203392_s_at	FALSE	1	1	201747_s_at 212863_x_at 215735_s_at 219997_s_at 221764_at 224316_at	6	566	0	CTBP1
203394_s_at	FALSE	1	1	203395_s_at 218880_at	2	566	0	HES1
203395_s_at	FALSE	1	1	203394_s_at 210972_x_at	2	566	0	HES1
203451_at	FALSE	1	1	216473_x_at 232438_at 244656_at 35160_at	4	566	0	LDB1
203489_at	FALSE	1	1	200002_at 200658_s_at 200823_x_at 200837_at 201104_x_at 201226_at 201233_at 201317_s_at 201840_at 202671_s_at 202839_s_at 203272_s_at 204331_s_at 207507_s_at 209059_s_at 209233_at 210378_s_at 210792_x_at 212626_x_at 212891_s_at 213787_s_at 216583_x_at 217188_s_at 217720_at 217756_x_at 218354_at 218438_s_at 218773_s_at 219329_s_at 223042_s_at 224535_s_at 224972_at 225823_at 225870_s_at 228851_s_at	35	566	0	SIVA1
203490_at	FALSE	1	1	205098_at 207697_x_at 223068_at 235552_at 31845_at	5	566	0	ELF4
203506_s_at	FALSE	1	1	201715_s_at 203055_s_at 208132_x_at 209675_s_at 211342_x_at 212081_x_at 213318_s_at 215364_s_at 216071_x_at 221960_s_at 231974_at	11	566	0	MED12
203543_s_at	FALSE	1	1	1554014_at 202527_s_at 203603_s_at 204649_at 207353_s_at 208671_at 212606_at 213901_x_at 215218_s_at 220130_x_at 221760_at 221773_at 224862_at 225512_at 226873_at 229606_at 242872_at 38158_at	18	566	0	KLF9
203572_s_at	FALSE	1	1	200601_at 203546_at 208132_x_at 209675_s_at 212081_x_at 217903_at 227511_at	7	566	0	TAF6
203577_at	FALSE	1	1	200964_at 208132_x_at 209449_at 221783_at 227691_at	5	566	0	GTF2H4
203588_s_at	FALSE	1	1	203589_s_at 215165_x_at	2	566	0	TFDP2
203589_s_at	FALSE	1	1	203588_s_at 218289_s_at 222579_at 224744_at	4	566	0	TFDP2
203643_at	FALSE	1	1	1553042_a_at 200649_at 212081_x_at 217066_s_at 223635_s_at 225542_at 227511_at	7	566	0	ERF
203665_at	FALSE	1	1	201721_s_at 202974_at 204232_at 205859_at 205936_s_at 208018_s_at 209734_at 211581_x_at 224413_s_at 239025_at	10	566	0	HMOX1
203749_s_at	FALSE	1	1	202908_at 208682_s_at 210720_s_at 211605_s_at 211712_s_at 213419_at 215867_x_at 216300_x_at 218779_x_at 221655_x_at 226076_s_at 227212_s_at 232944_at 233388_at	14	566	0	RARA
203752_s_at	FALSE	1	1	218365_s_at 235810_at	2	566	0	JUND
203792_x_at	FALSE	1	1	201080_at 202991_at 203793_x_at 211716_x_at 213551_x_at 224784_at 225628_s_at 232547_at	8	566	0	PCGF2
203793_x_at	FALSE	1	1	1566403_at 201080_at 203792_x_at 206560_s_at 212697_at 213551_x_at 214239_x_at 216836_s_at 221811_at 224784_at 226506_at	11	566	0	PCGF2
203829_at	FALSE	1	1	201784_s_at 202232_s_at 203311_s_at 218438_s_at 219253_at 226524_at 230556_at 231992_x_at	8	566	0	ELP4
203845_at	FALSE	1	1	204236_at 205269_at 213111_at 216321_s_at 219777_at 222630_at 225761_at 226641_at 226818_at 227265_at 227266_s_at 228333_at 235556_at 236539_at 238668_at 239294_at	16	566	0	KAT2B
203919_at	FALSE	1	1	216264_s_at 216267_s_at 222304_x_at	3	566	0	TCEA2
203927_at	FALSE	1	1	1555349_a_at 1558466_at 200629_at 202207_at 202803_s_at 202902_s_at 203828_s_at 204118_at 204205_at 204533_at 204960_at 204961_s_at 205205_at 205569_at 205718_at 205890_s_at 207238_s_at 207375_s_at 207610_s_at 207697_x_at 208296_x_at 209606_at 210001_s_at 210029_at 210039_s_at 212588_at 213733_at 218805_at 218870_at 219471_at 219690_at 220485_s_at 221059_s_at 221653_x_at 221875_x_at 223767_at 225…	46	566	0	NFKBIE
203952_at	FALSE	1	1	200652_at 211255_x_at 217748_at	3	566	0	ATF6
203957_at	FALSE	1	1	1569149_at 201664_at 211615_s_at 214241_at	4	566	0	E2F6
203973_s_at	FALSE	1	1	213006_at 228325_at	2	566	0	CEBPD
203987_at	FALSE	1	1	202874_s_at 222553_x_at 226294_x_at	3	566	0	FZD6
204020_at	FALSE	1	1	1561690_at 200039_s_at 201725_at 202815_s_at 202870_s_at 205917_at 208772_at 211519_s_at 213049_at 216092_s_at 216212_s_at 218518_at 219477_s_at 220939_s_at 221207_s_at 221258_s_at 221987_s_at 223100_s_at 225176_at 225332_at 225956_at 226977_at 227103_s_at 228069_at 228393_s_at 228694_at 229521_at 230313_at 231329_at 235570_at 235937_at 236752_at 239762_at 240141_at 242512_at 243041_s_at 244181_at	37	566	0	PURA
204022_at	FALSE	1	1	200840_at 217913_at 225959_s_at 227116_at 227586_at	5	566	0	WWP2
204053_x_at	FALSE	1	1	208629_s_at 211711_s_at 217492_s_at	3	566	0	PTEN
204054_at	FALSE	1	1	211711_s_at 217492_s_at 225363_at 228006_at	4	566	0	PTEN
204069_at	FALSE	1	1	1559477_s_at 201615_x_at 202994_s_at 204011_at 205528_s_at 205880_at 207480_s_at 209505_at 209506_s_at 209550_at 209841_s_at 213844_at 223393_s_at 226047_at 228335_at 228827_at 228949_at 233947_s_at 235182_at 242172_at	20	566	0	MEIS1
204108_at	FALSE	1	1	204107_at 214808_at 223055_s_at 226000_at 39313_at	5	566	0	NFYA
204131_s_at	FALSE	1	1	1569477_at 224889_at 224891_at 233674_at 242320_at 244358_at	6	566	0	FOXO3
204132_s_at	FALSE	1	1	201914_s_at 210655_s_at 214543_x_at 224889_at 224891_at	5	566	0	NA
204225_at	FALSE	1	1	228813_at 229664_at 229687_s_at 235360_at	4	566	0	HDAC4
204255_s_at	FALSE	1	1	204253_s_at 204254_s_at	2	566	0	VDR
204275_at	FALSE	1	1	201168_x_at 201439_at 201613_s_at 202328_s_at 202624_s_at 203239_s_at 204907_s_at 204978_at 205897_at 207435_s_at 208807_s_at 208871_at 209241_x_at 211996_s_at 212969_x_at 216629_at 217849_s_at 218045_x_at 218425_at 218522_s_at 220748_s_at 220947_s_at 221889_at 222650_s_at 223635_s_at 224907_s_at 225035_x_at 225104_at 225529_at 225542_at 225874_at 226144_at 226201_at 227120_at 227511_at 233929_x_…	42	566	0	CAPN15
204313_s_at	FALSE	1	1	1552610_a_at 1554747_a_at 1555226_s_at 201151_s_at 201337_s_at 201604_s_at 201646_at 204106_at 204312_x_at 204314_s_at 205884_at 211090_s_at 211871_x_at 212065_s_at 214499_s_at 214513_s_at 215354_s_at 218748_s_at 221695_s_at 223005_s_at 223585_x_at 225144_at 226094_at 229713_at 241661_at	25	566	0	CREB1
204314_s_at	FALSE	1	1	1555948_s_at 201452_at 204313_s_at 212367_at 218836_at 221013_s_at 224875_at 225565_at 228478_at 234021_at	10	566	0	CREB1
204327_s_at	FALSE	1	1	204329_s_at 213028_at 225398_at 225819_at	4	566	0	ZNF202
204329_s_at	FALSE	1	1	202038_at 204327_s_at 221203_s_at 238227_at	4	566	0	ZNF202
204334_at	FALSE	1	1	201280_s_at 203131_at 203835_at 210762_s_at 212423_at 218974_at 219779_at 220580_at 222146_s_at 223492_s_at 226084_at 226824_at 227646_at 232113_at 232570_s_at 235371_at 239809_at 240432_x_at	18	566	0	KLF7
204349_at	FALSE	1	1	1553928_at 1555961_a_at 200093_s_at 200690_at 201568_at 202892_at 203477_at 203667_at 204350_s_at 211758_x_at 218042_at 218163_at 218254_s_at 218339_at 223191_at 223267_at 223803_s_at 224992_s_at 225030_at 225469_at 226642_s_at 226686_at 226752_at 226851_at 228283_at 229025_s_at 231995_at	27	566	0	MED7
204407_at	FALSE	1	1	200608_s_at 202666_s_at 213001_at	3	566	0	TTF2
204420_at	FALSE	1	1	225928_at 632_at	2	566	0	FOSL1
204432_at	FALSE	1	1	206832_s_at 209730_at 223954_x_at 243641_at	4	566	0	SOX12
204451_at	FALSE	1	1	204452_s_at 204457_s_at 209335_at 209436_at 211813_x_at 212887_at 212915_at 213994_s_at 221729_at 226932_at 236035_at	11	566	0	FZD1
204523_at	FALSE	1	1	204453_at 209989_at 218313_s_at 219372_at 238030_at 238475_at	6	566	0	ZNF140
204632_at	FALSE	1	1	201040_at 201168_x_at 202572_s_at 205312_at 206649_s_at 208255_s_at 211588_s_at 215706_x_at 217297_s_at 217349_s_at 217991_x_at 218142_s_at 221269_s_at 222175_s_at 223635_s_at 224658_x_at 224674_at 225124_at 225500_x_at 227858_at 632_at	21	566	0	RPS6KA4
204633_s_at	FALSE	1	1	1557113_at 204635_at	2	566	0	RPS6KA5
204635_at	FALSE	1	1	1557113_at 201137_s_at 204633_s_at 230211_at 235240_at	5	566	0	RPS6KA5
204650_s_at	FALSE	1	1	204021_s_at 204139_x_at 204244_s_at 204538_x_at 205059_s_at 205447_s_at 209397_at 210070_s_at 210129_s_at 210336_x_at 210958_s_at 213102_at 213639_s_at 214241_at 215735_s_at 219031_s_at 220748_s_at 221501_x_at 224673_at 225191_at 227159_at 228318_s_at 228519_x_at 232653_at 244751_at 40149_at 41113_at	27	566	0	APBB3
204654_s_at	FALSE	1	1	1563595_at 202464_s_at 204653_at 209113_s_at	4	566	0	TFAP2A
204731_at	TRUE	1	1	1556364_at 1556579_s_at 204719_at 205259_at 208335_s_at 226625_at 227719_at 229659_s_at 235831_at 240188_at	10	566	0	TGFBR3
204754_at	FALSE	1	1	1555929_s_at 1556364_at 1557961_s_at 202037_s_at 202668_at 202746_at 202992_at 204753_s_at 204755_x_at 205384_at 206163_at 207808_s_at 209351_at 209842_at 213924_at 216511_s_at 218087_s_at 221795_at 223623_at 223796_at 224184_s_at 225990_at 227819_at 228399_at 229308_at 235616_at 238332_at 238577_s_at	28	566	0	HLF
204755_x_at	FALSE	1	1	1556364_at 202037_s_at 202350_s_at 204348_s_at 204359_at 204455_at 204753_s_at 204754_at 206163_at 209466_x_at 209993_at 212675_s_at 212865_s_at 214078_at 219091_s_at 223623_at 224184_s_at 226676_at 227997_at 228027_at 228233_at 228268_at 228399_at 229308_at 235616_at 235759_at 238577_s_at 241703_at 244521_at	29	566	0	HLF
204760_s_at	FALSE	1	1	225840_at 31637_s_at	2	566	0	NA
204778_x_at	FALSE	1	1	204779_s_at 205366_s_at 216973_s_at	3	566	0	HOXB7
204779_s_at	FALSE	1	1	204778_x_at 205366_s_at 216973_s_at	3	566	0	HOXB7
204804_at	FALSE	1	1	200887_s_at 202531_at 202659_at 202863_at 203175_at 203236_s_at 203882_at 203964_at 204415_at 204806_x_at 206011_at 206082_at 208436_s_at 208729_x_at 208812_x_at 209040_s_at 209140_x_at 209536_s_at 209813_x_at 209969_s_at 210514_x_at 211528_x_at 211529_x_at 211530_x_at 211799_x_at 211911_x_at 214022_s_at 214459_x_at 215313_x_at 216526_x_at 216565_x_at 217436_x_at 218400_at 218986_s_at 219684_at 2…	44	566	0	TRIM21
204809_at	FALSE	1	1	1556285_s_at 200047_s_at 200056_s_at 200071_at 202678_at 203544_s_at 209838_at 212264_s_at 212374_at 222465_at 223271_s_at 223606_x_at 225268_at 225734_at 226387_at 227990_at 228149_at 229126_at 234660_s_at 240813_at	20	566	0	CLPX
204913_s_at	FALSE	1	1	204914_s_at 204915_s_at 212209_at 227758_at	4	566	0	SOX11
204915_s_at	FALSE	1	1	204913_s_at 204914_s_at 205696_s_at 227081_at 228367_at 230163_at	6	566	0	SOX11
204970_s_at	FALSE	1	1	206562_s_at 210428_s_at 211716_x_at 218141_at 220349_s_at 235830_at	6	566	0	MAFG
204980_at	FALSE	1	1	208743_s_at 225856_at	2	566	0	CLOCK
204998_s_at	FALSE	1	1	203234_at 204999_s_at	2	566	0	ATF5
204999_s_at	FALSE	1	1	204998_s_at 226054_at	2	566	0	ATF5
205026_at	FALSE	1	1	201102_s_at 201647_s_at 212550_at	3	566	0	STAT5B
205051_s_at	FALSE	1	1	1556579_s_at 206032_at 209291_at 209292_at 225990_at 236038_at 237727_at	7	566	0	KIT
205062_x_at	FALSE	1	1	212244_at 214787_at 214855_s_at 230141_at	4	566	0	ARID4A
205067_at	FALSE	1	1	216598_s_at 223767_at 228042_at 39402_at	4	566	0	IL1B
205134_s_at	FALSE	1	1	226054_at 227616_at	2	566	0	NUFIP1
205135_s_at	FALSE	1	1	204127_at 204831_at 212603_at 214306_at 218203_at 222402_at 223450_s_at 224309_s_at 224673_at 225887_at 242188_at	11	566	0	NUFIP1
205180_s_at	FALSE	1	1	200629_at 203052_at 203402_at 204588_s_at 207697_x_at 210225_x_at 214122_at 217691_x_at 219045_at 224151_s_at 227645_at 229937_x_at 230966_at 239219_at 240232_at	15	566	0	ADAM8
205188_s_at	FALSE	1	1	1557227_s_at 201101_s_at 201635_s_at 202572_s_at 203056_s_at 205187_at 206536_s_at 206562_s_at 208629_s_at 209257_s_at 209258_s_at 210994_x_at 210995_s_at 212107_s_at 213446_s_at 217297_s_at 217878_s_at 221734_at 222850_s_at 228951_at 233268_s_at 235451_at 33148_at	23	566	0	SMAD5
205193_at	FALSE	1	1	205428_s_at 221505_at 36711_at	3	566	0	MAFF
205201_at	FALSE	1	1	1563120_at 1569342_at 203963_at 204306_s_at 204768_s_at 205447_s_at 209603_at 210246_s_at 211248_s_at 216092_s_at 216320_x_at 223274_at 227376_at 231329_at 232480_at 234222_at 235938_at 242532_at	18	566	0	GLI3
205207_at	FALSE	1	1	202497_x_at 203821_at 212531_at 224839_s_at 226120_at	5	566	0	IL6
205251_at	FALSE	1	1	201370_s_at 202779_s_at 203554_x_at 203612_at 204072_s_at 212782_x_at 218758_s_at 223006_s_at 225032_at 228012_at	10	566	0	PER2
205253_at	FALSE	1	1	212148_at 212151_at 217617_at 233273_at 240725_at 241102_at	6	566	0	PBX1
205277_at	FALSE	1	1	1557938_s_at 1559814_at 1570078_a_at 203240_at 203835_at 204310_s_at 204603_at 204641_at 204948_s_at 205528_s_at 209550_at 209721_s_at 212419_at 213428_s_at 213905_x_at 218252_at 220765_s_at 221541_at 223393_s_at 225913_at 227300_at 227844_at 228729_at 229172_at 229480_at 230218_at 231579_s_at 233036_at 233607_at 235077_at 238478_at 36030_at	32	566	0	PRDM2
205296_at	FALSE	1	1	205046_at 205909_at 209642_at 222608_s_at 226881_at 229551_x_at	6	566	0	RBL1
205322_s_at	FALSE	1	1	201224_s_at 204074_s_at 212101_at 219426_at	4	566	0	MTF1
205366_s_at	FALSE	1	1	204778_x_at 204779_s_at 205600_x_at 205601_s_at 216973_s_at 228904_at 232979_at	7	566	0	HOXB6
205398_s_at	FALSE	1	1	205397_x_at 216952_s_at 218284_at	3	566	0	SMAD3
205409_at	FALSE	1	1	214266_s_at 218880_at 218881_s_at 224727_at 225262_at	5	566	0	FOSL2
205453_at	FALSE	1	1	228904_at 231767_at 237189_at	3	566	0	HOXB2
205459_s_at	FALSE	1	1	1557690_x_at 205460_at 213462_at 39548_at 39549_at	5	566	0	NPAS2
205460_at	FALSE	1	1	205459_s_at 213462_at 39549_at	3	566	0	NPAS2
205555_s_at	FALSE	1	1	210319_x_at 219925_at	2	566	0	MSX2
205600_x_at	FALSE	1	1	202465_at 205366_s_at 205601_s_at 213543_at 223104_at 228904_at 232979_at	7	566	0	HOXB5
205601_s_at	FALSE	1	1	205366_s_at 205600_x_at 218132_s_at 229075_at 232979_at	5	566	0	HOXB5
205604_at	FALSE	1	1	222962_s_at 228249_at 230109_at	3	566	0	HOXD9
205606_at	FALSE	1	1	214305_s_at 34697_at	2	566	0	LRP6
205648_at	FALSE	1	1	210495_x_at 213429_at 213764_s_at 215446_s_at 225681_at 226311_at 227059_at 227660_at 37892_at	9	566	0	WNT2
205659_at	FALSE	1	1	204057_at 206637_at 228314_at 230968_at	4	566	0	HDAC9
205817_at	FALSE	1	1	223879_s_at 228347_at	2	566	0	SIX1
205841_at	FALSE	1	1	1567628_at 200837_at 201212_at 201662_s_at 202663_at 205842_s_at 209901_x_at 211122_s_at 227606_s_at	9	566	0	JAK2
205865_at	FALSE	1	1	224671_at 230093_at	2	566	0	ARID3A
205906_at	FALSE	1	1	206811_at 206889_at 207914_x_at 208232_x_at 214122_at 217410_at 222197_s_at 239446_x_at	8	566	0	FOXJ1
205931_s_at	FALSE	1	1	1557051_s_at 229228_at 232555_at	3	566	0	NA
205932_s_at	FALSE	1	1	224407_s_at 229127_at 58780_s_at	3	566	0	MSX1
205961_s_at	FALSE	1	1	200934_at 201476_s_at 202413_s_at 202899_s_at 203811_s_at 209337_at 209421_at 226297_at	8	566	0	PSIP1
205963_s_at	FALSE	1	1	1554078_s_at 221738_at	2	566	0	DNAJA3
205990_s_at	FALSE	1	1	213425_at 227624_at 231227_at	3	566	0	WNT5A
206036_s_at	FALSE	1	1	1555469_a_at 208503_s_at 228812_at 232599_at 235242_at 240510_at	6	566	0	REL
206074_s_at	FALSE	1	1	210457_x_at 213519_s_at 216840_s_at 218887_at 219037_at 221520_s_at 227937_at	7	566	0	HMGA1
206096_at	FALSE	1	1	1566887_x_at 228512_at	2	566	0	ZNF35
206099_at	FALSE	1	1	1552610_a_at 1553117_a_at 1554834_a_at 1555691_a_at 1555812_a_at 200904_at 208306_x_at 208679_s_at 210338_s_at 210972_x_at 211991_s_at 214995_s_at 215193_x_at 216231_s_at 218764_at 220577_at 226841_at 238519_at 239071_at	19	566	0	PRKCH
206194_at	FALSE	1	1	206858_s_at 225844_at 231936_at	3	566	0	HOXC4
206249_at	FALSE	1	1	1562440_at 229771_at	2	566	0	MAP3K13
206271_at	FALSE	1	1	209970_x_at 211366_x_at 218733_at 219892_at 239587_at	5	566	0	TLR3
206314_at	FALSE	1	1	209955_s_at 215076_s_at 222237_s_at 235347_at 235570_at	5	566	0	ZKSCAN7
206363_at	FALSE	1	1	201278_at 202897_at 208944_at 208966_x_at 209199_s_at 209200_at 209348_s_at 209568_s_at 212233_at 212414_s_at 212646_at 213160_at 213309_at 215388_s_at 219093_at 219489_s_at 219777_at 222872_x_at 224414_s_at 224833_at 224964_s_at 225793_at 226335_at 226731_at 226841_at 226875_at 228376_at 228728_at 229670_at 36030_at	30	566	0	MAF
206501_x_at	FALSE	1	1	1552721_a_at 217061_s_at 235036_at	3	566	0	ETV1
206558_at	FALSE	1	1	208157_at 241726_at	2	566	0	SIM2
206601_s_at	FALSE	1	1	1552337_s_at 201144_s_at 204244_s_at 205522_at 210691_s_at 212254_s_at 213599_at 218200_s_at 219173_at 219990_at 220512_at 225241_at 228827_at 235887_at 244769_at	15	566	0	HOXD3
206683_at	FALSE	1	1	1555758_a_at 203213_at 218830_at 218897_at 219539_at 225719_s_at 228544_s_at	7	566	0	ZNF165
206689_x_at	FALSE	1	1	1861_at 201245_s_at 209192_x_at 213211_s_at 214258_x_at 214726_x_at 219050_s_at	7	566	0	KAT5
206789_s_at	FALSE	1	1	201221_s_at 202362_at 205480_s_at 208801_at 214560_at 224793_s_at 226601_at 226966_at 228192_at 232279_at 239311_at	11	566	0	POU2F1
206822_s_at	FALSE	1	1	200737_at 200872_at 210306_at 213837_at 230656_s_at 242637_at	6	566	0	L3MBTL1
206847_s_at	FALSE	1	1	204270_at 209047_at 209769_s_at 209897_s_at 209905_at 212797_at 212813_at 213147_at 213260_at 213844_at 214212_x_at 214651_s_at 214807_at 217525_at 221246_x_at 222101_s_at 224822_at 227419_x_at 228642_at 231987_at 232113_at 235521_at 235753_at 236796_at 238447_at 240112_at 243416_at 243481_at	28	566	0	HOXA7
206853_s_at	FALSE	1	1	200761_s_at 201916_s_at 201955_at 202512_s_at 203224_at 203376_at 203970_s_at 206854_s_at 207365_x_at 209187_at 210076_x_at 212366_at 213074_at 213452_at 213545_x_at 218846_at 219459_at 221478_at 221786_at 222201_s_at 222805_at 224206_x_at 224953_at 225348_at 225385_s_at 226601_at 227368_at 227471_at 228149_at 228330_at 228418_at 228745_at 238525_at 240214_at	34	566	0	MAP3K7
206854_s_at	FALSE	1	1	202318_s_at 206853_s_at 211536_x_at 211537_x_at 212366_at 217823_s_at 222201_s_at	7	566	0	MAP3K7
206929_s_at	FALSE	1	1	1558215_s_at 202102_s_at 202328_s_at 204021_s_at 204524_at 205057_s_at 205434_s_at 206956_at 208726_s_at 212494_at 213298_at 214241_at 216036_x_at 218714_at 219922_s_at 220748_s_at 222983_s_at 223237_x_at 226377_at 226711_at 226895_at 227325_at 227364_at 230311_s_at 232480_at	25	566	0	NFIC
206966_s_at	FALSE	1	1	1556732_at 1558111_at 1559582_at 206965_at 210113_s_at 210288_at 211822_s_at 216997_x_at 223494_at 231784_s_at	10	566	0	KLF12
207031_at	FALSE	1	1	200785_s_at 204320_at 205479_s_at 205712_at 210511_s_at 213338_at 222899_at 225681_at 227961_at 229271_x_at 232805_at 236044_at 37892_at	13	566	0	NKX3-2
207039_at	FALSE	1	1	1556770_a_at 201124_at 201795_at 202233_s_at 202613_at 202870_s_at 203513_at 203764_at 204162_at 204825_at 207590_s_at 208103_s_at 208628_s_at 209408_at 209644_x_at 211063_s_at 213523_at 222958_s_at	18	566	0	CDKN2A
207079_s_at	FALSE	1	1	1554015_a_at 1555193_a_at 207361_at 210104_at 214336_s_at 237746_at 244000_at	7	566	0	MED6
207113_s_at	FALSE	1	1	1552584_at 226372_at	2	566	0	TNF
207117_at	FALSE	1	1	207605_x_at 220800_s_at 235564_at	3	566	0	ZNF117
207163_s_at	FALSE	1	1	208611_s_at 218555_at 225953_at	3	566	0	AKT1
207233_s_at	FALSE	1	1	202450_s_at 202686_s_at 203695_s_at 204236_at 209473_at 214807_at 223380_s_at 226066_at 227561_at 238478_at 240555_at	11	566	0	MITF
207426_s_at	FALSE	1	1	201744_s_at 203876_s_at 204320_at 205479_s_at 205941_s_at 209758_s_at 209955_s_at 210495_x_at 210845_s_at 212353_at 212354_at 212464_s_at 213764_s_at 213765_at 214587_at 215446_s_at 216442_x_at 217428_s_at 219773_at 222877_at 222899_at 224733_at 225285_at 225664_at 225681_at 227140_at 227566_at 227660_at 229271_x_at 229479_at 236843_at 242100_at 37512_at 37892_at	34	566	0	TNFSF4
207469_s_at	FALSE	1	1	200039_s_at 203745_at 223362_s_at	3	566	0	PIR
207513_s_at	FALSE	1	1	225174_at 228091_at 231995_at	3	566	0	ZNF189
207535_s_at	FALSE	1	1	1554783_s_at 207419_s_at 233510_s_at	3	566	0	NFKB2
207551_s_at	FALSE	1	1	1569948_at 203964_at 205671_s_at 206060_s_at 206392_s_at 208627_s_at 208628_s_at 209604_s_at 216488_s_at 218322_s_at 219741_x_at 221752_at 222872_x_at 223300_s_at 225646_at 226077_at 231820_x_at	17	566	0	MSL3
207629_s_at	FALSE	1	1	1554783_s_at 1555515_a_at 209435_s_at	3	566	0	ARHGEF2
207654_x_at	FALSE	1	1	1554365_a_at 1555057_at 1566424_at 200039_s_at 200738_s_at 200975_at 201179_s_at 201720_s_at 201725_at 202194_at 202195_s_at 202647_s_at 203471_s_at 203594_at 205263_at 205763_s_at 207157_s_at 208627_s_at 209091_s_at 209188_x_at 209514_s_at 210466_s_at 211061_s_at 211150_s_at 212436_at 216652_s_at 217094_s_at 217725_x_at 217772_s_at 218036_x_at 221547_at 221676_s_at 222435_s_at 222448_s_at 222580…	45	566	0	DR1
207713_s_at	FALSE	1	1	202326_at 202841_x_at 205546_s_at 208984_x_at 212280_x_at 220741_s_at 221889_at 225191_at 225505_s_at 225995_x_at 227675_at 233929_x_at 244487_at	13	566	0	RBCK1
207785_s_at	FALSE	1	1	203156_at 203603_s_at 212476_at 225008_at 226180_at 233235_x_at	6	566	0	RBPJ
207805_s_at	FALSE	1	1	218622_at 223244_s_at 226896_at	3	566	0	PSMD9
207826_s_at	FALSE	1	1	200761_s_at 203562_at 204939_s_at 209191_at 212077_at 213010_at 213069_at 215388_s_at 224414_s_at 224822_at 225442_at 225524_at 225793_at 226695_at 226751_at 227771_at 228080_at	17	566	0	ID3
207968_s_at	FALSE	1	1	209199_s_at 218212_s_at	2	566	0	MEF2C
208033_s_at	FALSE	1	1	200601_at 201439_at 202571_s_at 203239_s_at 209468_at 218010_x_at 218494_s_at 220947_s_at 223425_at 227511_at 227994_x_at 228951_at 233571_x_at 242738_s_at 38918_at	15	566	0	ZFHX3
208056_s_at	FALSE	1	1	213051_at 229060_at	2	566	0	CBFA2T3
208129_x_at	FALSE	1	1	209359_x_at 211180_x_at	2	566	0	NA
208270_s_at	FALSE	1	1	201003_x_at 218186_at	2	566	0	RNPEP
208370_s_at	FALSE	1	1	209283_at 210041_s_at 215253_s_at 226077_at	4	566	0	RCAN1
208420_x_at	FALSE	1	1	201350_at 202039_at 202871_at 208830_s_at 208831_x_at 211899_s_at 212087_s_at 217806_s_at 218464_s_at 231815_at	10	566	0	SUPT6H
208443_x_at	FALSE	1	1	200907_s_at 202403_s_at 202952_s_at 203886_s_at 205330_at 208789_at 209955_s_at 210135_s_at 211571_s_at 215646_s_at 220272_at 221730_at 223279_s_at 225381_at 227561_at 231823_s_at 233364_s_at	17	566	0	SHOX2
208503_s_at	FALSE	1	1	1552622_s_at 1554260_a_at 1555469_a_at 1557289_s_at 1557953_at 1558759_s_at 1558937_s_at 1569167_at 201283_s_at 201383_s_at 203625_x_at 206036_s_at 207115_x_at 213018_at 214718_at 214757_at 214918_at 214964_at 215558_at 215624_at 216115_at 217519_at 219834_at 223036_at 229128_s_at 230872_s_at 232466_at 233596_at 235067_at 238678_at 238918_at 239193_at 239432_at 239511_s_at 239512_at 240703_s_at 2…	40	566	0	GATAD1
208541_x_at	FALSE	1	1	203176_s_at 211406_at 213336_at 216002_at 216212_s_at 218336_at 223229_at 226349_at 229747_x_at 230211_at 239011_at	11	566	0	TFAM
208644_at	FALSE	1	1	200052_s_at 201771_at 203032_s_at 203968_s_at 206468_s_at 207173_x_at 212165_at 212330_at 214130_s_at 217900_at 218605_at 221761_at 222250_s_at 242945_at 244103_at	15	566	0	PARP1
208692_at	FALSE	1	1	200002_at 200010_at 200022_at 200651_at 200716_x_at 200858_s_at 200869_at 201258_at 203034_s_at 210646_x_at 211942_x_at 212790_x_at 213414_s_at 214167_s_at 217720_at 217747_s_at 224930_x_at 234512_x_at	18	566	0	RPS3
208694_at	FALSE	1	1	202872_at 203207_s_at 203208_s_at 208882_s_at 209096_at 209523_at 210543_s_at 212449_s_at 212523_s_at 212934_at 218027_at 218185_s_at 219121_s_at 219231_at 221586_s_at 221749_at 222036_s_at 222037_at 222551_s_at 224751_at 225547_at 225676_s_at 226483_at 232180_at 234988_at 238903_at	26	566	0	PRKDC
208760_at	FALSE	1	1	1558184_s_at 203801_at 212936_at 212985_at 214102_at 219625_s_at 223119_s_at 225430_at 225509_at 226974_at 227060_at 228476_at 229083_at 229129_at 229355_at 238861_at 241689_at	17	566	0	UBE2I
208763_s_at	FALSE	1	1	207001_x_at 239496_at	2	566	0	TSC22D3
208791_at	FALSE	1	1	208792_s_at 222043_at 223842_s_at	3	566	0	CLU
208792_s_at	FALSE	1	1	201276_at 208791_at 208795_s_at 222043_at	4	566	0	CLU
208794_s_at	FALSE	1	1	1554806_a_at 207594_s_at 212520_s_at 213720_s_at 214728_x_at 221506_s_at 78495_at	7	566	0	SMARCA4
208830_s_at	FALSE	1	1	202871_at 208420_x_at 208831_x_at 212087_s_at 217806_s_at 224784_at 231815_at	7	566	0	SUPT6H
208831_x_at	FALSE	1	1	201080_at 201350_at 208420_x_at 208830_s_at 209352_s_at 211899_s_at 212087_s_at 212705_x_at 213884_s_at 217806_s_at 231815_at 242473_at 32402_s_at	13	566	0	SUPT6H
208960_s_at	FALSE	1	1	1554574_a_at 1554600_s_at 1555832_s_at 202498_s_at 202578_s_at 203890_s_at 208961_s_at 209305_s_at 222088_s_at 224606_at 37028_at AFFX-HSAC07/X00351_5_at	12	566	0	KLF6
208961_s_at	FALSE	1	1	1555832_s_at 208960_s_at 211610_at 224606_at 235922_at	5	566	0	KLF6
209048_s_at	FALSE	1	1	209049_s_at 227904_at 233748_x_at 234359_at 235693_at 239991_at	6	566	0	ZMYND8
209049_s_at	FALSE	1	1	209048_s_at 214795_at 218136_s_at 230533_at 234785_at 239991_at	6	566	0	ZMYND8
209059_s_at	FALSE	1	1	200002_at 200019_s_at 200663_at 200820_at 201119_s_at 201226_at 201541_s_at 201946_s_at 202243_s_at 202546_at 202675_at 203034_s_at 203489_at 207769_s_at 208764_s_at 209058_at 211942_x_at 212082_s_at 212891_s_at 212955_s_at 214527_s_at 215952_s_at 217774_s_at 217962_at 218160_at 218354_at 220864_s_at 223064_at 223446_s_at 224395_s_at 224637_at 224867_at 227160_s_at 233268_s_at	34	566	0	EDF1
209119_x_at	FALSE	1	1	1555780_a_at 201297_s_at 201321_s_at 202691_at 202774_s_at 203972_s_at 209121_x_at 212631_at 215032_at 217844_at 221869_at 226054_at 226895_at 229092_at 232878_at 234105_at 242297_at 244655_at 55872_at	19	566	0	NR2F2
209120_at	FALSE	1	1	209121_x_at 215073_s_at 223204_at 226303_at 229092_at 236396_at 242396_at	7	566	0	NR2F2
209121_x_at	FALSE	1	1	204468_s_at 204989_s_at 209119_x_at 209120_at 212713_at 214792_x_at 215073_s_at 229092_at 232878_at 236396_at 242396_at	11	566	0	NR2F2
209124_at	FALSE	1	1	202307_s_at 203052_at 203471_s_at 204770_at 204972_at 205098_at 208885_at 209604_s_at 209969_s_at 210225_x_at 211336_x_at 213294_at 219209_at 219691_at 219716_at 225973_at 226702_at 230036_at 236156_at	19	566	0	MYD88
209153_s_at	FALSE	1	1	210776_x_at 213730_x_at 242019_at	3	566	0	TCF3
209165_at	FALSE	1	1	212227_x_at 220221_at 222398_s_at 233286_at	4	566	0	AATF
209192_x_at	FALSE	1	1	206689_x_at 210125_s_at 213211_s_at 214258_x_at 232129_s_at	5	566	0	KAT5
209193_at	FALSE	1	1	1569346_a_at 202643_s_at 202910_s_at 209191_at 212414_s_at 214054_at 219971_at 221059_s_at	8	566	0	PIM1
209211_at	FALSE	1	1	201820_at 204751_x_at 204855_at 204977_at 209169_at 209212_s_at 210347_s_at 219498_s_at 219795_at 220147_s_at 222891_s_at 224191_x_at 225344_at 225421_at 226817_at 226822_at 231033_at 232944_at	18	566	0	KLF5
209212_s_at	FALSE	1	1	204855_at 205030_at 205044_at 209211_at 209283_at 209602_s_at 212496_s_at 213260_at 213627_at 214104_at 215729_s_at 218931_at 220625_s_at 222242_s_at 223121_s_at 224191_x_at 224848_at 224925_at 225092_at 225356_at 226817_at 227072_at	22	566	0	KLF5
209242_at	FALSE	1	1	209243_s_at 212971_at 220653_at 224523_s_at 230068_s_at	5	566	0	PEG3
209243_s_at	FALSE	1	1	201161_s_at 209242_at 218115_at 220653_at 230068_s_at 231773_at	6	566	0	PEG3
209271_at	FALSE	1	1	200605_s_at 202629_at 215545_at	3	566	0	BPTF
209272_at	FALSE	1	1	201984_s_at 202504_at 203636_at 203637_s_at 210145_at 213221_s_at 225344_at 225975_at 226490_at 227570_at 228748_at 242671_at	12	566	0	NAB1
209282_at	FALSE	1	1	202339_at 203281_s_at 203718_at 206980_s_at 218608_at 221525_at 223024_at 223849_s_at	8	566	0	PRKD2
209337_at	FALSE	1	1	1553434_at 205961_s_at 208673_s_at 209787_s_at 218134_s_at 226910_at 230403_at	7	566	0	PSIP1
209338_at	FALSE	1	1	207627_s_at 222567_s_at 224152_s_at	3	566	0	TFCP2
209341_s_at	FALSE	1	1	202423_at 209342_s_at 212403_at 225191_at 225724_at 239086_at	6	566	0	IKBKB
209355_s_at	FALSE	1	1	201497_x_at 202794_at 203065_s_at 203088_at 203323_at 203498_at 204236_at 204358_s_at 204955_at 205405_at 205528_s_at 206481_s_at 206701_x_at 206953_s_at 207808_s_at 208747_s_at 208944_at 209199_s_at 209318_x_at 209763_at 209897_s_at 210762_s_at 212188_at 212226_s_at 212230_at 214920_at 215388_s_at 217757_at 218974_at 219213_at 220348_at 221748_s_at 228233_at 228372_at 228827_at 232204_at 232878_…	43	566	0	PPAP2B
209359_x_at	FALSE	1	1	204876_at 208129_x_at 210484_s_at 211180_x_at 211504_x_at 225497_at	6	566	0	NA
209360_s_at	FALSE	1	1	212473_s_at 213455_at 213675_at 222288_at 226047_at 226777_at 238478_at 242699_at	8	566	0	NA
209369_at	FALSE	1	1	1569868_s_at 203180_at 203780_at 205074_at 230126_s_at	5	566	0	ANXA3
209383_at	FALSE	1	1	1555753_x_at 1555826_at 201475_x_at 204072_s_at 229719_s_at 230211_at	6	566	0	DDIT3
209407_s_at	FALSE	1	1	204306_s_at 207722_s_at 221562_s_at 229113_s_at	4	566	0	DEAF1
209430_at	FALSE	1	1	1557797_a_at 225019_at	2	566	0	BTAF1
209432_s_at	FALSE	1	1	210062_s_at 212891_s_at 214864_s_at	3	566	0	CREB3
209468_at	FALSE	1	1	205002_at 208033_s_at 220748_s_at 227511_at	4	566	0	LRP5
209503_s_at	FALSE	1	1	201827_at 209163_at 218680_x_at 221069_s_at 223443_s_at 224730_at	6	566	0	PSMC5
209506_s_at	FALSE	1	1	1556364_at 1562189_at 203968_s_at 204069_at 205528_s_at 205529_s_at 207034_s_at 209505_at 209540_at 209897_s_at 209993_at 212358_at 215271_at 218656_s_at 219511_s_at 220794_at 224838_at 227860_at 228233_at 228335_at 228827_at 230670_at 233036_at 235616_at 236184_at 237727_at 238204_at 238447_at 238577_s_at 239604_at 240245_at 241536_at 241679_at 244420_at	34	566	0	NR2F1
209523_at	FALSE	1	1	1553229_at 201323_at 201985_at 202872_at 204068_at 208694_at 208820_at 208883_at 209096_at 209899_s_at 210691_s_at 212160_at 212248_at 212250_at 212461_at 214039_s_at 217844_at 218782_s_at 218905_at 219000_s_at 219363_s_at 219449_s_at 219494_at 221020_s_at 221749_at 222037_at 222543_at 222551_s_at 222740_at 222985_at 223231_at 225040_s_at 225085_at 225439_at 225676_s_at 225702_at 226294_x_at 2278…	42	566	0	TAF2
209544_at	FALSE	1	1	1568780_at 203208_s_at 209545_s_at 210559_s_at 214431_at 215013_s_at 218059_at 219787_s_at 225439_at 233417_at 235444_at	11	566	0	RIPK2
209587_at	FALSE	1	1	208502_s_at 236444_x_at	2	566	0	PITX1
209591_s_at	FALSE	1	1	209590_at 229147_at	2	566	0	BMP7
209595_at	FALSE	1	1	202232_s_at 208744_x_at 215207_x_at	3	566	0	GTF2F2
209636_at	FALSE	1	1	1558215_s_at 200634_at 202621_at 203110_at 203175_at 203379_at 203828_s_at 205205_at 205312_at 205400_at 205546_s_at 208829_at 209051_s_at 212784_at 217119_s_at 221849_s_at 223425_at 224252_s_at 224927_at	19	566	0	NFKB2
209644_x_at	FALSE	1	1	202870_s_at 203909_at 204203_at 205046_at 207039_at 209460_at 209642_at 209800_at 219275_at 221505_at 225834_at 226197_at 226817_at 227452_at 229169_at 231033_at 231984_at	17	566	0	CDKN2A
209666_s_at	FALSE	1	1	201273_s_at 203327_at 209175_at 209259_s_at 209585_s_at 213118_at 220547_s_at 221550_at 224649_x_at 224700_at 224786_at 225497_at 226339_at 235190_at 235198_at	15	566	0	CHUK
209710_at	FALSE	1	1	210358_x_at 213488_at 222996_s_at 226817_at 232370_at	5	566	0	GATA2
209736_at	FALSE	1	1	1561749_at 203009_at 217849_s_at 233709_at 38918_at	5	566	0	SOX13
209743_s_at	FALSE	1	1	1553704_x_at 1554052_at 1554390_s_at 1555797_a_at 1568877_a_at 200009_at 200669_s_at 200890_s_at 202604_x_at 205447_s_at 207791_s_at 209744_x_at 212246_at 213926_s_at 214697_s_at 216113_at 217094_s_at 217725_x_at 217844_at 220083_x_at 221881_s_at 222387_s_at 223258_s_at 225943_at 226554_at 233198_at 233208_x_at 236388_at 239017_at 240600_at 241434_at	31	566	0	ITCH
209750_at	FALSE	1	1	204732_s_at 213026_at 217862_at 221045_s_at 223007_s_at 225768_at 225957_at 228250_at 37278_at	9	566	0	NR1D2
209751_s_at	FALSE	1	1	1554577_a_at 200036_s_at 201317_s_at 201568_at 209224_s_at 209363_s_at 215227_x_at 218011_at 218201_at 223156_at 226007_at 228355_s_at 236200_at	13	566	0	NA
209798_at	FALSE	1	1	202038_at 202169_s_at 202362_at 202741_at 203137_at 203376_at 203531_at 203646_at 204438_at 205480_s_at 209198_s_at 209475_at 209572_s_at 209970_x_at 211764_s_at 212397_at 212588_at 213149_at 213452_at 214700_x_at 215596_s_at 216472_at 218314_s_at 218379_at 219540_at 219546_at 222028_at 222156_x_at 226633_at 227428_at 228220_at 228916_at 229560_at 235646_at 236265_at 242725_at	36	566	0	NPAT
209807_s_at	FALSE	1	1	218978_s_at 227400_at	2	566	0	NFIX
209815_at	FALSE	1	1	202037_s_at 209289_at 209842_at 212771_at 213029_at 222162_s_at 223468_s_at 225093_at 225627_s_at 226490_at 227934_at 230292_at 236038_at	13	566	0	PTCH1
209843_s_at	FALSE	1	1	1553613_s_at 1569872_a_at 203264_s_at 209283_at 209834_at 209842_at 210347_s_at 210605_s_at 219415_at 219498_s_at 220425_x_at 222891_s_at 224191_x_at 227984_at 242600_at	15	566	0	SOX10
209863_s_at	FALSE	1	1	200795_at 201820_at 202504_at 204455_at 204636_at 204855_at 205116_at 205157_s_at 205595_at 205858_at 206032_at 206033_s_at 206825_at 208153_s_at 209270_at 209351_at 209465_x_at 209466_x_at 210020_x_at 212236_x_at 213456_at 213661_at 216918_s_at 223623_at 225571_at 226844_at 228335_at 228653_at 228885_at 230147_at 230472_at 230920_at 231867_at 235075_at 235616_at 238577_s_at 240724_at 244521_at	38	566	0	TP63
209905_at	FALSE	1	1	1557051_s_at 202192_s_at 202724_s_at 203498_at 203951_at 205109_s_at 206163_at 206847_s_at 209651_at 212419_at 212813_at 213247_at 213844_at 214651_s_at 218380_at 218418_s_at 218974_at 219935_at 221555_x_at 223393_s_at 225147_at 226676_at 227070_at 228080_at 228642_at 228740_at 228827_at 229357_at 229523_at 232947_at 235182_at 235368_at 235521_at 235616_at 235753_at	35	566	0	NA
209928_s_at	FALSE	1	1	201389_at 203402_at 218429_s_at 228319_at	4	566	0	MSC
209966_x_at	FALSE	1	1	207981_s_at 240102_at 244216_at	3	566	0	ESRRG
209989_at	FALSE	1	1	204523_at 225943_at 238030_at	3	566	0	ZNF268
210017_at	FALSE	1	1	203077_s_at 208309_s_at 210018_x_at 226335_at 226756_at	5	566	0	MALT1
210023_s_at	FALSE	1	1	203144_s_at 211025_x_at 229338_at 239894_at	4	566	0	PCGF1
210086_at	FALSE	1	1	206650_at 213053_at 214368_at 220536_at 221257_x_at 238404_x_at 241355_at 241670_x_at	8	566	0	HR
210104_at	FALSE	1	1	1554365_a_at 1555618_s_at 200798_x_at 201001_s_at 201267_s_at 201532_at 203023_at 204219_s_at 207079_s_at 208290_s_at 208675_s_at 208756_at 208899_x_at 209131_s_at 209653_at 210131_x_at 214507_s_at 215424_s_at 216591_s_at 217188_s_at 217741_s_at 219929_s_at 222035_s_at 222385_x_at 222417_s_at 222458_s_at 224177_s_at 225994_at 233208_x_at 235013_at	30	566	0	MED6
210174_at	FALSE	1	1	1556314_a_at 218656_s_at	2	566	0	NR5A2
210191_s_at	FALSE	1	1	1559116_s_at 215285_s_at	2	566	0	PHTF1
210218_s_at	FALSE	1	1	202864_s_at 205552_s_at 208012_x_at 208392_x_at 208966_x_at 209417_s_at 209536_s_at 209762_x_at 219209_at 219243_at 226603_at 235529_x_at	12	566	0	SP100
210220_at	FALSE	1	1	222781_s_at 232201_at 238129_s_at	3	566	0	FZD2
210306_at	FALSE	1	1	1568915_at 206822_s_at 213837_at 236050_at 242637_at	5	566	0	L3MBTL1
210319_x_at	FALSE	1	1	205555_s_at 209696_at 214020_x_at 215867_x_at 221047_s_at 232914_s_at	6	566	0	MSX2
210358_x_at	FALSE	1	1	201967_at 209710_at 210469_at 232370_at 236850_at 242022_at	6	566	0	GATA2
210426_x_at	FALSE	1	1	210479_s_at 235009_at 235567_at	3	566	0	RORA
210479_s_at	FALSE	1	1	210426_x_at 210943_s_at 235567_at	3	566	0	RORA
210513_s_at	FALSE	1	1	205116_at 210512_s_at 211527_x_at 211762_s_at 212142_at 212171_x_at 217356_s_at 221730_at 221881_s_at 223055_s_at 228393_s_at 235601_at 236966_at 238447_at 240052_at 244420_at	16	566	0	VEGFA
210537_s_at	FALSE	1	1	203367_at 208985_s_at 219435_at	3	566	0	TADA2A
210555_s_at	FALSE	1	1	1555613_a_at 200079_s_at 200904_at 203385_at 203611_at 210972_x_at 221942_s_at 223922_x_at 225137_at 225139_at	10	566	0	NFATC3
210570_x_at	FALSE	1	1	201768_s_at 203218_at 210788_s_at 211016_x_at 214553_s_at 218119_at 220477_s_at	7	566	0	MAPK9
210719_s_at	FALSE	1	1	1568617_a_at 200075_s_at 208824_x_at 209113_s_at 213244_at 217729_s_at 218064_s_at 226494_at 231042_s_at	9	566	0	HMG20B
210792_x_at	FALSE	1	1	201840_at 202282_at 202839_s_at 203342_at 203489_at 205726_at 217926_at 218320_s_at 218495_at 224395_s_at 224972_at 225201_s_at 226915_s_at	13	566	0	SIVA1
210985_s_at	FALSE	1	1	228531_at 242234_at	2	566	0	SP100
211002_s_at	FALSE	1	1	1553613_s_at 201820_at 202036_s_at 202037_s_at 202342_s_at 202504_at 203256_at 204259_at 204455_at 204636_at 204733_at 204855_at 205044_at 205157_s_at 205363_at 206033_s_at 208153_s_at 209126_x_at 209270_at 209283_at 209351_at 209800_at 209834_at 209842_at 209948_at 210347_s_at 212236_x_at 212638_s_at 212730_at 213260_at 213680_at 215945_s_at 218796_at 219932_at 222242_s_at 223796_at 226636_at 23…	41	566	0	TRIM29
211105_s_at	FALSE	1	1	207961_x_at 210162_s_at	2	566	0	NFATC1
211180_x_at	FALSE	1	1	1558014_s_at 208129_x_at 209359_x_at 215427_s_at 233029_at	5	566	0	NA
211202_s_at	FALSE	1	1	201548_s_at 201549_x_at 206572_x_at 221447_s_at	4	566	0	KDM5B
211342_x_at	FALSE	1	1	203055_s_at 203229_s_at 203506_s_at 203737_s_at 203900_at 205611_at 206846_s_at 207791_s_at 208984_x_at 209352_s_at 212080_at 212081_x_at 212571_at 214201_x_at 216071_x_at 217804_s_at 221525_at 239486_at	18	566	0	MED12
211370_s_at	FALSE	1	1	210482_x_at 213364_s_at 235005_at	3	566	0	MAP2K5
211467_s_at	FALSE	1	1	1552848_a_at 1553117_a_at 201820_at 202037_s_at 202498_s_at 202759_s_at 205548_s_at 209182_s_at 209289_at 209290_s_at 209868_s_at 211466_at 213029_at 213032_at 213033_s_at 213564_x_at 215945_s_at 216997_x_at 217258_x_at 230291_s_at 230791_at 233304_at 243933_at	23	566	0	NFIB
211499_s_at	FALSE	1	1	203063_at 209082_s_at 219025_at 224378_x_at	4	566	0	MAPK11
211597_s_at	FALSE	1	1	213151_s_at 225881_at 226633_at	3	566	0	HOPX
211603_s_at	FALSE	1	1	1554576_a_at 234536_at 236091_at	3	566	0	ETV4
211605_s_at	FALSE	1	1	202045_s_at 203749_s_at 216300_x_at 218284_at	4	566	0	RARA
211671_s_at	FALSE	1	1	201865_x_at 201866_s_at 202158_s_at 204236_at 206201_s_at 216321_s_at 232204_at 232431_at	8	566	0	NR3C1
211711_s_at	FALSE	1	1	203327_at 203562_at 204053_x_at 204054_at 209585_s_at 217492_s_at 217758_s_at 224850_at 225363_at 228006_at	10	566	0	PTEN
211783_s_at	FALSE	1	1	201508_at 207953_at 217849_s_at	3	566	0	MTA1
211874_s_at	FALSE	1	1	1556204_a_at 208610_s_at 212452_x_at 212462_at 212620_at 214496_x_at 221806_s_at 225612_s_at 229060_at 230415_at 235786_at 238243_at	12	566	0	KAT6B
211890_x_at	FALSE	1	1	1552667_a_at 1558088_a_at 203465_at 205133_s_at 210944_s_at 214184_at 214475_x_at 215199_at 216997_x_at 227108_at 228543_at 234657_at 241929_at	13	566	0	CAPN3
211951_at	FALSE	1	1	1553528_a_at 218350_s_at 218590_at 223199_at 225040_s_at 225053_at 225439_at	7	566	0	NOLC1
211962_s_at	FALSE	1	1	207005_s_at 212832_s_at 214427_at 214630_at 218741_at 222831_at 224607_s_at 224753_at 230073_at 230439_at 230462_at 233687_s_at 239011_at 239125_at 59644_at	15	566	0	ZFP36L1
212064_x_at	FALSE	1	1	201806_s_at 203239_s_at 204986_s_at 206845_s_at 209381_x_at 209820_s_at 213244_at 215031_x_at 217891_at 217903_at 218010_x_at 218114_at 218608_at 220947_s_at 221889_at 223173_at 223293_at 223425_at 225500_x_at 225529_at 225542_at 225650_at 225874_at 226968_at 227994_x_at 233571_x_at 242217_s_at 242282_at 45653_at	29	566	0	MAZ
212080_at	FALSE	1	1	205247_at 205546_s_at 206473_at 208840_s_at 208922_s_at 208987_s_at 210113_s_at 211342_x_at 212076_at 212078_s_at 218013_x_at 218209_s_at 218751_s_at 221073_s_at 223336_s_at 223341_s_at 223600_s_at 224802_at 224884_at 225825_at 226981_at 227616_at 32723_at	23	566	0	KMT2A
212151_at	FALSE	1	1	1559982_s_at 1562235_s_at 205253_at 212148_at 222125_s_at 226077_at 232144_at 233273_at 235538_at 237133_at 239210_at 240725_at 241102_at 241903_at 242022_at	15	566	0	PBX1
212167_s_at	FALSE	1	1	201050_at 201747_s_at 201797_s_at 202151_s_at 202424_at 202572_s_at 203254_s_at 204693_at 210010_s_at 212125_at 212127_at 215535_s_at 221838_at 222175_s_at 223743_s_at 40850_at 48659_at 91952_at	18	566	0	SMARCB1
212184_s_at	FALSE	1	1	200067_x_at 202126_at 203376_at 210284_s_at 212815_at 212969_x_at 218137_s_at 218379_at 221786_at 224437_s_at 225639_at 229640_x_at	12	566	0	TAB2
212248_at	FALSE	1	1	1556227_at 1556228_a_at 1559822_s_at 202956_at 203208_s_at 204068_at 204274_at 208820_at 208883_at 209523_at 212250_at 212251_at 212461_at 214039_s_at 218905_at 219363_s_at 219494_at 221020_s_at 222543_at 225438_at 226294_x_at 226721_at 227117_at 227277_at 227836_at	25	566	0	MTDH
212251_at	FALSE	1	1	1559822_s_at 202824_s_at 212248_at 218059_at 218482_at 218944_at	6	566	0	MTDH
212331_at	FALSE	1	1	202832_at 229127_at	2	566	0	RBL2
212345_s_at	FALSE	1	1	1552532_a_at 209205_s_at 209602_s_at 212276_at 223437_at 223438_s_at 224414_s_at 224851_at 225582_at 226184_at 229779_at 231740_at 235750_at	13	566	0	CREB3L2
212420_at	FALSE	1	1	1560926_at 229060_at 237577_at	3	566	0	ELF1
212501_at	FALSE	1	1	209395_at 209396_s_at 209834_at 218084_x_at 225180_at 226120_at	6	566	0	CEBPB
212503_s_at	FALSE	1	1	205802_at 205880_at 211161_s_at 212504_at 212764_at 213413_at 225782_at 227070_at 227557_at 228640_at 228740_at	11	566	0	DIP2C
212504_at	FALSE	1	1	1556935_at 201125_s_at 210778_s_at 212503_s_at 212813_at 214375_at 221794_at 226065_at 242279_at	9	566	0	DIP2C
212520_s_at	FALSE	1	1	201224_s_at 201989_s_at 202102_s_at 208794_s_at 210109_at 212303_x_at 212335_at 212512_s_at 217993_s_at 220584_at 220768_s_at 222103_at 222983_s_at 224744_at 224991_at 225070_at 225071_at 226054_at 226764_at 37652_at 47069_at 56821_at	22	566	0	SMARCA4
212535_at	FALSE	1	1	202741_at 205116_at 213029_at 213238_at 213293_s_at 214684_at 244610_x_at	7	566	0	NA
212549_at	FALSE	1	1	203010_at 207542_s_at 208335_s_at 209993_at 212550_at 219539_at 223700_at 242137_at	8	566	0	STAT5B
212550_at	FALSE	1	1	205026_at 211027_s_at 212549_at	3	566	0	STAT5B
212612_at	FALSE	1	1	211716_x_at 214820_at 220368_s_at 222488_s_at 225623_at	5	566	0	RCOR1
212614_at	FALSE	1	1	1555579_s_at 202012_s_at 202369_s_at 206170_at 208944_at 225242_s_at 225442_at 227121_at 228368_at 228885_at	10	566	0	ARID5B
212634_at	FALSE	1	1	201083_s_at 202383_at 203215_s_at 204732_s_at 209600_s_at 212027_at 221870_at 222850_s_at 236620_at	9	566	0	UFL1
212704_at	FALSE	1	1	1555982_at 203687_at 216784_at 216997_x_at 239594_at	5	566	0	ZCCHC11
212759_s_at	FALSE	1	1	1557051_s_at 202734_at 203442_x_at 204021_s_at 204428_s_at 205002_at 206548_at 212761_at 212762_s_at 213394_at 215198_s_at 215515_at 215613_at 216035_x_at 216511_s_at 221016_s_at 221270_s_at 226003_at 226065_at 226575_at 229265_at 232522_at 233689_at 234976_x_at 236094_at 236216_at 238049_at 240370_at	28	566	0	TCF7L2
212761_at	FALSE	1	1	1556427_s_at 202133_at 203705_s_at 204557_s_at 205407_at 207480_s_at 207808_s_at 209540_at 212265_at 212759_s_at 212762_s_at 212958_x_at 213032_at 214030_at 216035_x_at 216037_x_at 216511_s_at 219935_at 221556_at 222622_at 225442_at 225450_at 226306_at 226380_at 226677_at 226908_at 227148_at 227239_at 228537_at 228750_at 228827_at 229357_at 230708_at 233689_at 235368_at 236936_at 243940_at	37	566	0	TCF7L2
212762_s_at	FALSE	1	1	1556364_at 1563906_at 1566482_at 201822_at 204906_at 205525_at 205528_s_at 206548_at 212759_s_at 212761_at 213156_at 213158_at 215613_at 216035_x_at 216037_x_at 216511_s_at 222288_at 224184_s_at 226250_at 226522_at 227173_s_at 229172_at 229404_at 232113_at 232522_at 233364_s_at 233689_at 235308_at 236094_at 236216_at 238388_x_at 240724_at 243933_at 244533_at	34	566	0	TCF7L2
212863_x_at	FALSE	1	1	203392_s_at 213980_s_at 226340_x_at	3	566	0	CTBP1
212872_s_at	FALSE	1	1	203612_at 225313_at 240078_at	3	566	0	MED20
212920_at	FALSE	1	1	1555837_s_at 1558233_s_at 1558700_s_at 200047_s_at 200056_s_at 201745_at 202653_s_at 203049_s_at 203670_at 203870_at 204449_at 204742_s_at 205191_at 206020_at 206770_s_at 208802_at 208841_s_at 209004_s_at 210293_s_at 212293_at 212366_at 213251_at 218179_s_at 222488_s_at 223240_at 223288_at 224961_at 226939_at 228242_at 228363_at 235125_x_at 239011_at 241348_at 241734_at 31837_at 32088_at	36	566	0	REST
212948_at	FALSE	1	1	201655_s_at 201946_s_at 203488_at 212319_at 212359_s_at 213905_x_at 214195_at 219095_at 222468_at 223153_x_at 225247_at 226198_at 227134_at 230297_x_at 36129_at 40149_at	16	566	0	CAMTA2
212959_s_at	FALSE	1	1	200989_at 204194_at 210681_s_at 227280_s_at	4	566	0	GNPTAB
212972_x_at	FALSE	1	1	1558588_at 226506_at 238746_at	3	566	0	APBB2
213018_at	FALSE	1	1	1554572_a_at 203746_s_at 208503_s_at 208968_s_at 212980_at 214205_x_at 218238_at 221740_x_at 221750_at 221803_s_at 225191_at 40569_at	12	566	0	GATAD1
213033_s_at	FALSE	1	1	209289_at 209290_s_at 211466_at 211467_s_at 213029_at 213032_at 230791_at 233304_at	8	566	0	NFIB
213043_s_at	FALSE	1	1	201388_at 202991_at 207842_s_at 210761_s_at 212049_at 215659_at 216836_s_at 221811_at 223259_at 55616_at	10	566	0	MED24
213059_at	FALSE	1	1	213498_at 220272_at 223595_at 238478_at 52255_s_at	5	566	0	CREB3L1
213090_s_at	FALSE	1	1	213140_s_at 225376_at 226004_at	3	566	0	NA
213126_at	FALSE	1	1	208675_s_at 208973_at 222452_s_at	3	566	0	MED8
213147_at	FALSE	1	1	203302_at 206847_s_at 213150_at	3	566	0	HOXA10
213150_at	FALSE	1	1	201893_x_at 209436_at 210872_x_at 213147_at 213316_at 213909_at 214651_s_at 219778_at 220581_at 225782_at 228501_at 229480_at 230722_at 231001_at 235318_at	15	566	0	HOXA10
213203_at	FALSE	1	1	200863_s_at 211595_s_at 214005_at 223209_s_at 223244_s_at	5	566	0	SNAPC5
213205_s_at	FALSE	1	1	1568704_a_at 200601_at 201366_at 203942_s_at 205059_s_at 209352_s_at 218508_at 224673_at 224991_at 244373_at	10	566	0	RAD54L2
213298_at	FALSE	1	1	1555057_at 202102_s_at 203668_at 204021_s_at 204524_at 205025_at 206929_s_at 207435_s_at 213244_at 213879_at 217849_s_at 218466_at 218555_at 220748_s_at 220757_s_at 221938_x_at 221949_at 222077_s_at 223199_at 223622_s_at 224718_at 225377_at 226377_at 226716_at 226895_at 227325_at 229678_at	27	566	0	NFIC
213342_at	FALSE	1	1	203211_s_at 224839_s_at 224895_at 230518_at	4	566	0	YAP1
213345_at	FALSE	1	1	203285_s_at 222753_s_at 223280_x_at 227280_s_at 236270_at	5	566	0	NFATC4
213400_s_at	FALSE	1	1	201867_s_at 201868_s_at 201869_s_at 221695_s_at	4	566	0	TBL1X
213417_at	FALSE	1	1	1553510_s_at 201179_s_at 201298_s_at 201435_s_at 201655_s_at 204428_s_at 205247_at 210794_s_at 212494_at 212969_x_at 214697_s_at 217845_x_at 218012_at 218817_at 219229_at 219485_s_at 220512_at 220765_s_at 223021_x_at 225707_at 225711_at 226480_at 226686_at 227183_at 230800_at 232903_at 232935_at 233607_at 233626_at 244876_at 40560_at AFFX-r2-Bs-thr-3_s_at	32	566	0	TBX2
213425_at	FALSE	1	1	205990_s_at 231227_at	2	566	0	WNT5A
213435_at	FALSE	1	1	218972_at 219778_at 235318_at	3	566	0	SATB2
213462_at	FALSE	1	1	1557689_at 1557690_x_at 205459_s_at 205460_at 39548_at 39549_at	6	566	0	NPAS2
213498_at	FALSE	1	1	201654_s_at 204911_s_at 213059_at 214021_x_at	4	566	0	CREB3L1
213535_s_at	FALSE	1	1	212639_x_at 218384_at 220900_at 222483_at 225749_at	5	566	0	UBE2I
213551_x_at	FALSE	1	1	200618_at 201080_at 202991_at 203792_x_at 203793_x_at 213557_at 214239_x_at 224784_at 226842_at 228439_at 231960_at 233037_at 234046_at 238360_s_at 55616_at	15	566	0	NA
213579_s_at	FALSE	1	1	218626_at 228623_at 241774_at	3	566	0	EP300
213584_s_at	FALSE	1	1	1553750_a_at 1555266_a_at 1555337_a_at 1558015_s_at 202058_s_at 212515_s_at 215832_x_at 225140_at	8	566	0	CREBZF
213668_s_at	FALSE	1	1	201416_at 201418_s_at 205002_at	3	566	0	SOX4
213696_s_at	FALSE	1	1	1563320_at 200039_s_at 200625_s_at 202505_at 204478_s_at 207265_s_at 207707_s_at 209091_s_at 209825_s_at 210101_x_at 211924_s_at 214096_s_at 217733_s_at 218080_x_at 218235_s_at 220966_x_at 222993_at	17	566	0	MED8
213708_s_at	FALSE	1	1	201714_at 209852_x_at 222105_s_at 224671_at	4	566	0	MLX
213720_s_at	FALSE	1	1	201697_s_at 208794_s_at 214728_x_at 215714_s_at	4	566	0	SMARCA4
213721_at	FALSE	1	1	213621_s_at 214122_at 220586_at 222840_at 229324_x_at 229586_at 239522_at 240147_at	8	566	0	SOX2
213730_x_at	FALSE	1	1	203625_x_at 209152_s_at 209153_s_at 210776_x_at 211042_x_at 211872_s_at 213485_s_at 213811_x_at 219966_x_at 221203_s_at 222640_at 237287_at 239422_at	13	566	0	TCF3
213763_at	FALSE	1	1	225368_at 230697_at	2	566	0	HIPK2
213786_at	FALSE	1	1	200047_s_at 201016_at 201304_at 201687_s_at 202165_at 202606_s_at 202930_s_at 203356_at 203970_s_at 207738_s_at 212373_at 213024_at 214155_s_at 214658_at 214835_s_at 218923_at 222156_x_at 222488_s_at 223249_at 224747_at 225290_at 225411_at 225497_at 225679_at 225734_at 226339_at 226529_at 226596_x_at 226600_at 226779_at 227031_at 227428_at 227636_at 227973_at 228324_at 234982_at 235032_at 235093_…	39	566	0	TAX1BP1
213817_at	FALSE	1	1	206201_s_at 208944_at 212558_at 219563_at 227529_s_at 228333_at	6	566	0	IRAK3
213837_at	FALSE	1	1	206822_s_at 210306_at 219846_at 242637_at	4	566	0	L3MBTL1
213943_at	FALSE	1	1	1555889_a_at 1563841_at 201069_at 201505_at 202465_at 203131_at 203753_at 203903_s_at 204556_s_at 204557_s_at 205407_at 205880_at 206481_s_at 206580_s_at 207002_s_at 209197_at 209318_x_at 209335_at 209596_at 212254_s_at 212263_at 212609_s_at 212713_at 212813_at 213001_at 213004_at 213844_at 220356_at 221447_s_at 225303_at 226047_at 226834_at 227070_at 228368_at 228396_at 228461_at 231579_s_at 238…	38	566	0	TWIST1
213980_s_at	FALSE	1	1	208030_s_at 212863_x_at 222385_x_at 226340_x_at 226554_at 40225_at	6	566	0	CTBP1
214184_at	FALSE	1	1	1556359_at 1563467_at 201040_at 201381_x_at 202811_at 202882_x_at 203225_s_at 203668_at 203683_s_at 204021_s_at 206274_s_at 209002_s_at 209051_s_at 211406_at 211890_x_at 212494_at 213121_at 217866_at 219177_at 219186_at 220906_at 224673_at 225191_at 225560_at 227106_at 228040_at 228154_at 228512_at 228519_x_at 228623_at 229835_s_at 230872_s_at 232005_at 232442_at 232597_x_at 236010_at 236216_at 2…	44	566	0	NPFF
214228_x_at	FALSE	1	1	1552584_at 1555779_a_at 201755_at 203175_at 203547_at 203828_s_at 204116_at 204436_at 204655_at 204789_at 204923_at 204960_at 205049_s_at 205205_at 205400_at 205495_s_at 206298_at 206980_s_at 207351_s_at 207375_s_at 208829_at 210225_x_at 211582_x_at 213958_at 214049_x_at 214181_x_at 214339_s_at 214551_s_at 218169_at 219386_s_at 219541_at 219690_at 219971_at 221658_s_at 222868_s_at 223303_at 22355…	47	566	0	TNFRSF4
214239_x_at	FALSE	1	1	200618_at 201080_at 203793_x_at 209604_s_at 213551_x_at 213637_at 224784_at 225628_s_at 226647_at 226842_at 227572_at 239223_s_at 55616_at	13	566	0	NA
214438_at	FALSE	1	1	204876_at 204904_at 209336_at 210762_s_at 211964_at 212235_at 215551_at 218842_at 219025_at 221529_s_at 221538_s_at 226627_at 226804_at 226950_at 235692_at 36030_at	16	566	0	HLX
214446_at	FALSE	1	1	1552678_a_at 1553691_at 1554508_at 1555266_a_at 1555814_a_at 1555972_s_at 200731_s_at 200889_s_at 202213_s_at 203091_at 203294_s_at 207594_s_at 208030_s_at 208351_s_at 209954_x_at 210904_s_at 211810_s_at 212487_at 212595_s_at 214849_at 214934_at 214971_s_at 215977_x_at 216607_s_at 218036_x_at 220386_s_at 221962_s_at 222786_at 225704_at 227199_at 229846_s_at 232591_s_at 233208_x_at 233827_s_at 234…	38	566	0	ELL2
214451_at	FALSE	1	1	1553394_a_at 212899_at 215686_x_at 219570_at 230791_at	5	566	0	TFAP2B
214475_x_at	FALSE	1	1	201691_s_at 202215_s_at 208922_s_at 210944_s_at 211890_x_at 230872_s_at 232005_at 244103_at 91703_at	9	566	0	CAPN3
214496_x_at	FALSE	1	1	203958_s_at 211874_s_at 212452_x_at 212462_at 212620_at 213517_at 223281_s_at 228686_at 230415_at 233461_x_at	10	566	0	KAT6B
214508_x_at	FALSE	1	1	205711_x_at 207630_s_at 208967_s_at 209967_s_at 218024_at 219006_at 221263_s_at 226554_at 228318_s_at 230086_at	10	566	0	CREM
214614_at	FALSE	1	1	216473_x_at 221013_s_at 222831_at 230341_x_at 230805_at 230929_s_at 237646_x_at 242473_at	8	566	0	MNX1
214639_s_at	FALSE	1	1	200670_at 204781_s_at 209583_s_at 215513_at 221898_at 223393_s_at 224833_at 225742_at 226342_at 229146_at 59437_at	11	566	0	HOXA1
214684_at	FALSE	1	1	208328_s_at 209308_s_at 212535_at	3	566	0	MEF2A
214728_x_at	FALSE	1	1	208794_s_at 213720_s_at 215714_s_at	3	566	0	SMARCA4
214736_s_at	FALSE	1	1	201695_s_at 202273_at 202281_at 202390_s_at 203600_s_at 205059_s_at 207922_s_at 208030_s_at 209375_at 210129_s_at 210959_s_at 211986_at 212346_s_at 212494_at 213404_s_at 218652_s_at 221565_s_at 223119_s_at 225629_s_at 228383_at 228718_at 230142_s_at 234944_s_at 235721_at 40225_at 43427_at 49452_at	27	566	0	ADD1
214743_at	FALSE	1	1	225935_at 227069_at 240798_at	3	566	0	CUX1
214765_s_at	FALSE	1	1	227135_at 232072_at	2	566	0	NAAA
214766_s_at	FALSE	1	1	200065_s_at 200843_s_at 200853_at 202272_s_at 202324_s_at 203714_s_at 203764_at 205284_at 212800_at 213595_s_at 214170_x_at 218594_at 218605_at 218662_s_at 219037_at 223993_s_at 225880_at	17	566	0	AHCTF1
214794_at	FALSE	1	1	1555831_s_at 201246_s_at 217856_at	3	566	0	PA2G4
214848_at	FALSE	1	1	200639_s_at 201691_s_at 212461_at	3	566	0	YWHAZ
214900_at	FALSE	1	1	206665_s_at 216960_s_at 224717_s_at 226012_at 227030_at 238924_at 242393_x_at	7	566	0	ZKSCAN1
215073_s_at	FALSE	1	1	203051_at 209120_at 209121_x_at 229092_at 241898_at 242396_at	6	566	0	NR2F2
215111_s_at	FALSE	1	1	203614_at 226977_at	2	566	0	TSC22D1
215273_s_at	FALSE	1	1	213771_at 217270_s_at 225833_at	3	566	0	TADA3
215285_s_at	FALSE	1	1	1570210_x_at 210191_s_at	2	566	0	PHTF1
215631_s_at	FALSE	1	1	201252_at 210125_s_at 220964_s_at	3	566	0	BRMS1
215686_x_at	FALSE	1	1	1553394_a_at 214451_at 235378_at	3	566	0	TFAP2B
215698_at	FALSE	1	1	202040_s_at 221683_s_at 222850_s_at 223028_s_at	4	566	0	KDM5A
215714_s_at	FALSE	1	1	208793_x_at 210983_s_at 211501_s_at 213720_s_at 214728_x_at 216602_s_at 217805_at	7	566	0	SMARCA4
215758_x_at	FALSE	1	1	1553694_a_at 206695_x_at 206900_x_at 210815_s_at	4	566	0	ZNF93
215823_x_at	FALSE	1	1	200639_s_at 200640_at	2	566	0	NA
215933_s_at	TRUE	1	1	1552386_at 204689_at 209200_at 209681_at 210786_s_at 218219_s_at	6	566	0	HHEX
215990_s_at	FALSE	1	1	1555565_s_at 207105_s_at 212575_at 213022_s_at 213986_s_at 218850_s_at 228673_s_at 233292_s_at	8	566	0	BCL6
216035_x_at	FALSE	1	1	200762_at 202132_at 202133_at 202504_at 203705_s_at 204140_at 204872_at 209291_at 209568_s_at 209687_at 210762_s_at 212233_at 212759_s_at 212761_at 212762_s_at 213029_at 213032_at 213429_at 215913_s_at 216037_x_at 216511_s_at 217904_s_at 221556_at 224999_at 225442_at 225450_at 225793_at 225975_at 225990_at 226677_at 226834_at 226908_at 226932_at 227013_at 227061_at 227530_at 228665_at 228827_at 2…	44	566	0	TCF7L2
216037_x_at	FALSE	1	1	200795_at 202133_at 204011_at 207480_s_at 209290_s_at 209318_x_at 212761_at 212762_s_at 212958_x_at 216035_x_at 216511_s_at 221556_at 224764_at 224999_at 225450_at 225878_at 225975_at 226282_at 232522_at 233689_at 241922_at	21	566	0	TCF7L2
216071_x_at	FALSE	1	1	201221_s_at 201715_s_at 202251_at 202624_s_at 203055_s_at 203506_s_at 203718_at 204538_x_at 206875_s_at 208132_x_at 208984_x_at 209352_s_at 209675_s_at 211342_x_at 212081_x_at 212329_at 213318_s_at 213460_x_at 213670_x_at 213859_x_at 214201_x_at 214870_x_at 217804_s_at 217903_at 221960_s_at 222642_s_at 223802_s_at 225717_at 226288_s_at 227511_at 227528_s_at 231974_at 41386_i_at	33	566	0	MED12
216300_x_at	FALSE	1	1	203749_s_at 211605_s_at 216092_s_at 219497_s_at 224907_s_at 244407_at	6	566	0	RARA
216375_s_at	FALSE	1	1	203348_s_at 203349_s_at	2	566	0	ETV5
216511_s_at	FALSE	1	1	200762_at 201496_x_at 203705_s_at 203706_s_at 203748_x_at 203881_s_at 204011_at 204754_at 207266_x_at 209291_at 209568_s_at 212077_at 212759_s_at 212761_at 212762_s_at 216035_x_at 216037_x_at 221530_s_at 224999_at 225975_at 226676_at 228827_at 232522_at 233689_at 235521_at	25	566	0	TCF7L2
216520_s_at	FALSE	1	1	200034_s_at 200716_x_at 210646_x_at 211942_x_at 212391_x_at 212790_x_at 221475_s_at	7	566	0	TPT1
216941_s_at	FALSE	1	1	202412_s_at 217915_s_at	2	566	0	TAF1B
216960_s_at	FALSE	1	1	1553108_at 1554555_a_at 201096_s_at 201992_s_at 208149_x_at 208159_x_at 214900_at 219013_at 221695_s_at 37254_at 91617_at	11	566	0	ZNF133
216973_s_at	FALSE	1	1	204778_x_at 204779_s_at 205366_s_at	3	566	0	HOXB7
216997_x_at	FALSE	1	1	205022_s_at 206966_s_at 211467_s_at 211890_x_at 212704_at 218217_at 224190_x_at 229404_at 233575_s_at	9	566	0	TLE4
217061_s_at	FALSE	1	1	206501_x_at 213927_at	2	566	0	ETV1
217100_s_at	FALSE	1	1	1557685_at 1562684_at 1569311_at 1570130_at 205010_at 208442_s_at 213594_x_at 215375_x_at 215558_at 215986_at 220458_at 220760_x_at 221194_s_at 225964_at 229514_at 232861_at 232879_at 233248_at 233630_at 234459_at 238449_at 238931_at 239405_at 241879_at 242576_x_at 243026_x_at 244418_at	27	566	0	UBXN7
217192_s_at	FALSE	1	1	202665_s_at 211639_x_at 211643_x_at 211798_x_at 217198_x_at 217480_x_at 219171_s_at 223069_s_at 242323_at	9	566	0	PRDM1
217299_s_at	FALSE	1	1	1554414_a_at 202905_x_at 202906_s_at 202907_s_at 210794_s_at 213391_at 218549_s_at 234915_s_at	8	566	0	NBN
217492_s_at	FALSE	1	1	204053_x_at 204054_at 211711_s_at	3	566	0	NA
217599_s_at	FALSE	1	1	202422_s_at 211640_x_at 211675_s_at 212122_at 213102_at 222765_x_at 227038_at 243988_at	8	566	0	MDFIC
217843_s_at	FALSE	1	1	200626_s_at 202930_s_at 203599_s_at 212140_at 212373_at 212418_at 212603_at 215096_s_at 221381_s_at 223412_at 223606_x_at 224802_at 225047_at 225769_at 226399_at 226479_at 226493_at 228319_at 229298_at 230192_at	20	566	0	MED4
217937_s_at	FALSE	1	1	1561263_at 201177_s_at 201299_s_at 202362_at 203442_x_at 203670_at 203718_at 204593_s_at 205091_x_at 208922_s_at 209551_at 210129_s_at 210336_x_at 212784_at 212969_x_at 213177_at 213204_at 214195_at 214201_x_at 217734_s_at 219297_at 222497_x_at 222552_at 224802_at 225035_x_at 225995_x_at 226340_x_at 227278_at 229174_at 230945_at 232274_at 235907_at 244487_at 33132_at 34260_at 37652_at	36	566	0	HDAC7
217996_at	FALSE	1	1	217997_at 217998_at 217999_s_at 218000_s_at 225842_at	5	566	0	PHLDA1
218000_s_at	FALSE	1	1	217996_at 217998_at 217999_s_at	3	566	0	PHLDA1
218127_at	FALSE	1	1	213304_at 218128_at 218129_s_at 218534_s_at 220768_s_at 224600_at 224619_at 224648_at 224876_at 225132_at 225411_at 225761_at 225885_at 225928_at 226002_at 226081_at 226399_at 226990_at 227428_at 228328_at 231975_s_at 235566_at	22	566	0	NFYB
218128_at	FALSE	1	1	202614_at 204742_s_at 212905_at 212918_at 213701_at 218127_at 218185_s_at 219216_at 219487_at 221787_at 225561_at 225885_at 226604_at 227728_at 228087_at 234984_at 235470_at 238015_at	18	566	0	NFYB
218131_s_at	FALSE	1	1	200630_x_at 224583_at 226383_at 231471_at 234294_x_at	5	566	0	GATAD2A
218133_s_at	FALSE	1	1	1560271_at 200093_s_at 200099_s_at 200826_at 201470_at 201472_at 201947_s_at 202233_s_at 202299_s_at 202413_s_at 203008_x_at 203138_at 203396_at 205711_x_at 206066_s_at 208726_s_at 208826_x_at 208870_x_at 209056_s_at 209313_at 210097_s_at 211069_s_at 211758_x_at 212296_at 213366_x_at 218343_s_at 218385_at 218512_at 219176_at 219220_x_at 221570_s_at 221970_s_at 223154_at 223267_at 224523_s_at 2247…	41	566	0	NIF3L1
218184_at	FALSE	1	1	224170_s_at 225127_at 229794_at	3	566	0	TULP4
218206_x_at	FALSE	1	1	217950_at 219125_s_at 224972_at 225870_s_at 231059_x_at 232652_x_at	6	566	0	SCAND1
218215_s_at	FALSE	1	1	200695_at 211136_s_at 212647_at	3	566	0	NR1H2
218221_at	FALSE	1	1	214436_at 231016_s_at	2	566	0	ARNT
218284_at	FALSE	1	1	201080_at 205398_s_at 211605_s_at 213419_at 214844_s_at 218238_at 219316_s_at 219922_s_at 223283_s_at 239448_at	10	566	0	SMAD3
218312_s_at	FALSE	1	1	204862_s_at 205019_s_at 206142_at 217593_at 243439_at 243747_at	6	566	0	ZSCAN18
218318_s_at	FALSE	1	1	222589_at 222590_s_at	2	566	0	NLK
218343_s_at	FALSE	1	1	200877_at 201682_at 202413_s_at 202918_s_at 203099_s_at 205480_s_at 206383_s_at 208897_s_at 210156_s_at 210653_s_at 218036_x_at 218133_s_at 219186_at 223021_x_at 223140_s_at 225268_at 225850_at 234660_s_at	18	566	0	GTF3C3
218391_at	FALSE	1	1	200658_s_at 201400_at 202433_at 217901_at 222395_s_at 223479_s_at 229257_at	7	566	0	SNF8
218401_s_at	FALSE	1	1	222619_at 228785_at	2	566	0	ZNF281
218468_s_at	FALSE	1	1	1554966_a_at 200958_s_at 201109_s_at 203083_at 204298_s_at 209267_s_at 209955_s_at 210495_x_at 211945_s_at 212077_at 212354_at 215446_s_at 216442_x_at 218469_at 218854_at 221898_at 226612_at 226756_at 227140_at 229435_at 230254_at 242100_at 58994_at	23	566	0	GREM1
218469_at	FALSE	1	1	201300_s_at 203083_at 203939_at 204619_s_at 204879_at 205880_at 207173_x_at 209191_at 209946_at 210495_x_at 212077_at 212353_at 212354_at 215446_s_at 216442_x_at 218468_s_at 218854_at 219179_at 225664_at 226612_at 229554_at 234994_at 242100_at	23	566	0	GREM1
218486_at	FALSE	1	1	1557661_at 1558447_at 1564753_at 201795_at 203315_at 212495_at 213032_at 213260_at 213262_at 215551_at 216092_s_at 216750_at 217833_at 218319_at 218603_at 219497_s_at 222891_s_at 225344_at 225478_at 225585_at 225881_at 226000_at 226464_at 226490_at 226756_at 226785_at 226814_at 226817_at 226968_at 228108_at 231034_s_at 232653_at 234321_x_at 239842_x_at	34	566	0	KLF11
218494_s_at	FALSE	1	1	203183_s_at 208033_s_at 210150_s_at 217888_s_at 218010_x_at 220964_s_at 221640_s_at 222650_s_at 224982_at 225500_x_at 225529_at 225874_at 226716_at 227994_x_at 229262_at 233571_x_at 234001_s_at	17	566	0	SLC2A4RG
218502_s_at	FALSE	1	1	1559949_at 1561073_at 222651_s_at 224218_s_at 225017_at 232653_at 234351_x_at 244579_at	8	566	0	TRPS1
218524_at	FALSE	1	1	200782_at 201613_s_at 202389_s_at 209528_s_at 211063_s_at 211764_s_at 213641_at 218916_at 235663_at 34260_at	10	566	0	E4F1
218559_s_at	FALSE	1	1	201278_at 201279_s_at 202157_s_at 202158_s_at 202450_s_at 202664_at 202686_s_at 202724_s_at 203717_at 204897_at 205003_at 205407_at 206332_s_at 206471_s_at 207173_x_at 208944_at 208966_x_at 209199_s_at 209348_s_at 209596_at 210517_s_at 210757_x_at 212764_at 212845_at 213001_at 213241_at 213309_at 213891_s_at 218854_at 222670_s_at 224560_at 225242_s_at 225524_at 226695_at 227061_at 228728_at 23845…	37	566	0	MAFB
218645_at	FALSE	1	1	1555193_a_at 1556285_s_at 200807_s_at 201437_s_at 201595_s_at 201699_at 201816_s_at 201872_s_at 203630_s_at 218351_at 219276_x_at 219376_at 222465_at 223309_x_at 223310_x_at 224751_at 238686_at 52285_f_at	18	566	0	ZNF277
218665_at	FALSE	1	1	1555579_s_at 1556314_a_at 202877_s_at 203632_s_at 204642_at 204894_s_at 206481_s_at 206702_at 209047_at 210946_at 213541_s_at 221747_at 221748_s_at 221884_at 222885_at 225093_at 225369_at 226028_at 227646_at 227874_at 228692_at 229127_at 229910_at 230250_at 239262_at 241381_at 243584_at	27	566	0	FZD4
218764_at	FALSE	1	1	1559101_at 1559425_at 1559584_a_at 203508_at 204882_at 205038_at 205159_at 205798_at 206099_at 212486_s_at 212750_at 216920_s_at 218805_at 219505_at 220485_s_at 223303_at 226841_at 227178_at 228071_at 228869_at 238668_at 239237_at 242388_x_at 38149_at 64064_at	25	566	0	PRKCH
218773_s_at	FALSE	1	1	203489_at 208074_s_at	2	566	0	MSRB2
218793_s_at	FALSE	1	1	222747_s_at 223594_at 235652_at	3	566	0	SCML1
218832_x_at	FALSE	1	1	210581_x_at 222756_s_at 222912_at	3	566	0	ARRB1
218839_at	FALSE	1	1	226828_s_at 44783_s_at	2	566	0	HEY1
218846_at	FALSE	1	1	201915_at 201916_s_at 202318_s_at 203067_at 206853_s_at 212633_at 212893_at 218877_s_at 223947_s_at 225022_at 226181_at 226366_at 227471_at 227772_at 232038_at 242706_s_at	16	566	0	MED23
218878_s_at	FALSE	1	1	1558233_s_at 200071_at 202163_s_at 203840_at 203885_at 204569_at 208896_at 212500_at 212698_s_at 212984_at 213168_at 213549_at 214658_at 220768_s_at 221568_s_at 222488_s_at 222789_at 223270_at 224619_at 224802_at 224830_at 225385_s_at 225411_at 225429_at 225497_at 225785_at 226321_at 226339_at 226394_at 226680_at 227031_at 227990_at 228181_at 228328_at 230141_at 230176_at 230336_at 230416_at 2391…	41	566	0	SIRT1
218880_at	FALSE	1	1	1554429_a_at 203370_s_at 203394_s_at 205409_at 207595_s_at 217279_x_at 218881_s_at	7	566	0	FOSL2
218921_at	FALSE	1	1	1563719_a_at 203963_at 204862_s_at 204934_s_at 205354_at 206734_at 210720_s_at 212983_at 213412_at 218394_at 223301_s_at 224981_at 225878_at 228340_at 231513_at 241922_at 46142_at 52940_at	18	566	0	SIGIRR
218922_s_at	FALSE	1	1	1559524_at 239433_at	2	566	0	CERS4
218926_at	FALSE	1	1	1555501_s_at 200056_s_at 200830_at 201298_s_at 201316_at 201323_at 201554_x_at 201857_at 202413_s_at 202918_s_at 203544_s_at 203621_at 206052_s_at 209056_s_at 209362_at 211063_s_at 213518_at 215032_at 218395_at 218461_at 218583_s_at 218817_at 218889_at 222498_at 222623_s_at 223271_s_at 224206_x_at 224315_at 224751_at 225040_s_at 225574_at 228623_at 235022_at 237289_at 238879_at	35	566	0	MYNN
218959_at	FALSE	1	1	205775_at 206745_at 206858_s_at 231936_at 239153_at	5	566	0	HOXC10
218987_at	FALSE	1	1	1560982_at 205224_at 212219_at 212780_at 216977_x_at 218257_s_at	6	566	0	ATF7IP
219028_at	FALSE	1	1	200806_s_at 201179_s_at 212078_s_at 217741_s_at 221220_s_at 222994_at 225097_at 225116_at 226054_at 236153_at	10	566	0	HIPK2
219171_s_at	FALSE	1	1	217192_s_at 229804_x_at 236196_at	3	566	0	ZNF236
219221_at	FALSE	1	1	1556000_s_at 1558733_at 201070_x_at 201918_at 208859_s_at 212188_at 212226_s_at 213015_at 214305_s_at 216563_at 218659_at 223028_s_at 223138_s_at 223466_x_at 224933_s_at 229586_at 230375_at 230669_at 234036_x_at 236557_at 241688_at 242616_at 244568_at	23	566	0	ZBTB38
219257_s_at	FALSE	1	1	160020_at 200600_at 200808_s_at 200827_at 200859_x_at 201389_at 201564_s_at 202828_s_at 202998_s_at 203256_at 203828_s_at 205574_x_at 207595_s_at 208636_at 208637_x_at 209081_s_at 209191_at 209834_at 210605_s_at 211160_x_at 213224_s_at 213338_at 214388_at 217279_x_at 219489_s_at 220559_at 223499_at 226075_at 226992_at 234973_at 61734_at	31	566	0	SPHK1
219336_s_at	FALSE	1	1	1554627_a_at 203405_at 205196_s_at 207436_x_at 208785_s_at 217835_x_at 218057_x_at 218982_s_at 221803_s_at 223100_s_at 224654_at 227227_at 232278_s_at 242265_at 242398_x_at	15	566	0	ASCC1
219433_at	FALSE	1	1	212335_at 223566_s_at	2	566	0	BCOR
219451_at	FALSE	1	1	1555105_a_at 202902_s_at 203922_s_at 211792_s_at 214560_at	5	566	0	MSRB2
219568_x_at	FALSE	1	1	201655_s_at 204468_s_at 204677_at 205507_at 208981_at 209543_s_at 218825_at 219993_at 221529_s_at 221870_at 225369_at 227780_s_at 228339_at 236262_at	14	566	0	SOX18
219729_at	FALSE	1	1	225269_s_at 226916_x_at 227145_at 236273_at	4	566	0	PRRX2
219730_at	FALSE	1	1	1555317_at 1557512_at 1566869_at 1570248_at 1570249_x_at 1570571_at 205010_at 208756_at 215086_at 215375_x_at 215645_at 216783_at 232535_at 233824_at 239937_at 240234_at	16	566	0	NA
219735_s_at	FALSE	1	1	227642_at 229341_at 239758_at 241081_at 244384_at	5	566	0	TFCP2L1
219837_s_at	FALSE	1	1	202992_at 209392_at 236192_at	3	566	0	CYTL1
219850_s_at	FALSE	1	1	222932_at 224189_x_at 225645_at 232360_at 232361_s_at 241397_at	6	566	0	EHF
219884_at	FALSE	1	1	1556314_a_at 202112_at 204642_at 204677_at 205619_s_at 209993_at 214920_at 216331_at 216333_x_at 224061_at 227646_at 228618_at 229127_at 229910_at 230250_at 230943_at 235044_at 236262_at	18	566	0	LHX6
220066_at	FALSE	1	1	1563649_at 204533_at 211122_s_at 230966_at 235229_at	5	566	0	NOD2
220080_at	FALSE	1	1	200707_at 215760_s_at 217554_at 221418_s_at 221545_x_at 221849_s_at 225247_at 225874_at 91952_at	9	566	0	FBXL8
220184_at	FALSE	1	1	1558854_a_at 1559496_at 1563963_at 1570210_x_at 200786_at 200978_at 201543_s_at 203214_x_at 205098_at 207078_at 207507_s_at 209027_s_at 209642_at 213787_s_at 215156_at 222435_s_at 222977_at 222981_s_at 224311_s_at 227227_at 228318_s_at 231316_at 232030_at 232439_at 233263_at 233440_at 234282_at 235662_at 236010_at 236153_at 236816_at 238589_s_at 239301_at 239311_at 239965_at 241936_x_at 242022_at…	42	566	0	NANOG
220266_s_at	FALSE	1	1	211665_s_at 221841_s_at 223005_s_at	3	566	0	KLF4
220483_s_at	FALSE	1	1	215051_x_at 223085_at 223888_s_at	3	566	0	RNF19A
220624_s_at	FALSE	1	1	1552848_a_at 1569867_at 202035_s_at 209686_at 209842_at 220625_s_at 222528_s_at 222891_s_at 223468_s_at 225421_at 237086_at	11	566	0	ELF5
220625_s_at	FALSE	1	1	1553603_s_at 203636_at 203963_at 206538_at 209212_s_at 209283_at 209603_at 213260_at 215945_s_at 220624_s_at 222700_at 222891_s_at 224191_x_at 235848_x_at	14	566	0	ELF5
220658_s_at	FALSE	1	1	201453_x_at 202870_s_at 203963_at 218238_at 222490_at 223586_at 224204_x_at 225612_s_at 230092_at 232944_at 239847_at	11	566	0	ARNTL2
221418_s_at	FALSE	1	1	1552630_a_at 200707_at 203452_at 204144_s_at 205025_at 207722_s_at 209367_at 213041_s_at 215954_s_at 217729_s_at 217854_s_at 218110_at 218328_at 220080_at 220757_s_at 221545_x_at 221938_x_at 223199_at 223293_at 224907_s_at 225247_at 226378_s_at 41113_at 41657_at 43544_at	25	566	0	MED16
221495_s_at	FALSE	1	1	206335_at 209667_at 213311_s_at 214494_s_at 218505_at 218606_at 222460_s_at 224162_s_at 225637_at 226012_at 226108_at 234738_s_at	12	566	0	TCF25
221497_x_at	FALSE	1	1	1553338_at 202272_s_at 202870_s_at 217834_s_at 218578_at 219960_s_at 223046_at 224314_s_at 225612_s_at 226374_at 232077_s_at	11	566	0	EGLN1
221517_s_at	FALSE	1	1	200892_s_at 201833_at 202884_s_at 203492_x_at 203647_s_at 204207_s_at 204812_at 204969_s_at 208398_s_at 209027_s_at 209055_s_at 209572_s_at 209862_s_at 210076_x_at 210406_s_at 211150_s_at 211967_at 212568_s_at 212783_at 213152_s_at 214789_x_at 215236_s_at 216640_s_at 217185_s_at 217356_s_at 218288_s_at 218379_at 219311_at 222514_at 222946_s_at 223151_at 223225_s_at 223386_at 227107_at 231878_at 2…	36	566	0	MED17
221530_s_at	FALSE	1	1	203706_s_at 204963_at 205528_s_at 212423_at 216511_s_at 219405_at 223185_s_at 226932_at 228750_at 235570_at 238577_s_at 241789_at	12	566	0	BHLHE41
221540_x_at	FALSE	1	1	201411_s_at 204860_s_at 206565_x_at 215043_s_at 215470_at 215599_at 215620_at 223758_s_at 223958_s_at 224990_at 230177_at 232595_at 235123_at 235693_at 238446_at 239735_at 242585_at 243338_at	18	566	0	GTF2H2
221545_x_at	FALSE	1	1	1555491_a_at 1557232_at 205025_at 207722_s_at 209820_s_at 213041_s_at 213244_at 213639_s_at 218821_at 220080_at 220584_at 221418_s_at 221938_x_at 223012_at 224477_s_at 233655_s_at 236232_at 43544_at 46142_at 57539_at	20	566	0	MED16
221571_at	FALSE	1	1	215894_at 226435_at 41577_at	3	566	0	TRAF3
221586_s_at	FALSE	1	1	1554679_a_at 200641_s_at 201689_s_at 202907_s_at 208694_at 210296_s_at 210543_s_at 218027_at 219449_s_at 222543_at 222657_s_at 225676_s_at 225852_at 227787_s_at	14	566	0	E2F5
221645_s_at	FALSE	1	1	202697_at 209313_at 214594_x_at 229614_at 233296_x_at	5	566	0	ZNF83
221776_s_at	FALSE	1	1	200079_s_at 200687_s_at 200840_at 202188_at 202268_s_at 202697_at 203163_at 207622_s_at 208424_s_at 208968_s_at 208996_s_at 209137_s_at 212228_s_at 213476_x_at 217957_at 218057_x_at 218074_at 221449_s_at 222388_s_at 222504_s_at 224922_at 225110_at 230656_s_at 235812_at	24	566	0	BRD7
221845_s_at	FALSE	1	1	201395_at 204218_at 217932_at 235611_at	4	566	0	CLPB
221848_at	FALSE	1	1	202841_x_at 218533_s_at 226854_at 234001_s_at 57539_at	5	566	0	ZGPAT
221884_at	FALSE	1	1	204677_at 212134_at 212419_at 213156_at 214920_at 218665_at 219064_at 219993_at 220392_at 226028_at 226420_at 226950_at 228151_at 229910_at 229985_at 230218_at 230250_at 231991_at 235489_at 237269_at 238447_at 242500_at 243584_at	23	566	0	MECOM
221905_at	FALSE	1	1	1557555_at 201959_s_at 205315_s_at 213015_at 214405_at 239237_at 239585_at 240665_at 242907_at	9	566	0	CYLD
221938_x_at	FALSE	1	1	210051_at 212346_s_at 213244_at 213298_at 218466_at 221418_s_at 221545_x_at 223012_at 223199_at 223347_at 224814_at 225247_at 228519_x_at 236050_at 41113_at 43544_at	16	566	0	MED16
221950_at	FALSE	1	1	203329_at 203562_at 205407_at 209335_at 219561_at 224822_at 231579_s_at 232531_at	8	566	0	EMX2
222028_at	FALSE	1	1	203487_s_at 207304_at 209798_at 215307_at 217403_s_at 218134_s_at 218490_s_at 218518_at 219495_s_at 222237_s_at 222751_at 225633_at 227689_at 227982_at 228334_x_at 228652_at 228961_at 229123_at 229794_at 231940_at 242761_s_at 244462_at	22	566	0	ZNF45
222032_s_at	FALSE	1	1	1565162_s_at 225430_at	2	566	0	USP7
222175_s_at	FALSE	1	1	1569257_at 160020_at 200649_at 200808_s_at 200859_x_at 201018_at 201040_at 201050_at 202039_at 202253_s_at 202383_at 202624_s_at 202828_s_at 203110_at 203239_s_at 203254_s_at 203452_at 204166_at 204632_at 205312_at 206649_s_at 207722_s_at 209352_s_at 209381_x_at 209427_at 210428_s_at 211012_s_at 211716_x_at 212167_s_at 212303_x_at 212969_x_at 213746_s_at 214201_x_at 215706_x_at 217297_s_at 217943…	43	566	0	MED15
222212_s_at	FALSE	1	1	201771_at 203144_s_at 210988_s_at 223459_s_at 226385_s_at	5	566	0	CERS2
222438_at	FALSE	1	1	1553113_s_at 1562063_x_at 200902_at 202304_at 202557_at 202930_s_at 205191_at 207098_s_at 208762_at 209748_at 213617_s_at 214700_x_at 216144_at 218053_at 222103_at 222402_at 223330_s_at 223606_x_at 224961_at 225236_at 225769_at 226339_at 226601_at 226617_at 228149_at 228418_at 229640_x_at 234660_s_at 235648_at 235907_at	30	566	0	MED4
222589_at	FALSE	1	1	201941_at 213021_at 218318_s_at	3	566	0	NLK
222590_s_at	FALSE	1	1	1555808_a_at 1568877_a_at 201504_s_at 201742_x_at 201940_at 201942_s_at 201943_s_at 211391_s_at 218318_s_at 221962_s_at 225374_at 229440_at	12	566	0	NLK
222623_s_at	FALSE	1	1	1569512_at 200071_at 202512_s_at 218926_at 222624_s_at 228418_at 236241_at 236617_at 244860_at	9	566	0	ZNF639
222624_s_at	FALSE	1	1	203285_s_at 208673_s_at 212978_at 218889_at 222623_s_at 224206_x_at 225268_at 228149_at	8	566	0	ZNF639
222651_s_at	FALSE	1	1	1559949_at 1561073_at 209604_s_at 218502_s_at 221641_s_at 224218_s_at 232653_at 234351_x_at 244579_at	9	566	0	TRPS1
222670_s_at	FALSE	1	1	1557050_at 201185_at 201278_at 201280_s_at 201459_at 201505_at 202156_s_at 202157_s_at 202369_s_at 202403_s_at 203717_at 203753_at 205226_at 207034_s_at 209318_x_at 209356_x_at 209447_at 211067_s_at 212386_at 212387_at 212423_at 212813_at 212822_at 213891_s_at 217525_at 218559_s_at 219015_s_at 220272_at 221541_at 221731_x_at 221911_at 224733_at 227300_at 228481_at 228827_at 230071_at 230722_at 23…	45	566	0	MAFB
222747_s_at	FALSE	1	1	218793_s_at 235652_at	2	566	0	SCML1
222756_s_at	FALSE	1	1	218832_x_at 222912_at 228444_at	3	566	0	ARRB1
222815_at	FALSE	1	1	1557411_s_at 201144_s_at 203746_s_at 206274_s_at 206846_s_at 207098_s_at 207121_s_at 208840_s_at 209628_at 210907_s_at 211063_s_at 212264_s_at 212833_at 213149_at 213282_at 214056_at 217745_s_at 219297_at 222466_s_at 223370_at 224177_s_at 224899_s_at 224960_at 225529_at 225542_at 225734_at 226255_at 226732_at 227133_at 228050_at 232323_s_at 240600_at	32	566	0	RLIM
222867_s_at	FALSE	1	1	202077_at 207845_s_at 217898_at 219212_at 224651_at	5	566	0	MED31
222912_at	FALSE	1	1	218832_x_at 222756_s_at 228444_at 230388_s_at	4	566	0	ARRB1
222921_s_at	FALSE	1	1	202836_s_at 219743_at	2	566	0	HEY2
222932_at	FALSE	1	1	219850_s_at 222507_s_at 224189_x_at 224642_at 225645_at 232361_s_at	6	566	0	EHF
223046_at	FALSE	1	1	209095_at 213149_at 215310_at 221497_x_at 223320_s_at 224314_s_at 225125_at 227370_at	8	566	0	EGLN1
223085_at	FALSE	1	1	1558816_at 212984_at 220483_s_at 32541_at	4	566	0	RNF19A
223115_at	FALSE	1	1	226908_at 230326_s_at	2	566	0	MED17
223185_s_at	FALSE	1	1	204964_s_at 221530_s_at	2	566	0	BHLHE41
223214_s_at	FALSE	1	1	1555913_at 202874_s_at 203735_x_at 219421_at 222156_x_at 223213_s_at 230868_at 241155_at 244733_at	9	566	0	ZHX1
223282_at	FALSE	1	1	200795_at 212675_s_at 223283_s_at 227049_at 227978_s_at 229844_at 234977_at 239300_at	8	566	0	TSHZ1
223283_s_at	FALSE	1	1	204134_at 211762_s_at 212914_at 218284_at 219493_at 223282_at 227049_at 227977_at 227978_s_at 32259_at	10	566	0	TSHZ1
223287_s_at	FALSE	1	1	1552274_at 1556000_s_at 1558996_at 200737_at 201201_at 207572_at 209375_at 212423_at 214096_s_at 216548_x_at 219523_s_at 223416_at 224837_at 224838_at 227103_s_at 230415_at 230906_at 234785_at 235444_at 237216_at 238706_at 240052_at 240666_at 241505_at 242352_at 243291_at 243636_s_at 244535_at	28	566	0	FOXP1
223438_s_at	FALSE	1	1	201012_at 203748_x_at 205168_at 209283_at 209290_s_at 209373_at 212345_s_at 222891_s_at 223437_at 226978_at 229024_at 244689_at	12	566	0	PPARA
223507_at	FALSE	1	1	1552789_at 1558700_s_at 201038_s_at 202020_s_at 202228_s_at 205094_at 206081_at 208741_at 212244_at 212367_at 217863_at 219596_at 222498_at 226816_s_at 227536_at 227562_at 228012_at 229757_at 230194_at 235124_at 244828_x_at	21	566	0	CLPX
223714_at	FALSE	1	1	206712_at 218359_at	2	566	0	ZNF256
223916_s_at	FALSE	1	1	207798_s_at 213639_s_at 223802_s_at 225191_at 236285_at	5	566	0	BCOR
223936_s_at	FALSE	1	1	223005_s_at 223260_s_at 227658_s_at 238538_at 241874_at	5	566	0	FOXP1
224013_s_at	FALSE	1	1	204468_s_at 204677_at 205507_at 209543_s_at 219091_s_at 219993_at 220233_at 225369_at 228698_at 229265_at 238906_s_at 241381_at	12	566	0	SOX7
224130_s_at	FALSE	1	1	202282_at 202296_s_at 202996_at 209224_s_at 210418_s_at 217898_at 218260_at	7	566	0	SRA1
224189_x_at	FALSE	1	1	209796_s_at 219850_s_at 222932_at 225645_at 232360_at 232361_s_at 241397_at	7	566	0	EHF
224190_x_at	FALSE	1	1	208229_at 210425_x_at 216997_x_at 221073_s_at 224884_at 228517_at	6	566	0	NOD1
224204_x_at	FALSE	1	1	209602_s_at 212496_s_at 217248_s_at 218374_s_at 220658_s_at 223586_at	6	566	0	ARNTL2
224211_at	FALSE	1	1	202339_at 204638_at 214228_x_at 214551_s_at 218600_at 227060_at 234362_s_at 242020_s_at	8	566	0	FOXP3
224218_s_at	FALSE	1	1	1559949_at 1561073_at 214437_s_at 218502_s_at 222651_s_at 232653_at 234351_x_at 244579_at	8	566	0	TRPS1
224314_s_at	FALSE	1	1	1552627_a_at 200052_s_at 200889_s_at 203715_at 207350_s_at 208897_s_at 212800_at 216640_s_at 221497_x_at 223046_at	10	566	0	EGLN1
224606_at	FALSE	1	1	1555832_s_at 208960_s_at 208961_s_at 211610_at	4	566	0	KLF6
224621_at	FALSE	1	1	203097_s_at 227442_at	2	566	0	MAPK1
224648_at	FALSE	1	1	1553957_at 202334_s_at 212267_at 212648_at 218127_at 219216_at 226449_at 226528_at 227293_at 228961_at 229602_at 235151_at	12	566	0	GPBP1
224718_at	FALSE	1	1	213298_at 227814_at	2	566	0	YY1
224731_at	FALSE	1	1	1558233_s_at 200624_s_at 201177_s_at 201238_s_at 201534_s_at 202304_at 202653_s_at 203156_at 203403_s_at 203427_at 203566_s_at 203970_s_at 204742_s_at 206668_s_at 207956_x_at 208801_at 209022_at 209748_at 211764_s_at 211987_at 212410_at 214429_at 217888_s_at 217915_s_at 218256_s_at 219303_at 222103_at 222402_at 223412_at 224492_s_at 224561_s_at 224644_at 224734_at 225769_at 226561_at 234984_at	36	566	0	HMGB1
224734_at	FALSE	1	1	200679_x_at 203098_at 208673_s_at 212870_at 214429_at 224644_at 224731_at 225222_at 228012_at 238041_at	10	566	0	HMGB1
224806_at	FALSE	1	1	1554771_at 1556923_at 236754_at 237218_at	4	566	0	TRIM25
224815_at	FALSE	1	1	202735_at 208726_s_at 209482_at 217785_s_at 226915_s_at 235803_at	6	566	0	COMMD7
224837_at	FALSE	1	1	201381_x_at 202090_s_at 202413_s_at 212419_at 220060_s_at 223287_s_at 224838_at 227584_at 229844_at 235444_at 238447_at 238712_at	12	566	0	FOXP1
224889_at	FALSE	1	1	1569477_at 204131_s_at 204132_s_at 224891_at 244358_at	5	566	0	FOXO3
224891_at	FALSE	1	1	1569477_at 201337_s_at 201916_s_at 204131_s_at 204132_s_at 207177_at 208405_s_at 210648_x_at 218137_s_at 224889_at 227471_at	11	566	0	FOXO3
224894_at	FALSE	1	1	201438_at 203780_at 212262_at 220356_at 224895_at	5	566	0	YAP1
224895_at	FALSE	1	1	1553750_a_at 200756_x_at 200757_s_at 201718_s_at 204812_at 206734_at 209862_s_at 213342_at 214543_x_at 214649_s_at 215236_s_at 215707_s_at 215832_x_at 220617_s_at 224894_at 225900_at	16	566	0	YAP1
224916_at	FALSE	1	1	1552315_at 1552386_at 1552610_a_at 1552667_a_at 200904_at 201809_s_at 202180_s_at 202665_s_at 202957_at 203047_at 203104_at 203236_s_at 203320_at 203332_s_at 203813_s_at 204192_at 204249_s_at 204923_at 206011_at 208306_x_at 208894_at 209083_at 210982_s_at 211799_x_at 212067_s_at 213069_at 213736_at 215193_x_at 216033_s_at 217456_x_at 217478_s_at 222793_at 224929_at 225373_at 226878_at 229367_s_at…	39	566	0	TMEM173
224929_at	FALSE	1	1	1552667_a_at 201809_s_at 202156_s_at 203104_at 203233_at 203547_at 204789_at 209827_s_at 212067_s_at 224916_at 225530_at 226056_at 226722_at 226906_s_at 228532_at 235756_at	16	566	0	TMEM173
224955_at	FALSE	1	1	208790_s_at 221730_at 228602_at	3	566	0	TEAD1
224975_at	FALSE	1	1	200009_at 214295_at 224970_at 224976_at 226806_s_at 229994_at 230958_s_at 232997_at 242824_at	9	566	0	NFIA
224984_at	FALSE	1	1	202897_at 209047_at 212218_s_at 218505_at	4	566	0	NFAT5
225053_at	FALSE	1	1	1552344_s_at 202165_at 202594_at 208673_s_at 209022_at 211686_s_at 211951_at 212170_at 213149_at 213699_s_at 217724_at 218096_at 221229_s_at 221478_at 222525_s_at 225268_at 225378_at 226265_at 226370_at 226807_at 226840_at 227124_at 228024_at	23	566	0	CNOT7
225083_at	FALSE	1	1	1555679_a_at 201196_s_at 201197_at 202511_s_at 211662_s_at 212815_at 215411_s_at 217834_s_at 217962_at 220094_s_at 223515_s_at 225866_at 226936_at	13	566	0	GTF3C6
225097_at	FALSE	1	1	219028_at 224016_at 225115_at 225116_at 225368_at 226668_at	6	566	0	HIPK2
225115_at	FALSE	1	1	222500_at 225097_at 225116_at 225368_at	4	566	0	HIPK2
225116_at	FALSE	1	1	219028_at 224016_at 225097_at 225115_at 225368_at	5	566	0	HIPK2
225133_at	FALSE	1	1	203156_at 212244_at 218247_s_at 223465_at 225140_at	5	566	0	KLF3
225139_at	FALSE	1	1	200860_s_at 200905_x_at 210555_s_at 213295_at 213848_at 214439_x_at 224414_s_at 226012_at 227346_at 227373_at 228410_at 229153_at 235186_at 237463_at	14	566	0	NFATC3
225159_s_at	FALSE	1	1	202521_at 218010_x_at 224709_s_at	3	566	0	ELK4
225219_at	FALSE	1	1	201133_s_at 205187_at 212538_at 213626_at 221213_s_at 225223_at 225326_at 227748_at 227993_at 235451_at	10	566	0	SMAD5
225229_at	FALSE	1	1	203253_s_at 203525_s_at 203614_at 203791_at 208393_s_at 212648_at 212721_at 213077_at 220992_s_at 221193_s_at 221257_x_at 221751_at 222473_s_at 222488_s_at 222661_at 224643_at 224875_at 224876_at 225223_at 225761_at 225950_at 226290_at 226921_at 227288_at 227767_at 227990_at 228680_at 228768_at 228961_at 229167_at 230078_at 235451_at 235767_x_at	33	566	0	AFF4
225231_at	FALSE	1	1	203320_at 213262_at 229723_at 229955_at	4	566	0	CBL
225309_at	FALSE	1	1	201077_s_at 202096_s_at 212527_at 218358_at 222474_s_at 223290_at 225148_at	7	566	0	PHF5A
225363_at	FALSE	1	1	202808_at 204054_at 210872_x_at 211711_s_at 226532_at 228006_at 235570_at	7	566	0	PTEN
225401_at	FALSE	1	1	1558693_s_at 208015_at	2	566	0	C1orf85
225433_at	FALSE	1	1	200071_at 200761_s_at 212633_at 212900_at 224961_at 225176_at 225765_at 226178_at 226254_s_at 226601_at 226680_at 227280_s_at 230734_x_at 238035_at 238974_at	15	566	0	GTF2A1
225452_at	FALSE	1	1	1556655_s_at 1558080_s_at 202991_at 203496_s_at 203497_at 213557_at 219226_at 222706_at 225456_at 225691_at 225694_at 225697_at 226842_at 232412_at 234046_at 239223_s_at	16	566	0	MED1
225456_at	FALSE	1	1	1556654_at 1556655_s_at 200029_at 201081_s_at 201388_at 202991_at 203496_s_at 203497_at 207319_s_at 207842_s_at 210337_s_at 210930_s_at 212277_at 213557_at 214436_at 217856_at 219226_at 222706_at 224730_at 225452_at 225690_at 225694_at 225697_at 226727_at 235089_at 239223_s_at 55616_at	27	566	0	MED1
225527_at	FALSE	1	1	203689_s_at 209219_at 209642_at 218755_at	4	566	0	CEBPG
225543_at	FALSE	1	1	200631_s_at 201515_s_at 205763_s_at 206875_s_at 208643_s_at 212426_s_at 212710_at 213047_x_at 223412_at 225236_at 229298_at 243720_at	12	566	0	GTF3C4
225594_at	FALSE	1	1	210656_at 225595_at	2	566	0	CREBZF
225645_at	FALSE	1	1	219850_s_at 222932_at 224189_x_at 232360_at 232361_s_at 241397_at	6	566	0	EHF
225654_at	FALSE	1	1	207788_s_at 212346_s_at 217793_at 224659_at 230297_x_at 632_at	6	566	0	NSD1
225745_at	FALSE	1	1	222237_s_at 222453_at	2	566	0	LRP6
225768_at	FALSE	1	1	208655_at 209750_at 221045_s_at 225840_at	4	566	0	NR1D2
225781_at	FALSE	1	1	1559535_s_at 203218_at	2	566	0	MAPK9
225806_at	FALSE	1	1	1553764_a_at 225807_at	2	566	0	AJUBA
225840_at	FALSE	1	1	202197_at 204760_s_at 205933_at 209642_at 219121_s_at 221045_s_at 225768_at	7	566	0	TEF
225856_at	FALSE	1	1	204378_at 204980_at 226045_at 227531_at 235079_at	5	566	0	CLOCK
225886_at	FALSE	1	1	207183_at 212427_at 221264_s_at	3	566	0	DDX5
225956_at	FALSE	1	1	1552733_at 1569129_s_at 201710_at 201989_s_at 202264_s_at 202580_x_at 203554_x_at 204020_at 206499_s_at 209680_s_at 212662_at 212914_at 213156_at 214311_at 214427_at 214724_at 216977_x_at 217863_at 218281_at 218758_s_at 219291_at 222640_at 223222_at 225957_at 227020_at 228454_at 228751_at 230211_at 230934_at 235432_at 235556_at 236885_at 237993_at 238476_at 239301_at 240052_at 240686_x_at	37	566	0	CREBRF
225957_at	FALSE	1	1	201535_at 204732_s_at 204823_at 207239_s_at 209750_at 212027_at 213015_at 213016_at 213328_at 217862_at 221473_x_at 222787_s_at 223007_s_at 223466_x_at 225162_at 225956_at 227701_at 227809_at 228250_at 230987_at 231866_at 231873_at 235424_at 237247_at 238476_at 242750_at	26	566	0	CREBRF
226037_s_at	FALSE	1	1	201990_s_at 203791_at 219913_s_at 225561_at	4	566	0	TAF9B
226046_at	FALSE	1	1	209731_at 226048_at	2	566	0	MAPK8
226085_at	FALSE	1	1	1554466_a_at 224580_at	2	566	0	CBX5
226099_at	FALSE	1	1	207467_x_at 218873_at 226982_at	3	566	0	ELL2
226115_at	FALSE	1	1	200662_s_at 202184_s_at 202271_at 202324_s_at 202372_at 212766_s_at 213165_at 214113_s_at 218605_at 222661_at 224571_at 225455_at 225550_at 226128_at 226242_at 226813_at 227577_at 228709_at	18	566	0	AHCTF1
226137_at	FALSE	1	1	204147_s_at 215828_at 221747_at 242738_s_at	4	566	0	ZFHX3
226183_at	FALSE	1	1	203098_at 230821_at 234697_x_at	3	566	0	GSK3B
226206_at	FALSE	1	1	200776_s_at 214812_s_at 223328_at 37796_at	4	566	0	MAFK
226293_at	FALSE	1	1	224677_x_at 226300_at 231045_x_at	3	566	0	MED19
226300_at	FALSE	1	1	203530_s_at 226293_at 228332_s_at	3	566	0	MED19
226382_at	FALSE	1	1	210609_s_at 220246_at 223989_s_at 225524_at 226959_at 234594_at 235626_at	7	566	0	NA
226408_at	FALSE	1	1	221731_x_at 238323_at	2	566	0	TEAD2
226420_at	FALSE	1	1	1556325_at 200795_at 203065_s_at 204677_at 206481_s_at 206702_at 208396_s_at 212097_at 219134_at 219436_s_at 221884_at 222885_at 222908_at 227874_at 228501_at 228692_at 229127_at 229910_at 231213_at 235570_at 238577_s_at	21	566	0	MECOM
226426_at	FALSE	1	1	204251_s_at 212062_at 212170_at 218968_s_at	4	566	0	ADNP
226451_at	FALSE	1	1	200987_x_at 203025_at 218105_s_at	3	566	0	FDX1L
226455_at	FALSE	1	1	200028_s_at 213441_x_at 214404_x_at 220192_x_at 228067_at	5	566	0	CREB3L4
226495_at	FALSE	1	1	1557996_at 218780_at 225035_x_at 226340_x_at 228261_at 232784_at	6	566	0	MAVS
226547_at	FALSE	1	1	202423_at 203410_at 212690_at 214948_s_at 214949_at 225318_at	6	566	0	KAT6A
226563_at	FALSE	1	1	203075_at 204297_at 215533_s_at	3	566	0	SMAD2
226605_at	FALSE	1	1	202281_at 202389_s_at 203600_s_at 206917_at 228318_s_at 40225_at 50376_at	7	566	0	DGKQ
226682_at	FALSE	1	1	201581_at 202664_at 204759_at 204882_at 212192_at 212385_at 212609_s_at 217974_at 218718_at 219563_at 224964_s_at 226411_at 226751_at 229802_at 230383_x_at 231776_at 235567_at 236266_at 238865_at 243864_at 244008_at	21	566	0	RORA
226761_at	FALSE	1	1	201439_at 214697_s_at 218190_s_at 229752_at 244103_at	5	566	0	IKZF4
226828_s_at	FALSE	1	1	202273_at 203329_at 209082_s_at 213541_s_at 218839_at 223121_s_at 229731_at	7	566	0	HEYL
226913_s_at	FALSE	1	1	1569872_a_at 204060_s_at 205593_s_at 209842_at 218211_s_at 218678_at 224191_x_at 227077_at 227984_at 230636_s_at 234317_s_at 235911_at 238066_at	13	566	0	SOX8
226941_at	FALSE	1	1	1552789_at 1552790_a_at 201380_at 201707_at 212595_s_at 222661_at 224645_at 226532_at 227288_at 228961_at 231927_at	11	566	0	ATF6
226959_at	FALSE	1	1	220246_at 226382_at 235626_at	3	566	0	NA
226978_at	FALSE	1	1	1557300_s_at 1560049_at 1565598_at 1566342_at 203636_at 203637_s_at 209603_at 209686_at 210272_at 213113_s_at 219497_s_at 219806_s_at 223437_at 223438_s_at 225540_at 228314_at 229599_at 235457_at 242216_at 244689_at	20	566	0	PPARA
226981_at	FALSE	1	1	202038_at 212076_at 212080_at 233999_s_at	4	566	0	KMT2A
226982_at	FALSE	1	1	226099_at 244026_at	2	566	0	ELL2
226998_at	FALSE	1	1	201111_at 201139_s_at 201177_s_at 201181_at 201381_x_at 201501_s_at 201573_s_at 201873_s_at 202470_s_at 202540_s_at 203008_x_at 203284_s_at 203362_s_at 204134_at 204240_s_at 207098_s_at 208424_s_at 208802_at 208838_at 209434_s_at 213149_at 213253_at 213699_s_at 214429_at 217164_at 218461_at 218578_at 220580_at 222203_s_at 222837_s_at 223245_at 223267_at 224649_x_at 224789_at 225040_s_at 225438_at…	47	566	0	NAA15
227075_at	FALSE	1	1	1562481_at 218125_s_at 235132_at	3	566	0	ELP3
227120_at	FALSE	1	1	200601_at 201439_at 202383_at 202571_s_at 202572_s_at 203239_s_at 203623_at 204166_at 204275_at 208132_x_at 209381_x_at 209675_s_at 212081_x_at 212303_x_at 212512_s_at 213378_s_at 215909_x_at 217297_s_at 217991_x_at 218148_at 223635_s_at 224658_x_at 227511_at 228257_at 229763_at 231974_at 234923_at 238715_at	28	566	0	FOXP4
227135_at	FALSE	1	1	210340_s_at 212998_x_at 213160_at 214765_s_at 230769_at	5	566	0	NAAA
227155_at	FALSE	1	1	209204_at 209205_s_at 229537_at 241922_at	4	566	0	LMO4
227173_s_at	FALSE	1	1	1556451_at 1557050_at 203408_s_at 203637_s_at 212762_s_at 215147_at 221234_s_at 223570_at 227300_at 229974_at 230218_at 232051_at 236307_at 236796_at 242876_at	15	566	0	BACH2
227200_at	FALSE	1	1	212766_s_at 226527_at	2	566	0	ETV3
227207_x_at	FALSE	1	1	205845_at 223150_s_at 224886_at 227698_s_at	4	566	0	ZNF213
227220_at	FALSE	1	1	1559063_at 224628_at 231861_at 232597_x_at 242448_at	5	566	0	NFXL1
227261_at	FALSE	1	1	200762_at 200953_s_at 202158_s_at 203305_at 203697_at 204759_at 204780_s_at 204872_at 204897_at 205407_at 207173_x_at 209392_at 210024_s_at 212192_at 212318_at 212607_at 212632_at 214321_at 218236_s_at 218370_s_at 221234_s_at 223301_s_at 224647_at 224964_s_at 225782_at 225861_at 225975_at 226142_at 226402_at 226633_at 226713_at 227088_at 228416_at 228728_at	34	566	0	KLF12
227277_at	FALSE	1	1	1559822_s_at 212248_at	2	566	0	MTDH
227278_at	FALSE	1	1	1558943_x_at 201407_s_at 201437_s_at 201653_at 201816_s_at 202277_at 202353_s_at 202362_at 202666_s_at 202904_s_at 205191_at 205263_at 208762_at 208924_at 209187_at 210076_x_at 211764_s_at 212989_at 213168_at 213225_at 213404_s_at 217745_s_at 217937_s_at 218577_at 218578_at 221850_x_at 221971_x_at 222459_at 222497_x_at 222602_at 222811_at 223397_s_at 223418_x_at 225916_at 227068_at 227636_at 2322…	45	566	0	TAF13
227475_at	FALSE	1	1	205595_at 227860_at	2	566	0	FOXQ1
227496_at	FALSE	1	1	201659_s_at 228894_at	2	566	0	NA
227497_at	FALSE	1	1	227498_at 228214_at 228969_at	3	566	0	SOX6
227498_at	FALSE	1	1	227497_at 228214_at	2	566	0	SOX6
227642_at	FALSE	1	1	1565034_s_at 218868_at 219735_s_at 222845_x_at 226961_at 229341_at 244384_at	7	566	0	TFCP2L1
227651_at	FALSE	1	1	208132_x_at 209306_s_at 222538_s_at	3	566	0	NACC1
227689_at	FALSE	1	1	1558700_s_at 1565627_a_at 217403_s_at 218490_s_at 218570_at 219446_at 219495_s_at 222028_at 222237_s_at 231940_at	10	566	0	ZNF227
227718_at	FALSE	1	1	201373_at 201503_at 208246_x_at 213121_at 213911_s_at 215067_x_at 218092_s_at 228281_at 230734_x_at 237868_x_at 238678_at	11	566	0	PURB
227786_at	FALSE	1	1	1566163_at 200062_s_at 200608_s_at 202543_s_at 202634_at 203584_at 204274_at 205546_s_at 207845_s_at 208697_s_at 209065_at 218049_s_at 218172_s_at 218549_s_at 218919_at 219060_at 219402_s_at 219449_s_at 221901_at 221923_s_at 222500_at 223231_at 225439_at 225581_s_at 225702_at 226294_x_at 227787_s_at 231784_s_at 232949_at 240392_at 241342_at 58696_at	32	566	0	MED30
227937_at	FALSE	1	1	1561749_at 200623_s_at 200679_x_at 203239_s_at 206074_s_at 217903_at 223150_s_at 226897_s_at 632_at	9	566	0	MYPOP
228006_at	FALSE	1	1	204054_at 211711_s_at 225363_at 227579_at 227585_at 229844_at	6	566	0	PTEN
228092_at	FALSE	1	1	1554572_a_at 201256_at 201725_at 201897_s_at 202690_s_at 202811_at 202918_s_at 203079_s_at 203362_s_at 204615_x_at 205664_at 205711_x_at 208638_at 208870_x_at 208881_x_at 216304_x_at 219212_at 219539_at 220865_s_at 221547_at 223996_s_at 224377_s_at 225036_at 226345_at 229574_at 241798_at 242727_at	27	566	0	CREM
228214_at	FALSE	1	1	227497_at 227498_at	2	566	0	SOX6
228278_at	FALSE	1	1	204288_s_at 223423_at 227400_at 230456_at 241797_at	5	566	0	NFIX
228327_x_at	FALSE	1	1	1558447_at 1569402_at 202200_s_at 209342_s_at 209603_at 216264_s_at	6	566	0	MEIS3
228347_at	FALSE	1	1	205817_at 229796_at	2	566	0	SIX1
228439_at	FALSE	1	1	1552584_at 200629_at 200887_s_at 201649_at 202307_s_at 202531_at 203052_at 204279_at 204533_at 205495_s_at 205660_at 206082_at 207777_s_at 209969_s_at 210029_at 210797_s_at 210873_x_at 213551_x_at 213932_x_at 214453_s_at 216526_x_at 217755_at 217856_at 217933_s_at 219209_at 219385_at 221087_s_at 221241_s_at 221875_x_at 221978_at 226474_at 226603_at 227458_at 229450_at 229625_at 230422_at 232375_a…	42	566	0	BATF2
228444_at	FALSE	1	1	221861_at 222756_s_at 222912_at 43511_s_at 49111_at	5	566	0	ARRB1
228557_at	FALSE	1	1	1553603_s_at 203757_s_at 204667_at 205355_at 209167_at 210347_s_at 213260_at 222891_s_at 228956_at 228969_at	10	566	0	L3MBTL4
228698_at	FALSE	1	1	201317_s_at 202878_s_at 204677_at 206481_s_at 206702_at 218950_at 219091_s_at 219134_at 219477_s_at 219993_at 222885_at 224013_s_at 226028_at 226955_at 227646_at 227874_at 228339_at 229127_at 229910_at 230250_at 230943_at 231991_at 235489_at 236262_at 243481_at 65718_at	26	566	0	SOX7
228725_x_at	FALSE	1	1	213887_s_at 218018_at	2	566	0	PRMT2
228813_at	FALSE	1	1	204225_at 235887_at	2	566	0	HDAC4
228830_s_at	FALSE	1	1	210279_at 228829_at	2	566	0	ATF7
228904_at	FALSE	1	1	205366_s_at 205453_at 205600_x_at 231767_at 232979_at	5	566	0	HOXB3
228927_at	FALSE	1	1	1556053_at 1569594_a_at 200634_at 203247_s_at 226808_at 231502_at 235623_at 236327_at 236879_at 237216_at 239301_at 239339_at 240554_at 242261_at 243993_at 244633_at	16	566	0	ZNF397
229009_at	FALSE	1	1	1556608_a_at 203900_at 212152_x_at 213771_at 217793_at 222412_s_at	6	566	0	SIX5
229215_at	FALSE	1	1	1560201_at 208851_s_at	2	566	0	ASCL2
229228_at	FALSE	1	1	205234_at 205931_s_at 212262_at 232555_at	4	566	0	NA
229341_at	FALSE	1	1	219735_s_at 227642_at 241436_at 244384_at	4	566	0	TFCP2L1
229396_at	FALSE	1	1	217598_at 231136_at	2	566	0	OVOL1
229419_at	FALSE	1	1	202038_at 233632_s_at	2	566	0	FBXW7
229431_at	FALSE	1	1	205048_s_at 212402_at 212410_at 223257_at 229298_at	5	566	0	RFXAP
229537_at	FALSE	1	1	203636_at 203637_s_at 209204_at 209205_s_at 226077_at 227155_at 241922_at	7	566	0	LMO4
229638_at	FALSE	1	1	210239_at 230422_at	2	566	0	IRX3
229664_at	FALSE	1	1	204225_at 205933_at	2	566	0	MAPK8
229731_at	FALSE	1	1	203570_at 219315_s_at 223316_at 226632_at 226828_s_at 227263_at 45297_at	7	566	0	FOXS1
229752_at	FALSE	1	1	201327_s_at 201769_at 202102_s_at 203260_at 203442_x_at 209534_x_at 210778_s_at 214195_at 217667_at 218110_at 225758_s_at 225825_at 226761_at 228222_at 232323_s_at 232784_at 234660_s_at 241595_at 241630_at 243527_at	20	566	0	IKZF4
229809_at	FALSE	1	1	1556364_at 201591_s_at 212677_s_at 212914_at	4	566	0	POU6F1
229881_at	FALSE	1	1	200762_at 201046_s_at	2	566	0	KLF12
230052_s_at	FALSE	1	1	1553042_a_at 1557350_at 1559362_at 1568813_at 1569257_at 203055_s_at 203239_s_at 203419_at 204166_at 205121_at 210607_at 217297_s_at 224561_s_at 224673_at 230086_at	15	566	0	NFKBID
230226_s_at	FALSE	1	1	212402_at 223047_at 226371_at 235151_at 235502_at	5	566	0	KDM5A
230258_at	FALSE	1	1	204620_s_at 212488_at 213010_at 219179_at 221731_x_at 225664_at 229225_at 229435_at 229479_at 242722_at	10	566	0	GLIS3
230376_at	FALSE	1	1	204290_s_at 208264_s_at 214808_at	3	566	0	GTF2A2
230403_at	FALSE	1	1	206542_s_at 209337_at	2	566	0	RFX3
230536_at	FALSE	1	1	202524_s_at 203385_at 205821_at 206267_s_at 214032_at 215211_at 219960_s_at 223562_at 224786_at 226474_at 227353_at 228677_s_at 229040_at 230640_at 230805_at 232543_x_at 236341_at 57540_at	18	566	0	PBX4
230821_at	FALSE	1	1	201814_at 212170_at 226183_at 235224_s_at 238484_s_at	5	566	0	ZNF148
230943_at	FALSE	1	1	1556314_a_at 200878_at 202878_s_at 203498_at 204642_at 204677_at 204894_s_at 205326_at 205507_at 206049_at 206481_s_at 206702_at 208396_s_at 213371_at 213894_at 214920_at 218656_s_at 218950_at 219134_at 219436_s_at 219884_at 219993_at 222885_at 226244_at 227410_at 227874_at 228665_at 228698_at 229127_at 229910_at 230008_at 230250_at 231213_at 231947_at 231991_at 235044_at 235489_at 236262_at 2369…	43	566	0	SOX17
231059_x_at	FALSE	1	1	201526_at 208932_at 218206_x_at 218752_at 224301_x_at 225826_at 225870_s_at 232652_x_at	8	566	0	SCAND1
231188_at	FALSE	1	1	223384_s_at 227306_at	2	566	0	ZSCAN2
231767_at	FALSE	1	1	205453_at 228904_at 232979_at	3	566	0	HOXB4
231775_at	FALSE	1	1	240168_at 241371_at	2	566	0	TNFRSF10A
231862_at	FALSE	1	1	201070_x_at 205187_at 235451_at	3	566	0	CBX5
231864_at	FALSE	1	1	216202_s_at 229970_at 238351_x_at	3	566	0	ZNF33A
231906_at	FALSE	1	1	1555004_a_at 1556427_s_at 200795_at 201438_at 203065_s_at 203358_s_at 204719_at 208396_s_at 212736_at 229127_at 232090_at	11	566	0	HOXD8
231927_at	FALSE	1	1	212417_at 212662_at 226941_at	3	566	0	ATF6
231936_at	FALSE	1	1	206194_at 206858_s_at 218959_at	3	566	0	HOXC9
232068_s_at	FALSE	1	1	201212_at 202663_at 203561_at 204236_at 204897_at 205269_at 209198_s_at 209906_at 212192_at 212588_at 219574_at 219777_at 220146_at 220330_s_at 224341_x_at 224964_s_at 226875_at 227265_at 229383_at 229560_at 230550_at 230836_at 235518_at 238034_at 242943_at	25	566	0	TLR4
232181_at	FALSE	1	1	1567101_at 219919_s_at 232286_at 238883_at 241466_at	5	566	0	PPARGC1B
232352_at	FALSE	1	1	233687_s_at 238657_at 60794_f_at	3	566	0	ISL2
232361_s_at	FALSE	1	1	219850_s_at 222932_at 224189_x_at 225645_at 232360_at 241397_at	6	566	0	EHF
232652_x_at	FALSE	1	1	218206_x_at 219709_x_at 220588_at 225870_s_at 231059_x_at	5	566	0	SCAND1
232909_s_at	FALSE	1	1	201986_at 207186_s_at 225055_at 225705_at 227567_at	5	566	0	BPTF
233304_at	FALSE	1	1	204875_s_at 209289_at 209290_s_at 211466_at 211467_s_at 213029_at 213032_at 213033_s_at 230791_at 243933_at	10	566	0	NFIB
233575_s_at	FALSE	1	1	203843_at 204872_at 216997_x_at 226440_at	4	566	0	TLE4
233803_s_at	FALSE	1	1	200634_at 209003_at	2	566	0	MYBBP1A
233850_s_at	FALSE	1	1	202809_s_at 204207_s_at 225505_s_at 227308_x_at	4	566	0	EBF4
234005_x_at	FALSE	1	1	1553535_a_at 1555842_at 1558448_a_at 1559054_a_at 201321_s_at 201512_s_at 203646_at 204207_s_at 204725_s_at 204969_s_at 209730_at 211996_s_at 217356_s_at 217739_s_at 219876_s_at 220143_x_at 221071_at 221860_at 222999_s_at 223295_s_at 223488_s_at 224561_s_at 225085_at 225321_s_at 226076_s_at 226166_x_at 226670_s_at 227894_at 228318_s_at 228738_at 228847_at 228929_at 231806_s_at 232613_at 235538_at…	39	566	0	STK36
234294_x_at	FALSE	1	1	201046_s_at 212969_x_at 218131_s_at	3	566	0	GATAD2A
234351_x_at	FALSE	1	1	1559949_at 1561073_at 218502_s_at 222651_s_at 224218_s_at 232653_at 244579_at	7	566	0	TRPS1
234990_at	FALSE	1	1	1554868_s_at 206184_at 221538_s_at 232908_at 235331_x_at	5	566	0	CBX5
235017_s_at	FALSE	1	1	1556364_at 201280_s_at 205529_s_at 212813_at 220462_at 232113_at 235355_at 238652_at 240245_at 244420_at	10	566	0	CSRNP3
235020_at	FALSE	1	1	201030_x_at 201479_at 201984_s_at 209603_at 209842_at 210347_s_at 212495_at 213564_x_at 215304_at 215945_s_at 219371_s_at 221779_at 225421_at 226192_at 226817_at 228241_at 235825_at 237086_at 238462_at 239265_at 240655_at 55081_at	22	566	0	TAF4B
235116_at	FALSE	1	1	1555613_a_at 1566448_at 204153_s_at 204563_at 204789_at 205213_at 205599_at 209034_at 214049_x_at 214219_x_at 219812_at 226906_s_at 227677_at	13	566	0	TRAF1
235145_at	FALSE	1	1	200597_at 201806_s_at 202249_s_at 203239_s_at 209044_x_at 209241_x_at 212705_x_at 213177_at 218509_at 234735_s_at 234924_s_at 236269_at 32209_at	13	566	0	ZBTB7B
235271_s_at	FALSE	1	1	1554868_s_at 1555166_a_at 1563687_a_at 201835_s_at 202444_s_at 208629_s_at 208721_s_at 210544_s_at 214336_s_at 218543_s_at 221695_s_at 222406_s_at 230265_at 238795_at	14	566	0	ZNF397
235626_at	FALSE	1	1	220246_at 226382_at 226959_at	3	566	0	CAMK1D
235711_at	FALSE	1	1	222667_s_at 239166_at	2	566	0	PURB
235725_at	FALSE	1	1	218726_at 226974_at 227809_at 229705_at 235603_at 235611_at 239300_at	7	566	0	SMAD4
235753_at	FALSE	1	1	1552634_a_at 1598_g_at 202796_at 203766_s_at 204720_s_at 205803_s_at 206847_s_at 207808_s_at 207961_x_at 209789_at 209905_at 212419_at 212813_at 213844_at 214651_s_at 219315_s_at 223316_at 223495_at 235182_at 235521_at	20	566	0	HOXA7
236023_at	FALSE	1	1	209376_x_at 215579_at 223329_x_at 239662_x_at	4	566	0	CDK9
236128_at	FALSE	1	1	213118_at 236266_at 238077_at 244811_at	4	566	0	ZNF91
236265_at	FALSE	1	1	209022_at 209798_at	2	566	0	SP4
236266_at	FALSE	1	1	219063_at 226682_at 236128_at 240019_at	4	566	0	RORA
236269_at	FALSE	1	1	1555875_at 203239_s_at 203942_s_at 206649_s_at 208874_x_at 209381_x_at 209675_s_at 213771_at 217888_s_at 217991_x_at 218522_s_at 221214_s_at 223237_x_at 225500_x_at 225874_at 227994_x_at 235145_at 37462_i_at	18	566	0	ZNF628
236471_at	FALSE	1	1	200887_s_at 202362_at 204702_s_at 206134_at 244661_at	5	566	0	NFE2L3
236557_at	FALSE	1	1	208900_s_at 209127_s_at 209257_s_at 209920_at 212028_at 213446_s_at 219221_at 219507_at 223138_s_at 225173_at 229455_at 241955_at	12	566	0	ZBTB38
236859_at	FALSE	1	1	204320_at 205499_at 205941_s_at 206439_at 209496_at 209758_s_at 209955_s_at 213869_x_at 213909_at 214701_s_at 219310_at 222899_at 223278_at 225566_at 225664_at 226997_at 229479_at 231766_s_at 231879_at 232805_at 236044_at 236858_s_at 238732_at 239286_at 37892_at	25	566	0	RUNX2
238030_at	FALSE	1	1	201745_at 204523_at 209989_at 225385_s_at	4	566	0	ZNF268
[truncated: 41 more rows]
