# Supplementary material for: Systems biology analysis reveals NFAT5 as a novel biomarker and master regulator of inflammatory breast cancer
Source: J Transl Med. 2015 May 1;13:138. doi: 10.1186/s12967-015-0492-2 (PMC4438533; doi:10.1186/s12967-015-0492-2)
Supplement: Additional file 5: Table S3. — List of genes associated with the NFAT5, MGA and CTNNB1 regulons. [file 12967_2015_492_MOESM5_ESM.xlsx]

## Sheet: Regulons
Supplementary Table 3: List of genes associated with the NFAT5, MGA and CTNNB1 regulons
NFAT5 regulon					MGA regulon					CTNNB1 regulon
probe	statistic	logFC	p.value		probe	statistic	logFC	p.value		probe	statistic	logFC	p.value
AFFX-HUMRGE/M10098_M_at	5.55814	1.52612	8.87794e-08		230180_at	4.97477	0.95552	1.4298e-06		213002_at	7.54189	0.807184	1.71475e-12		Red: upregulated in IBC
230180_at	4.97477	0.95552	1.4298e-06		240971_x_at	6.66082	0.938512	2.70923e-10		231735_s_at	4.57984	0.768797	8.28417e-06		Green: downregulated in IBC
240971_x_at	6.66082	0.938512	2.70923e-10		238831_at	5.72803	0.848307	3.80079e-08		1557193_at	5.40253	0.610035	1.90204e-07
238831_at	5.72803	0.848307	3.80079e-08		208003_s_at	5.47733	0.834109	1.32109e-07		213665_at	6.16236	0.604057	4.03059e-09
1557553_at	4.74444	0.775195	4.03428e-06		1557553_at	4.74444	0.775195	4.03428e-06		242972_at	5.52864	0.601257	1.0269e-07
224631_at	7.01962	0.774859	3.59609e-11		224631_at	7.01962	0.774859	3.59609e-11		1565915_at	4.90898	0.582903	1.92974e-06
236254_at	6.28078	0.774445	2.14728e-09		236254_at	6.28078	0.774445	2.14728e-09		238563_at	5.10671	0.569718	7.76999e-07
227223_at	5.85793	0.756976	1.9645e-08		227223_at	5.85793	0.756976	1.9645e-08		232525_at	5.65771	0.548279	5.41084e-08
229115_at	8.13384	0.748605	4.76794e-14		229115_at	8.13384	0.748605	4.76794e-14		213350_at	3.80449	0.508967	0.000190089
236462_at	4.01248	0.735972	8.5596e-05		241884_at	6.23009	0.745818	2.81424e-09		213048_s_at	5.48473	0.493901	1.2741e-07
227454_at	6.79167	0.735575	1.30644e-10		236462_at	4.01248	0.735972	8.5596e-05		233909_at	6.02473	0.466481	8.30055e-09
235409_at	6.47802	0.734039	7.40048e-10		1556416_s_at	3.72719	0.731939	0.000253608		239794_at	5.46773	0.460655	1.3846e-07
1556416_s_at	3.72719	0.731939	0.000253608		215206_at	5.48031	0.724322	1.30197e-07		213485_s_at	5.51358	0.431858	1.10587e-07
215206_at	5.48031	0.724322	1.30197e-07		219437_s_at	4.96838	0.723004	1.47224e-06		214057_at	4.45976	0.390398	1.38398e-05
219437_s_at	4.96838	0.723004	1.47224e-06		232236_at	6.31579	0.722132	1.77999e-09		241351_at	5.49899	0.366312	1.18807e-07
232236_at	6.31579	0.722132	1.77999e-09		1557895_at	5.41477	0.713826	1.79229e-07		244656_at	4.58436	0.309121	8.12395e-06
201996_s_at	5.64302	0.701821	5.8229e-08		230028_at	6.18113	0.712307	3.64965e-09		231643_s_at	3.87278	0.282444	0.000146797
235730_at	6.53576	0.687194	5.39773e-10		201996_s_at	5.64302	0.701821	5.8229e-08		219108_x_at	2.98182	0.175782	0.00323081
201340_s_at	4.8287	0.685254	2.77166e-06		202082_s_at	6.79234	0.69698	1.30151e-10		1565823_at	1.57279	0.150421	0.117389
233819_s_at	4.83834	0.682022	2.65428e-06		235730_at	6.53576	0.687194	5.39773e-10		1555789_s_at	-2.81167	-0.218239	0.00543202
243648_at	4.48495	0.680359	1.24371e-05		201340_s_at	4.8287	0.685254	2.77166e-06		203226_s_at	-2.10662	-0.235056	0.0364298
227740_at	5.62699	0.680107	6.30787e-08		233819_s_at	4.83834	0.682022	2.65428e-06		210257_x_at	-2.64398	-0.27463	0.0088607
225937_at	6.4565	0.673264	8.32062e-10		243648_at	4.48495	0.680359	1.24371e-05		AFFX-HSAC07/X00351_M_at	-2.7515	-0.280965	0.00649161
1556203_a_at	5.62256	0.667528	6.44858e-08		1556203_a_at	5.62256	0.667528	6.44858e-08		222588_s_at	-4.63281	-0.303658	6.58497e-06
242325_at	6.27063	0.665379	2.26699e-09		242325_at	6.27063	0.665379	2.26699e-09		212404_s_at	-4.19395	-0.314405	4.15811e-05
242665_at	4.71463	0.662304	4.60202e-06		242665_at	4.71463	0.662304	4.60202e-06		211797_s_at	-3.41096	-0.316654	0.000786867
224567_x_at	4.1262	0.657816	5.45971e-05		224771_at	4.61208	0.653544	7.20554e-06		233827_s_at	-2.6833	-0.334088	0.00791625
231235_at	5.12265	0.657481	7.21278e-07		238317_x_at	4.53296	0.653164	1.0134e-05		202225_at	-4.33102	-0.336499	2.37261e-05
224771_at	4.61208	0.653544	7.20554e-06		239022_at	5.10705	0.65132	7.7579e-07		200624_s_at	-3.8436	-0.344025	0.000164009
209945_s_at	6.56748	0.652913	4.53529e-10		214052_x_at	5.14179	0.650924	6.5947e-07		1553101_a_at	-3.92636	-0.34414	0.000119567
239022_at	5.10705	0.65132	7.7579e-07		229982_at	5.00584	0.650355	1.23978e-06		238794_at	-5.09352	-0.353936	8.26279e-07
214052_x_at	5.14179	0.650924	6.5947e-07		228866_at	5.76219	0.637391	3.19819e-08		211140_s_at	-5.01458	-0.354405	1.1909e-06
229982_at	5.00584	0.650355	1.23978e-06		1552536_at	5.80451	0.637326	2.58009e-08		AFFX-HSAC07/X00351_5_at	-2.3237	-0.35696	0.021172
237208_at	5.39411	0.644075	1.9812e-07		240139_at	5.85907	0.628352	1.95304e-08		1553947_at	-4.87596	-0.36255	2.24071e-06
228866_at	5.76219	0.637391	3.19819e-08		238350_at	5.36898	0.623952	2.23722e-07		233573_s_at	-4.73587	-0.365579	4.19008e-06
1552536_at	5.80451	0.637326	2.58009e-08		212079_s_at	5.42228	0.61944	1.72811e-07		1558105_a_at	-3.15523	-0.379591	0.00185789
240139_at	5.85907	0.628352	1.95304e-08		237464_at	7.14347	0.61678	1.76639e-11		212678_at	-4.4495	-0.386351	1.44536e-05
238350_at	5.36898	0.623952	2.23722e-07		210172_at	3.78227	0.61597	0.000206609		212217_at	-4.32315	-0.387602	2.45121e-05
212079_s_at	5.42228	0.61944	1.72811e-07		243341_at	6.01796	0.61334	8.59874e-09		217211_at	-4.5978	-0.39454	7.66535e-06
210172_at	3.78227	0.61597	0.000206609		241494_at	5.80379	0.61232	2.58947e-08		201533_at	-5.0177	-0.404469	1.17389e-06
241702_at	5.06347	0.613482	9.50083e-07		222413_s_at	6.07442	0.612269	6.40277e-09		201747_s_at	-5.16234	-0.404519	5.98841e-07
222413_s_at	6.07442	0.612269	6.40277e-09		1557193_at	5.40253	0.610035	1.90204e-07		210361_s_at	-5.56371	-0.40855	8.63669e-08
202669_s_at	4.27851	0.606288	2.94626e-05		237560_at	5.75347	0.604129	3.3425e-08		35201_at	-5.17623	-0.411496	5.60944e-07
237560_at	5.75347	0.604129	3.3425e-08		213665_at	6.16236	0.604057	4.03059e-09		214908_s_at	-3.9295	-0.413329	0.000118133
213665_at	6.16236	0.604057	4.03059e-09		235811_at	5.05835	0.60255	9.72903e-07		216100_s_at	-3.5219	-0.424534	0.000533549
235811_at	5.05835	0.60255	9.72903e-07		242972_at	5.52864	0.601257	1.0269e-07		209131_s_at	-3.10655	-0.42892	0.00217529
236669_at	7.91755	0.601164	1.79259e-13		201702_s_at	5.82559	0.590021	2.31742e-08		217176_s_at	-5.6252	-0.430005	6.36428e-08
201702_s_at	5.82559	0.590021	2.31742e-08		207966_s_at	5.69983	0.588605	4.38058e-08		217847_s_at	-5.8876	-0.444117	1.68731e-08
207966_s_at	5.69983	0.588605	4.38058e-08		239788_at	5.82778	0.587687	2.29167e-08		202777_at	-4.73141	-0.446323	4.27352e-06
239788_at	5.82778	0.587687	2.29167e-08		239571_at	3.74757	0.587634	0.000235151		202817_s_at	-3.68223	-0.453903	0.000299289
239571_at	3.74757	0.587634	0.000235151		234326_at	5.1022	0.587317	7.93517e-07		209157_at	-4.52202	-0.454576	1.06195e-05
234326_at	5.1022	0.587317	7.93517e-07		1554690_a_at	4.68353	0.586425	5.27625e-06		242569_at	-4.98011	-0.459293	1.39523e-06
1554690_a_at	4.68353	0.586425	5.27625e-06		223161_at	5.51152	0.577537	1.11716e-07		1554757_a_at	-4.46746	-0.460231	1.33958e-05
209376_x_at	5.36031	0.576795	2.33283e-07		209376_x_at	5.36031	0.576795	2.33283e-07		201643_x_at	-6.40313	-0.479171	1.11161e-09
232569_at	5.18433	0.574763	5.39945e-07		215589_at	5.75752	0.574219	3.27465e-08		208698_s_at	-5.28756	-0.484715	3.30811e-07
215589_at	5.75752	0.574219	3.27465e-08		242074_at	5.36506	0.571722	2.28e-07		205540_s_at	-7.35773	-0.490807	5.08166e-12
230058_at	4.40456	0.566511	1.74629e-05		238563_at	5.10671	0.569718	7.76999e-07		216689_x_at	-4.4391	-0.496049	1.51018e-05
243206_at	6.06494	0.563619	6.72861e-09		242232_at	5.98096	0.568437	1.04215e-08		226331_at	-5.72538	-0.498394	3.85182e-08
1555446_s_at	5.48957	0.56179	1.2442e-07		233078_at	4.78213	0.568417	3.41262e-06		201146_at	-5.8862	-0.499829	1.69948e-08
213649_at	5.60177	0.55518	7.15152e-08		230058_at	4.40456	0.566511	1.74629e-05		208867_s_at	-5.12936	-0.507232	6.99001e-07
229060_at	4.52383	0.550501	1.05375e-05		243206_at	6.06494	0.563619	6.72861e-09		201169_s_at	-3.4056	-0.514842	0.000801584
244568_at	5.06056	0.548048	9.62994e-07		1555446_s_at	5.48957	0.56179	1.2442e-07		212515_s_at	-4.99229	-0.528052	1.31942e-06
240105_at	4.53347	0.540396	1.01116e-05		207186_s_at	5.581	0.554857	7.92805e-08		218850_s_at	-5.43766	-0.532252	1.6035e-07
1562230_at	4.92135	0.538459	1.8243e-06		229060_at	4.52383	0.550501	1.05375e-05		216976_s_at	-5.78002	-0.534366	2.92185e-08
207057_at	3.50361	0.538094	0.000569212		229593_at	6.04842	0.550336	7.33544e-09		218393_s_at	-7.49109	-0.539123	2.31714e-12
222909_s_at	3.88867	0.529071	0.000138162		240105_at	4.53347	0.540396	1.01116e-05		202223_at	-4.94756	-0.540962	1.61908e-06
244396_at	5.68148	0.528974	4.80337e-08		235701_at	4.41274	0.538825	1.68738e-05		200946_x_at	-5.30367	-0.544282	3.06266e-07
1563130_a_at	4.40102	0.527479	1.77241e-05		243329_at	3.99359	0.538689	9.21521e-05		208877_at	-7.16974	-0.557389	1.51781e-11
235757_at	4.09426	0.52709	6.20054e-05		1562230_at	4.92135	0.538459	1.8243e-06		208047_s_at	-5.66093	-0.558005	5.32435e-08
232632_at	4.2911	0.525564	2.79768e-05		244396_at	5.68148	0.528974	4.80337e-08		1552344_s_at	-5.17809	-0.558766	5.56068e-07
242722_at	4.21893	0.524149	3.75779e-05		1563130_a_at	4.40102	0.527479	1.77241e-05		217818_s_at	-7.14426	-0.564039	1.75836e-11
1560926_at	3.7966	0.523344	0.000195808		1560926_at	3.7966	0.523344	0.000195808		215794_x_at	-5.32752	-0.590087	2.73167e-07
208610_s_at	3.46018	0.522732	0.000663051		208610_s_at	3.46018	0.522732	0.000663051		218294_s_at	-7.61043	-0.603258	1.14042e-12
228628_at	5.47148	0.521905	1.35947e-07		228628_at	5.47148	0.521905	1.35947e-07		204071_s_at	-7.01101	-0.606627	3.77722e-11
211993_at	4.68899	0.520769	5.15142e-06		211993_at	4.68899	0.520769	5.15142e-06		211672_s_at	-4.56733	-0.612553	8.74323e-06
213850_s_at	4.61201	0.51938	7.20767e-06		213850_s_at	4.61201	0.51938	7.20767e-06		205746_s_at	-5.68912	-0.622359	4.6228e-08
234036_x_at	5.24642	0.513069	4.02451e-07		244055_at	6.16663	0.510258	3.9407e-09		225289_at	-6.89474	-0.628953	7.31247e-11
244055_at	6.16663	0.510258	3.9407e-09		239695_at	4.48343	0.507314	1.25178e-05		203198_at	-8.34499	-0.634947	1.28806e-14
239695_at	4.48343	0.507314	1.25178e-05		228673_s_at	6.31687	0.504434	1.76966e-09		217301_x_at	-5.82571	-0.64251	2.31592e-08
229010_at	5.6464	0.500811	5.72564e-08		235575_at	3.57305	0.501515	0.000444619		213470_s_at	-4.28902	-0.642982	2.8217e-05
230742_at	4.22335	0.499642	3.69082e-05		211944_at	5.8039	0.50099	2.58804e-08		244030_at	-7.10896	-0.645213	2.15476e-11
229520_s_at	4.5294	0.498613	1.02893e-05		242261_at	4.61176	0.500958	7.21549e-06		205446_s_at	-6.86228	-0.670116	8.78351e-11
209088_s_at	4.79929	0.497497	3.16126e-06		229010_at	5.6464	0.500811	5.72564e-08		201132_at	-6.80152	-0.672895	1.23623e-10
221753_at	5.82449	0.496043	2.33044e-08		229520_s_at	4.5294	0.498613	1.02893e-05		201211_s_at	-5.0321	-0.681527	1.09848e-06
201182_s_at	6.89488	0.495278	7.30647e-11		209088_s_at	4.79929	0.497497	3.16126e-06		200672_x_at	-5.69021	-0.68466	4.59745e-08
230014_at	5.06238	0.492765	9.54894e-07		221753_at	5.82449	0.496043	2.33044e-08		208931_s_at	-7.00571	-0.690199	3.89321e-11
204324_s_at	3.45259	0.490674	0.000680872		201182_s_at	6.89488	0.495278	7.30647e-11		200769_s_at	-5.04755	-0.71036	1.02278e-06
232386_at	5.13006	0.490401	6.96695e-07		211948_x_at	4.97882	0.493154	1.40353e-06		219166_at	-7.82075	-0.712822	3.22442e-13
230607_at	4.84694	0.487817	2.55369e-06		230014_at	5.06238	0.492765	9.54894e-07		210878_s_at	-7.68283	-0.714598	7.39704e-13
241242_at	3.2932	0.486158	0.00117615		204324_s_at	3.45259	0.490674	0.000680872		1554451_s_at	-6.40629	-0.728101	1.09275e-09
231495_at	4.97644	0.48585	1.41888e-06		232386_at	5.13006	0.490401	6.96695e-07		1552660_a_at	-6.31925	-0.737524	1.74724e-09
243233_at	3.60635	0.484056	0.000394435		230607_at	4.84694	0.487817	2.55369e-06		207564_x_at	-6.47438	-0.749242	7.54898e-10
241955_at	4.44374	0.482344	1.48088e-05		241242_at	3.2932	0.486158	0.00117615		215905_s_at	-8.59554	-0.784154	2.6739e-15
242279_at	3.87262	0.480394	0.000146886		231495_at	4.97644	0.48585	1.41888e-06		210371_s_at	-7.07611	-0.794446	2.60242e-11
243498_at	4.00158	0.476109	8.93225e-05		212620_at	6.15152	0.485293	4.26834e-09		205321_at	-5.00259	-0.794764	1.25842e-06
236620_at	3.5331	0.474632	0.000512744		243233_at	3.60635	0.484056	0.000394435		203751_x_at	-5.99269	-0.800202	9.80601e-09
239661_at	3.77267	0.47331	0.000214155		214055_x_at	4.91885	0.48254	1.84513e-06		1556009_at	-7.39672	-0.813815	4.04233e-12
207700_s_at	4.46759	0.473261	1.3388e-05		241955_at	4.44374	0.482344	1.48088e-05		224760_at	-8.48558	-0.822739	5.34434e-15
241832_at	4.82684	0.472437	2.79481e-06		242279_at	3.87262	0.480394	0.000146886		200947_s_at	-8.00599	-0.835817	1.04516e-13
243519_at	5.00023	0.470445	1.27214e-06		242306_at	5.2528	0.478406	3.9044e-07		222719_s_at	-6.09302	-0.940285	5.8078e-09
201730_s_at	4.58552	0.470035	8.08336e-06		1555913_at	4.76588	0.47698	3.66835e-06		210148_at	-6.90183	-1.03573	7.02502e-11
229966_at	4.5619	0.468349	8.94974e-06		243498_at	4.00158	0.476109	8.93225e-05		221428_s_at	-7.10766	-1.05403	2.17098e-11
238346_s_at	4.30899	0.468048	2.59885e-05		239163_at	4.11421	0.474906	5.72731e-05
238608_at	4.06026	0.467362	7.09425e-05		236620_at	3.5331	0.474632	0.000512744
237554_at	5.61268	0.467	6.77373e-08		239661_at	3.77267	0.47331	0.000214155
200616_s_at	5.34651	0.46696	2.49324e-07		241832_at	4.82684	0.472437	2.79481e-06
236390_at	3.97715	0.46607	9.82414e-05		243519_at	5.00023	0.470445	1.27214e-06
212758_s_at	3.49633	0.465342	0.000584014		201730_s_at	4.58552	0.470035	8.08336e-06
232489_at	3.7281	0.46518	0.000252755		242645_at	4.25548	0.468631	3.23766e-05
244733_at	6.29809	0.463045	1.95724e-09		229966_at	4.5619	0.468349	8.94974e-06
224563_at	4.83173	0.462517	2.73424e-06		238346_s_at	4.30899	0.468048	2.59885e-05
243070_at	8.05542	0.460281	7.72172e-14		236390_at	3.97715	0.46607	9.82414e-05
208900_s_at	3.46118	0.459656	0.00066074		212758_s_at	3.49633	0.465342	0.000584014
1556202_at	4.38053	0.458682	1.9311e-05		244733_at	6.29809	0.463045	1.95724e-09
213311_s_at	4.57087	0.45752	8.61085e-06		224563_at	4.83173	0.462517	2.73424e-06
235213_at	3.42336	0.456044	0.000753786		236524_at	3.7396	0.461126	0.000242216
214730_s_at	4.82412	0.455762	2.82913e-06		235954_at	4.90185	0.460209	1.99314e-06
201070_x_at	5.23622	0.455256	4.2243e-07		211947_s_at	5.10361	0.459849	7.8831e-07
212650_at	3.82276	0.453322	0.000177452		208900_s_at	3.46118	0.459656	0.00066074
212451_at	4.34429	0.44796	2.24566e-05		213311_s_at	4.57087	0.45752	8.61085e-06
208859_s_at	2.99254	0.447324	0.00312427		244502_at	5.44882	0.456309	1.51859e-07
213446_s_at	3.84241	0.447115	0.000164748		235213_at	3.42336	0.456044	0.000753786
1562442_a_at	4.90272	0.446881	1.98524e-06		214730_s_at	4.82412	0.455762	2.82913e-06
229571_at	4.75883	0.444953	3.785e-06		201070_x_at	5.23622	0.455256	4.2243e-07
230629_s_at	3.4326	0.442281	0.000729988		212650_at	3.82276	0.453322	0.000177452
224676_at	4.69615	0.442022	4.99176e-06		208859_s_at	2.99254	0.447324	0.00312427
219426_at	5.14621	0.44186	6.45942e-07		1562442_a_at	4.90272	0.446881	1.98524e-06
214375_at	2.72666	0.440808	0.00698107		243768_at	4.2599	0.446607	3.17976e-05
242225_at	3.94375	0.440626	0.000111812		229571_at	4.75883	0.444953	3.785e-06
1554154_at	4.0474	0.437749	7.46318e-05		230629_s_at	3.4326	0.442281	0.000729988
240248_at	3.86704	0.437219	0.000150041		224676_at	4.69615	0.442022	4.99176e-06
242429_at	3.8937	0.435806	0.00013553		219426_at	5.14621	0.44186	6.45942e-07
237741_at	3.94289	0.435701	0.000112185		214375_at	2.72666	0.440808	0.00698107
230213_at	4.37835	0.433347	1.94872e-05		240248_at	3.86704	0.437219	0.000150041
216563_at	3.22713	0.433106	0.00146673		230213_at	4.37835	0.433347	1.94872e-05
219158_s_at	4.74512	0.43247	4.02212e-06		216563_at	3.22713	0.433106	0.00146673
232940_s_at	4.3583	0.432154	2.11862e-05		232940_s_at	4.3583	0.432154	2.11862e-05
222831_at	3.71756	0.431713	0.0002628		214305_s_at	4.89227	0.430463	2.08146e-06
238210_at	5.52416	0.431074	1.04978e-07		240296_at	2.8756	0.424695	0.00448093
214305_s_at	4.89227	0.430463	2.08146e-06		222737_s_at	4.7987	0.423354	3.16972e-06
242049_s_at	5.83566	0.427731	2.20128e-08		244611_at	4.65759	0.421801	5.91067e-06
AFFX-HUMRGE/M10098_3_at	2.12338	0.426847	0.0349824		1563321_s_at	4.21209	0.421775	3.8636e-05
237999_at	3.37043	0.425871	0.000904718		236368_at	3.7512	0.413782	0.000231997
1563321_s_at	4.21209	0.421775	3.8636e-05		200842_s_at	4.31133	0.411982	2.57392e-05
233261_at	3.1813	0.421406	0.00170609		201879_at	5.49686	0.408475	1.20054e-07
203255_at	5.30411	0.421395	3.05631e-07		229586_at	3.79776	0.406274	0.000194958
240141_at	3.05629	0.418768	0.00255497		225565_at	4.30354	0.405129	2.658e-05
236368_at	3.7512	0.413782	0.000231997		236450_at	3.92314	0.404134	0.00012106
242248_at	3.39265	0.413467	0.0008382		237106_at	3.80073	0.396847	0.000192792
236696_at	3.95581	0.413309	0.00010672		213067_at	2.8775	0.396681	0.00445511
222463_s_at	4.55335	0.413113	9.28502e-06		222576_s_at	4.63307	0.395874	6.57763e-06
233816_at	5.16236	0.409913	5.98775e-07		212078_s_at	4.29043	0.395516	2.80537e-05
212468_at	3.4068	0.40881	0.000798263		213956_at	4.56363	0.39351	8.88336e-06
229586_at	3.79776	0.406274	0.000194958		214911_s_at	4.68389	0.393344	5.26799e-06
225565_at	4.30354	0.405129	2.658e-05		204771_s_at	5.12516	0.391703	7.1286e-07
206500_s_at	4.01055	0.404857	8.62476e-05		1556226_at	4.54191	0.391478	9.75254e-06
236450_at	3.92314	0.404134	0.00012106		237232_at	3.12137	0.389044	0.00207371
204786_s_at	4.07453	0.40206	6.70519e-05		239655_at	3.85353	0.388882	0.000157947
202124_s_at	3.32781	0.401879	0.00104627		202379_s_at	4.0159	0.387259	8.44582e-05
202412_s_at	3.15282	0.400882	0.00187253		225041_at	3.38238	0.387015	0.000868345
223281_s_at	4.51833	0.398374	1.07881e-05		230808_at	3.75942	0.38624	0.000225011
239724_at	3.96576	0.397773	0.000102685		208685_x_at	5.06571	0.383941	9.40244e-07
237106_at	3.80073	0.396847	0.000192792		214374_s_at	2.76347	0.381971	0.00626698
213067_at	2.8775	0.396681	0.00445511		236850_at	3.7474	0.380178	0.000235302
205809_s_at	3.2757	0.396141	0.0012474		212028_at	4.37162	0.380129	2.00423e-05
1556226_at	4.54191	0.391478	9.75254e-06		239149_at	4.56586	0.377477	8.79854e-06
239655_at	3.85353	0.388882	0.000157947		224726_at	3.71865	0.377469	0.000261743
209769_s_at	5.1408	0.388811	6.62532e-07		232710_at	3.10451	0.377314	0.00218963
214807_at	2.96478	0.387845	0.00340687		242014_at	5.20099	0.376923	4.99135e-07
215338_s_at	4.2783	0.387603	2.94876e-05		244846_at	4.173	0.376628	4.52509e-05
202379_s_at	4.0159	0.387259	8.44582e-05		242040_at	5.03934	0.375957	1.06236e-06
225041_at	3.38238	0.387015	0.000868345		1561631_at	4.25742	0.375631	3.21216e-05
225640_at	3.59517	0.386636	0.000410667		232127_at	3.54907	0.369172	0.000484413
238159_at	5.3914	0.385473	2.00735e-07		236966_at	3.12445	0.367646	0.00205317
223200_s_at	4.02742	0.383019	8.07295e-05		241226_at	4.70866	0.36187	4.7246e-06
214374_s_at	2.76347	0.381971	0.00626698		232050_at	4.3694	0.360813	2.02286e-05
240168_at	3.23747	0.381206	0.00141726		242024_at	2.273	0.358714	0.0241162
236850_at	3.7474	0.380178	0.000235302		203479_s_at	6.15299	0.356508	4.23515e-09
212028_at	4.37162	0.380129	2.00423e-05		212027_at	2.37553	0.353775	0.0184933
205731_s_at	3.78169	0.378973	0.000207054		243295_at	5.21206	0.353233	4.73672e-07
239149_at	4.56586	0.377477	8.79854e-06		212926_at	3.3072	0.351914	0.0011219
224726_at	3.71865	0.377469	0.000261743		237943_at	2.98936	0.35182	0.00315559
244357_at	3.45395	0.376899	0.000677651		237953_at	4.16913	0.351236	4.59621e-05
244846_at	4.173	0.376628	4.52509e-05		234701_at	4.07557	0.3498	6.67775e-05
1561631_at	4.25742	0.375631	3.21216e-05		201602_s_at	3.33069	0.347384	0.00103609
229728_at	3.80757	0.373476	0.000187898		232465_at	2.70572	0.346419	0.00741953
213517_at	3.14293	0.372901	0.00193372		240960_at	3.11077	0.344755	0.00214592
230392_at	2.89224	0.371885	0.00425962		212106_at	3.66716	0.342848	0.000316271
241155_at	3.82901	0.370359	0.000173313		205210_at	4.92646	0.339425	1.7824e-06
241799_x_at	5.86465	0.369302	1.89801e-08		227039_at	3.52569	0.338792	0.000526431
232127_at	3.54907	0.369172	0.000484413		204074_s_at	4.84496	0.338741	2.57649e-06
221734_at	4.27663	0.368328	2.96903e-05		210943_s_at	2.795	0.333785	0.00570861
241351_at	5.49899	0.366312	1.18807e-07		229036_at	3.80721	0.332795	0.000188153
201918_at	4.45349	0.36399	1.42118e-05		242875_at	3.74964	0.332364	0.000233349
237502_at	2.93934	0.360571	0.00368631		235435_at	2.99284	0.331947	0.00312137
242024_at	2.273	0.358714	0.0241162		222439_s_at	3.32804	0.331527	0.00104545
227082_at	2.21666	0.357038	0.027802		235508_at	3.8142	0.323967	0.000183272
203479_s_at	6.15299	0.356508	4.23515e-09		224933_s_at	4.05963	0.323959	7.1119e-05
235540_at	3.05209	0.355067	0.00258933		235567_at	2.70841	0.322369	0.00736175
212027_at	2.37553	0.353775	0.0184933		241294_at	3.93645	0.321147	0.000115007
243295_at	5.21206	0.353233	4.73672e-07		239397_at	4.32548	0.318977	2.42771e-05
212926_at	3.3072	0.351914	0.0011219		218859_s_at	3.08945	0.312521	0.00229818
213015_at	3.82976	0.351719	0.000172825		236869_at	2.95754	0.311761	0.00348435
237953_at	4.16913	0.351236	4.59621e-05		242622_x_at	4.30728	0.306728	2.61733e-05
234701_at	4.07557	0.3498	6.67775e-05		244154_at	4.33158	0.306506	2.36712e-05
201602_s_at	3.33069	0.347384	0.00103609		214888_at	3.7623	0.306503	0.000222602
232465_at	2.70572	0.346419	0.00741953		237577_at	2.71193	0.30611	0.00728697
209203_s_at	3.98108	0.342829	9.67505e-05		213328_at	3.00018	0.305249	0.00305039
205210_at	4.92646	0.339425	1.7824e-06		243696_at	4.22442	0.304775	3.67479e-05
236732_at	3.26766	0.339255	0.00128147		243988_at	2.80724	0.304203	0.00550435
227039_at	3.52569	0.338792	0.000526431		208994_s_at	3.32721	0.300689	0.0010484
204074_s_at	4.84496	0.338741	2.57649e-06		202191_s_at	2.05864	0.30058	0.0408586
230892_at	2.98587	0.337771	0.00319021		1553186_x_at	2.44292	0.300039	0.0154594
201333_s_at	4.0781	0.334463	6.61104e-05		231999_at	4.37488	0.299354	1.97715e-05
210943_s_at	2.795	0.333785	0.00570861		201183_s_at	3.38869	0.29801	0.000849697
229036_at	3.80721	0.332795	0.000188153		235640_at	4.14634	0.297236	5.03682e-05
235435_at	2.99284	0.331947	0.00312137		243072_at	3.33423	0.295521	0.0010237
222439_s_at	3.32804	0.331527	0.00104545		200745_s_at	4.00567	0.292519	8.79081e-05
237218_at	2.80958	0.329923	0.00546606		232469_x_at	3.70974	0.28988	0.000270499
205187_at	2.98383	0.328921	0.0032106		224736_at	3.67789	0.289383	0.00030409
239504_at	3.3373	0.32844	0.00101307		201085_s_at	3.5428	0.289305	0.000495357
210281_s_at	2.75074	0.327115	0.00650601		200702_s_at	3.2116	0.289024	0.00154413
221829_s_at	4.59649	0.325054	7.70902e-06		235009_at	2.06203	0.283672	0.040531
235567_at	2.70841	0.322369	0.00736175		212794_s_at	2.68547	0.283424	0.00786697
241294_at	3.93645	0.321147	0.000115007		241508_at	2.61731	0.283329	0.00955751
239397_at	4.32548	0.318977	2.42771e-05		225852_at	4.09997	0.282674	6.06156e-05
1557452_at	2.99182	0.316824	0.00313134		244682_at	3.82659	0.277066	0.000174905
244844_at	5.72985	0.316527	3.76595e-08		236645_at	2.97131	0.271427	0.00333837
241854_at	4.97139	0.314722	1.45208e-06		1555439_at	2.83122	0.270202	0.00512334
217951_s_at	3.5727	0.30876	0.000445181		203181_x_at	2.93471	0.260793	0.0037394
233525_s_at	3.83599	0.306893	0.000168803		201224_s_at	3.21253	0.260773	0.0015394
242622_x_at	4.30728	0.306728	2.61733e-05		240636_at	2.24057	0.260196	0.0261821
213494_s_at	4.33775	0.306215	2.30736e-05		214352_s_at	2.55756	0.259025	0.0113009
237577_at	2.71193	0.30611	0.00728697		1569302_at	2.51225	0.248287	0.0128072
213328_at	3.00018	0.305249	0.00305039		208993_s_at	2.95677	0.24508	0.00349268
239672_at	3.28961	0.304457	0.00119047		1569126_at	3.2934	0.239279	0.00117538
243988_at	2.80724	0.304203	0.00550435		1554564_a_at	3.26026	0.238751	0.00131358
241636_x_at	3.67911	0.302221	0.000302732		202818_s_at	3.71398	0.232753	0.000266297
208994_s_at	3.32721	0.300689	0.0010484		233415_at	3.52467	0.227963	0.000528338
231999_at	4.37488	0.299354	1.97715e-05		240613_at	3.11835	0.224416	0.00209403
201183_s_at	3.38869	0.29801	0.000849697		1556432_at	2.27207	0.223824	0.0241735
212629_s_at	3.21029	0.294393	0.00155084		201024_x_at	3.06113	0.222916	0.00251592
216473_x_at	4.48968	0.293457	1.21895e-05		235999_at	3.12922	0.220629	0.00202173
222633_at	2.28735	0.29169	0.0232489		224943_at	2.31269	0.219187	0.0217835
242558_at	2.58897	0.291341	0.010352		212487_at	2.16767	0.217865	0.0313952
209127_s_at	3.35862	0.290424	0.000942018		244876_at	1.94567	0.215352	0.0531323
224736_at	3.67789	0.289383	0.00030409		228556_at	2.86893	0.211845	0.00457248
201085_s_at	3.5428	0.289305	0.000495357		243997_x_at	2.37115	0.208047	0.0187076
200702_s_at	3.2116	0.289024	0.00154413		214104_at	1.45071	0.204015	0.148467
243435_at	2.48252	0.285177	0.0138903		204181_s_at	2.75371	0.194132	0.00644953
235009_at	2.06203	0.283672	0.040531		201901_s_at	3.16702	0.181842	0.00178774
212794_s_at	2.68547	0.283424	0.00786697		222122_s_at	2.39274	0.166783	0.0176721
242916_at	2.53917	0.282645	0.011892		244473_at	1.42922	0.166037	0.154541
238313_at	4.82265	0.279165	2.84782e-06		222667_s_at	1.35571	0.139074	0.176761
220462_at	2.60804	0.278627	0.00981111		239851_at	1.04097	0.117449	0.299178
244682_at	3.82659	0.277066	0.000174905		211086_x_at	1.24592	0.0869186	0.214289
232040_at	3.96736	0.274685	0.000102048		225377_at	0.619647	0.0580086	0.536214
233229_at	3.21735	0.271495	0.00151506		1564248_at	-1.51912	-0.175754	0.130351
236645_at	2.97131	0.271427	0.00333837		216360_x_at	-3.3166	-0.200754	0.0010868
223138_s_at	3.3249	0.270496	0.00105666		211804_s_at	-4.41723	-0.400147	1.65588e-05
222306_at	2.7993	0.268834	0.00563602		210716_s_at	-5.28236	-0.504159	3.39132e-07
230615_at	3.94255	0.264076	0.000112333		200769_s_at	-5.04755	-0.71036	1.02278e-06
203181_x_at	2.93471	0.260793	0.0037394		1552660_a_at	-6.31925	-0.737524	1.74724e-09
1554565_x_at	2.76296	0.260783	0.0062763		200947_s_at	-8.00599	-0.835817	1.04516e-13
240636_at	2.24057	0.260196	0.0261821
206328_at	3.64137	0.257491	0.000347443
241688_at	4.33768	0.25663	2.30803e-05
242700_at	2.6943	0.252541	0.00766885
235388_at	2.25609	0.252464	0.0251751
207657_x_at	3.92534	0.247384	0.000120039
208993_s_at	2.95677	0.24508	0.00349268
200596_s_at	3.38703	0.242734	0.000854576
223380_s_at	2.41509	0.240719	0.016654
1569126_at	3.2934	0.239279	0.00117538
229528_at	3.56236	0.238387	0.000461967
236808_at	2.26633	0.23798	0.0245293
238325_s_at	3.50228	0.235641	0.000571896
241205_at	2.66354	0.233129	0.00837897
1556462_a_at	2.71518	0.230467	0.00721844
237332_at	2.84531	0.225339	0.0049108
215092_s_at	2.75594	0.225107	0.00640747
214806_at	1.77739	0.222683	0.0770633
1558002_at	1.93732	0.220389	0.0541509
202040_s_at	2.63774	0.219827	0.00901952
243473_at	2.59363	0.219698	0.0102174
224943_at	2.31269	0.219187	0.0217835
216550_x_at	2.53252	0.211866	0.0121124
243236_at	2.19295	0.207964	0.0294941
228693_at	1.81446	0.205987	0.0711432
242828_at	1.11186	0.204497	0.267565
212332_at	2.42208	0.202507	0.0163468
240521_at	1.93646	0.20059	0.0542573
232033_at	1.88244	0.198665	0.061265
241240_at	2.92342	0.197703	0.00387161
204181_s_at	2.75371	0.194132	0.00644953
1570021_at	1.66463	0.19345	0.0975934
223134_at	2.0843	0.192436	0.0384361
212007_at	1.63965	0.179695	0.102691
1557278_s_at	2.73905	0.175698	0.00673286
222788_s_at	2.05749	0.171302	0.0409694
208942_s_at	2.38096	0.168722	0.0182304
239011_at	2.68399	0.168634	0.00790069
233876_at	2.76456	0.16483	0.00624686
208765_s_at	2.29608	0.164222	0.0227347
200951_s_at	1.53107	0.157578	0.127374
230123_at	2.74843	0.155171	0.00655032
228315_at	1.05987	0.135073	0.290515
244669_at	1.32206	0.131203	0.187698
214212_x_at	1.06067	0.122761	0.290152
207236_at	1.37168	0.122475	0.171738
210180_s_at	1.06606	0.109048	0.287715
203318_s_at	1.42565	0.105834	0.155569
236962_at	0.936323	0.0982596	0.350265
1565483_at	0.731553	0.0875529	0.465319
211086_x_at	1.24592	0.0869186	0.214289
235713_at	0.845227	0.0565249	0.39902
226252_at	0.304834	0.0379998	0.760818
232008_s_at	0.308539	0.0227489	0.758001
209113_s_at	-1.49274	-0.144207	0.137121
1557034_s_at	-2.10704	-0.163317	0.0363929
210376_x_at	-4.08146	-0.256687	6.52369e-05
213606_s_at	-1.94559	-0.37516	0.0531409
206184_at	-5.31568	-0.427693	2.89138e-07
